# Supplementary material for: A 9-kDa matricellular SPARC fragment released by cathepsin D exhibits pro-tumor activity in the triple-negative breast cancer microenvironment
Source: Theranostics. 2021 Apr 15;11(13):6173–92. doi: 10.7150/thno.58254 (PMC8120228; doi:10.7150/thno.58254)
Supplement: Supplementary file 2 — Supplementary tables. [file thnov11p6173s2.xlsx]

## Sheet: all peptides
Confidence	Annotated Sequence	Modifications	Qvality PEP	Qvality q-value	# Proteins	# PSMs	Master Protein Accessions	Positions in Master Proteins	Modifications in Master Proteins	Master Protein Descriptions	# Missed Cleavages	Theo. MH+ [Da]	Abundance Ratio: (126) / (127N)	Abundance Ratio: (127C) / (128N)	Abundance Ratio (log2): (126) / (127N)	Abundance Ratio (log2): (127C) / (128N)	Abundances (Grouped): 126	Abundances (Grouped): 127N	Abundances (Grouped): 127C	Abundances (Grouped): 128N	Abundances (Grouped) CV [%]: 126	Abundances (Grouped) CV [%]: 127N	Abundances (Grouped) CV [%]: 127C	Abundances (Grouped) CV [%]: 128N	Quan Info	Found in Sample: [S1] F1: 126, Sample, R1	Found in Sample: [S2] F2: 126, Sample, R2	Found in Sample: [S3] F3: 126, Sample, R3	Found in Sample: [S7] F1: 127N, Sample, R1	Found in Sample: [S14] F2: 127N, Sample, R2	Found in Sample: [S21] F3: 127N, Sample, R3	Found in Sample: [S8] F1: 127C, Sample, R1	Found in Sample: [S15] F2: 127C, Sample, R2	Found in Sample: [S22] F3: 127C, Sample, R3	Found in Sample: [S9] F1: 128N, Sample, R1	Found in Sample: [S16] F2: 128N, Sample, R2	Found in Sample: [S23] F3: 128N, Sample, R3	Confidence (by Search Engine): Sequest HT	Percolator q-Value (by Search Engine): Sequest HT	Percolator PEP (by Search Engine): Sequest HT	XCorr (by Search Engine): Sequest HT
High	[A].AAAAAAVSGSAAAEAKECDRPCVNGGR.[C]	2xCarbamidomethyl [C18; C22]; 1xTMT6plex [K16]; 1xTMT6plex [N-Term]	1.5184e-08	0.000296045	1	3	O75882	O75882 [84-110]		Attractin OS=Homo sapiens OX=9606 GN=ATRN PE=1 SV=2	1	3075.55	1.123	0.968	0.17	-0.05	108.2	96.3	89.2	92.1	4.41	10.94	8.78	4.35		High	High	High	High	High	High	High	High	High	High	High	High	High	0.0001315	7.98e-11	4.85
High	[M].PQYQTWEEFSR.[A]	1xTMT6plex [N-Term]	9.42317e-05	0.000296045	1	5	P49458	P49458 [2-12]		Signal recognition particle 9 kDa protein OS=Homo sapiens OX=9606 GN=SRP9 PE=1 SV=2	0	1699.83	1.148	1.116	0.2	0.16	114.3	99.5	83.1	74.5	2.26	0.79	2.67	4.91		High	High	High	High	High	High	High	High	High	High	High	High	High	0.0001315	5.734e-06	4.07
High	[M].PSKGPLQSVQVFGR.[K]	1xTMT6plex [K3]; 1xTMT6plex [N-Term]	0.000262254	0.000296045	1	2	P62249	P62249 [2-15]		40S ribosomal protein S16 OS=Homo sapiens OX=9606 GN=RPS16 PE=1 SV=2	1	1958.16	1.117	1.159	0.16	0.21	106.4	95.3	84.7	73.1	4.53	7.16	0.27	0.13		High	High	Not Found	High	High	Not Found	High	High	Not Found	High	High	Not Found	High	0.0001315	2.129e-05	3.89
High	[A].PSVPAAEPEYPKGIR.[A]	1xTMT6plex [K12]; 1xTMT6plex [N-Term]	6.86804e-06	0.000296045	1	3	P54819	P54819 [3-17]		Adenylate kinase 2, mitochondrial OS=Homo sapiens OX=9606 GN=AK2 PE=1 SV=2	1	2069.18	1.143	1.045	0.19	0.06	105.7	92.4	86.3	82.7	5.94	2.28	2.59	3.76		High	High	High	High	High	High	High	High	High	High	High	High	High	0.0001315	2.002e-07	4.69
High	[C].PTEIIAFSDR.[A]	1xTMT6plex [N-Term]	0.00215543	0.000296045	1	3	Q06830	Q06830 [53-62]		Peroxiredoxin-1 OS=Homo sapiens OX=9606 GN=PRDX1 PE=1 SV=1	0	1377.76	0.754	0.76	-0.41	-0.4	92.2	122.3	69.8	91.9	2.76	2.29	4.94	3.11		High	High	High	High	High	High	High	High	High	High	High	High	High	0.0001315	0.0003162	3.41
High	[R].PVAIALDTKGPEIR.[T]	1xTMT6plex [K9]	0.00487237	0.000296045	1	2	P30613	P30613 [150-163]		Pyruvate kinase PKLR OS=Homo sapiens OX=9606 GN=PKLR PE=1 SV=2	1	1709.02	1.129	1.008	0.18	0.01	107.1	94.8	93.3	92.6	4.58	10.36	11.32	7.29		High	Not Found	High	High	Not Found	High	High	Not Found	High	High	Not Found	High	High	0.0001315	0.0008996	3.09
High	[C].PVDLFFVLDTSESVALR.[L]	1xTMT6plex [N-Term]	9.2705e-05	0.000296045	1	1	P12109	P12109 [35-51]		Collagen alpha-1(VI) chain OS=Homo sapiens OX=9606 GN=COL6A1 PE=1 SV=3	0	2137.17	1.04	1.216	0.06	0.28	75.7	72.8	82.1	67.5						Not Found	High	Not Found	Not Found	High	Not Found	Not Found	High	Not Found	Not Found	High	Not Found	High	0.0001315	5.621e-06	3
High	[M].PVDLSKWSGPLSLQEVDEQPQHPLHVTYAGAAVDELGK.[V]	1xTMT6plex [K6]; 1xTMT6plex [N-Term]	3.74895e-08	0.000296045	1	1	P30086	P30086 [2-39]		Phosphatidylethanolamine-binding protein 1 OS=Homo sapiens OX=9606 GN=PEBP1 PE=1 SV=3	1	4569.4	0.918	0.913	-0.12	-0.13	77.3	84.1	133.5	146.3						Not Found	Not Found	High	Not Found	Not Found	High	Not Found	Not Found	High	Not Found	Not Found	High	High	0.0001315	2.542e-10	5.23
High	[F].PVHWQFGQLDQHPIDGYLSHTELAPLR.[A]	1xTMT6plex [N-Term]	6.01106e-11	0.000296045	1	8	P09486	P09486 [230-256]		SPARC OS=Homo sapiens OX=9606 GN=SPARC PE=1 SV=1	0	3383.75	0.368	2.061	-1.44	1.04	66.8	181.4	186.8	90.7	8.73	6.77	6.99	4.97		High	High	High	High	High	High	High	High	High	High	High	High	High	0.0001315	6.667e-14	6.92
High	[F].PVLCKDPVQEAWAEDVDLR.[V]	1xCarbamidomethyl [C4]; 1xTMT6plex [K5]; 1xTMT6plex [N-Term]	2.70839e-05	0.000296045	1	3	P14618	P14618 [471-489]		Pyruvate kinase PKM OS=Homo sapiens OX=9606 GN=PKM PE=1 SV=4	1	2698.43	0.637	0.636	-0.65	-0.65	65.6	103.1	127.2	200	44.38	10.46	26.16	39.86		High	High	High	High	High	High	High	High	High	High	High	High	High	0.0001315	1.162e-06	4.53
High	[D].PYATFVKMLPDKDCR.[Y]	1xCarbamidomethyl [C14]; 2xTMT6plex [K7; K12]	0.0135776	0.000296045	1	2	P23528	P23528 [67-81]		Cofilin-1 OS=Homo sapiens OX=9606 GN=CFL1 PE=1 SV=3	2	2299.23	1.154	1.085	0.21	0.12	105.3	91.3	91.6	84.4	1.17	1.7	0.89	6.52		High	Not Found	High	High	Not Found	High	High	Not Found	High	High	Not Found	High	High	0.0001315	0.003358	2.28
High	[E].PQPPSGGLTDEAALSCCSDADPSTKDFLLQQTMLR.[V]	2xCarbamidomethyl [C16; C17]; 2xOxidation [P3; P4]; 1xTMT6plex [K25]; 1xTMT6plex [N-Term]	0.00137214	0.000296045	1	1	Q04760	Q04760 [4-38]	Q04760 2xOxidation [P6; P7]	Lactoylglutathione lyase OS=Homo sapiens OX=9606 GN=GLO1 PE=1 SV=4	1	4297.08	1.213	1.218	0.28	0.28	97.1	80	99.4	81.6						Not Found	Not Found	High	Not Found	Not Found	High	Not Found	Not Found	High	Not Found	Not Found	High	High	0.0001315	0.0001776	2.28
High	[M].PYEIKKVFASLPQVER.[G]	2xTMT6plex [K5; K6]; 1xTMT6plex [N-Term]	6.94676e-05	0.000296045	1	3	O75083	O75083 [2-17]		WD repeat-containing protein 1 OS=Homo sapiens OX=9606 GN=WDR1 PE=1 SV=4	2	2591.55	1.161	1.268	0.22	0.34	111.5	96	80.5	63.5	3.33	6	6.62	2		High	High	High	High	High	High	High	High	High	High	High	High	High	0.0001315	3.881e-06	3.79
High	[R].QAACTIVEALATIPSR.[K]	1xCarbamidomethyl [C4]; 1xGln->pyro-Glu [N-Term]	5.1491e-05	0.000296045	1	2	Q5T4S7	Q5T4S7 [4143-4158]		E3 ubiquitin-protein ligase UBR4 OS=Homo sapiens OX=9606 GN=UBR4 PE=1 SV=1	0	1683.87													No Quan Labels	High	High	Not Found	High	High	Not Found	High	High	Not Found	High	High	Not Found	High	0.0001315	2.644e-06	3.73
High	[R].QAADFAEQFR.[S]	1xGln->pyro-Glu [N-Term]	0.0149647	0.000296045	1	2	Q96HQ2	Q96HQ2 [19-28]		CDKN2AIP N-terminal-like protein OS=Homo sapiens OX=9606 GN=CDKN2AIPNL PE=1 SV=1	0	1165.53													No Quan Labels	High	High	Not Found	High	High	Not Found	High	High	Not Found	High	High	Not Found	High	0.0001315	0.0038	1.77
High	[R].QAALQVAEGFISR.[M]	1xGln->pyro-Glu [N-Term]	0.00463983	0.000296045	1	2	P40121	P40121 [307-319]		Macrophage-capping protein OS=Homo sapiens OX=9606 GN=CAPG PE=1 SV=2	0	1372.72													No Quan Labels	High	Not Found	High	High	Not Found	High	High	Not Found	High	High	Not Found	High	High	0.0001315	0.000843	3.44
High	[R].QAALQVAEGFISR.[M]		0.0131441	0.000296045	1	3	P40121	P40121 [307-319]		Macrophage-capping protein OS=Homo sapiens OX=9606 GN=CAPG PE=1 SV=2	0	1389.75													No Quan Labels	High	High	High	High	High	High	High	High	High	High	High	High	High	0.0001315	0.003207	2.75
High	[R].QAAPCVLFFDELDSIAKAR.[G]	1xCarbamidomethyl [C5]; 1xGln->pyro-Glu [N-Term]; 1xTMT6plex [K17]	1.15204e-05	0.000296045	1	4	P55072	P55072 [568-586]		Transitional endoplasmic reticulum ATPase OS=Homo sapiens OX=9606 GN=VCP PE=1 SV=4	1	2363.23	1.16	1.091	0.21	0.13	106.9	92.2	91.4	83.8	6.77	2	6.33	5.13		High	High	High	High	High	High	High	High	High	High	High	High	High	0.0001315	3.881e-07	3.53
High	[R].QAAPCVLFFDELDSIAKAR.[G]	1xCarbamidomethyl [C5]; 1xTMT6plex [K17]	0.00890029	0.000296045	1	3	P55072	P55072 [568-586]		Transitional endoplasmic reticulum ATPase OS=Homo sapiens OX=9606 GN=VCP PE=1 SV=4	1	2380.25	1.193	1.111	0.26	0.15	104	87.2	93.8	84.4	6.39	5.92	5.47	7.3		High	High	High	High	High	High	High	High	High	High	High	High	High	0.0001315	0.001948	2.74
High	[R].QADFEAHNILR.[E]	1xGln->pyro-Glu [N-Term]	0.00197574	0.000296045	1	1	P49915	P49915 [590-600]		GMP synthase [glutamine-hydrolyzing] OS=Homo sapiens OX=9606 GN=GMPS PE=1 SV=1	0	1296.63													No Quan Labels	Not Found	Not Found	High	Not Found	Not Found	High	Not Found	Not Found	High	Not Found	Not Found	High	High	0.0001315	0.0002829	2.66
High	[R].QADYDKDEVGDR.[C]	1xGln->pyro-Glu [N-Term]; 1xTMT6plex [K6]	0.000636943	0.000296045	1	3	P35442	P35442 [764-775]		Thrombospondin-2 OS=Homo sapiens OX=9606 GN=THBS2 PE=1 SV=2	1	1622.75	1.256	1.159	0.33	0.21	106.3	84.6	96.3	83.1	1.77	4.45	4.63	4.59		High	High	High	High	High	High	High	High	High	High	High	High	High	0.0001315	6.642e-05	2.44
High	[R].QAEEEKMALPELVR.[A]	1xGln->pyro-Glu [N-Term]; 1xTMT6plex [K6]	0.00270866	0.000296045	1	4	P45974	P45974 [511-524]		Ubiquitin carboxyl-terminal hydrolase 5 OS=Homo sapiens OX=9606 GN=USP5 PE=1 SV=2	1	1854.98	1.208	1.153	0.27	0.21	107.5	89	96.5	83.7	2.02	8.1	6.68	10.18		High	High	High	High	High	High	High	High	High	High	High	High	High	0.0001315	0.0004244	3.28
High	[R].QAELLLPGAEFHHYVGGPTETHVVR.[S]	1xGln->pyro-Glu [N-Term]	3.91994e-06	0.000296045	1	4	O14773	O14773 [128-152]		Tripeptidyl-peptidase 1 OS=Homo sapiens OX=9606 GN=TPP1 PE=1 SV=2	0	2740.38													No Quan Labels	High	High	Not Found	High	High	Not Found	High	High	Not Found	High	High	Not Found	High	0.0001315	9.785e-08	5.25
High	[M].PYQYPALTPEQKKELSDIAHR.[I]	2xTMT6plex [K12; K13]; 1xTMT6plex [N-Term]	1.29459e-11	0.000296045	1	9	P04075	P04075 [2-22]		Fructose-bisphosphate aldolase A OS=Homo sapiens OX=9606 GN=ALDOA PE=1 SV=2	2	3171.78	1.166	1.17	0.22	0.23	111.6	95.8	77.5	66.2	2.66	1.1	0.46	6.82		High	High	High	High	High	High	High	High	High	High	High	High	High	0.0001315	9.328e-15	6.12
High	[D].PQFEPIVSLPEQEIKTLEEDEEELFKMR.[A]	2xTMT6plex [K15; K26]	0.0013426	0.000296045	1	1	P43487	P43487 [25-52]		Ran-specific GTPase-activating protein OS=Homo sapiens OX=9606 GN=RANBP1 PE=1 SV=1	2	3862.02	0.818	0.842	-0.29	-0.25	88.4	108.2	81.2	96.4						Not Found	Not Found	High	Not Found	Not Found	High	Not Found	Not Found	High	Not Found	Not Found	High	High	0.0001315	0.0001729	2.81
High	[M].PPYTVVYFPVR.[G]	1xTMT6plex [N-Term]	0.00152991	0.000296045	1	6	P09211	P09211 [2-12]		Glutathione S-transferase P OS=Homo sapiens OX=9606 GN=GSTP1 PE=1 SV=2	0	1566.89	1.208	1.097	0.27	0.13	110.6	91.6	85.5	77.9	8.08	5.71	7.1	5.92		High	High	High	High	High	High	High	High	High	High	High	High	High	0.0001315	0.0002038	3.39
High	[D].PPLIALDKDAPLR.[F]	1xTMT6plex [K8]	3.15441e-05	0.000296045	1	3	O94985	O94985 [57-69]		Calsyntenin-1 OS=Homo sapiens OX=9606 GN=CLSTN1 PE=1 SV=1	1	1648	0.998	0.963	0	-0.06	94.6	94.8	95.5	99.2	8.72	8.48	2.49	9.17		High	High	High	High	High	High	High	High	High	High	High	High	High	0.0001315	1.414e-06	3.29
High	[M].PEIVDTCSLASPASVCR.[T]	2xCarbamidomethyl [C7; C16]; 1xTMT6plex [N-Term]	1.93996e-08	0.000296045	1	6	P09960	P09960 [2-18]		Leukotriene A-4 hydrolase OS=Homo sapiens OX=9606 GN=LTA4H PE=1 SV=2	0	2091.04	1.3	1.162	0.38	0.22	112.7	86.7	94.1	81	2.15	9.37	7.31	8.01		High	High	High	High	High	High	High	High	High	High	High	High	High	0.0001315	1.088e-10	3.87
High	[C].PENVDISETDFR.[R]	1xTMT6plex [N-Term]	0.000221526	0.000296045	1	2	P07996	P07996 [947-958]		Thrombospondin-1 OS=Homo sapiens OX=9606 GN=THBS1 PE=1 SV=2	0	1650.82	0.805	0.841	-0.31	-0.25	97	120.4	68.4	81.4	10.33	5.96	9.88	1.21		High	High	Not Found	High	High	Not Found	High	High	Not Found	High	High	Not Found	High	0.0001315	1.713e-05	3.31
High	[M].PFLELDTNLPANR.[V]	1xTMT6plex [N-Term]	3.43976e-06	0.000296045	2	6	P30046	P30046 [2-14]		D-dopachrome decarboxylase OS=Homo sapiens OX=9606 GN=DDT PE=1 SV=3	0	1728.95	1.359	1.434	0.44	0.52	126.7	93.3	82.3	57.4	3.05	1.72	2.28	5.11		High	High	High	High	High	High	High	High	High	High	High	High	High	0.0001315	8.3e-08	4.76
High	[M].PGGLLLGDVAPNFEANTTVGR.[I]	1xTMT6plex [N-Term]	2.40949e-10	0.000296045	1	6	P30041	P30041 [2-22]		Peroxiredoxin-6 OS=Homo sapiens OX=9606 GN=PRDX6 PE=1 SV=3	0	2327.26	1.146	1.167	0.2	0.22	111.1	96.9	80.6	69.1	1.19	3.08	2.9	9.02		High	High	High	High	High	High	High	High	High	High	High	High	High	0.0001315	3.949e-13	4.11
High	[M].PGHLQEGFGCVVTNR.[F]	1xCarbamidomethyl [C10]; 1xTMT6plex [N-Term]	7.12742e-08	0.000296045	1	6	Q8NC51	Q8NC51 [2-16]		Plasminogen activator inhibitor 1 RNA-binding protein OS=Homo sapiens OX=9606 GN=SERBP1 PE=1 SV=2	0	1899.97	0.967	0.963	-0.05	-0.05	103.7	107.3	88.3	91.7	7.71	12.31	15.74	5.12		High	High	High	High	High	High	High	High	High	High	High	High	High	0.0001315	5.773e-10	3.95
High	[M].PGIDKLPIEETLEDSPQTR.[S]	1xTMT6plex [K5]; 1xTMT6plex [N-Term]	4.16402e-05	0.000296045	1	2	Q9UKG1	Q9UKG1 [2-20]		DCC-interacting protein 13-alpha OS=Homo sapiens OX=9606 GN=APPL1 PE=1 SV=1	1	2596.42	1.208	1.053	0.27	0.07	113.4	93.8	71.7	68.1	3.8	0.28	2.72	10.25		High	High	Not Found	High	High	Not Found	High	High	Not Found	High	High	Not Found	High	0.0001315	2.018e-06	3.44
High	[M].PGVTVKDVNQQEFVR.[A]	1xTMT6plex [K6]; 1xTMT6plex [N-Term]	1.11386e-07	0.000296045	1	4	P39019	P39019 [2-16]		40S ribosomal protein S19 OS=Homo sapiens OX=9606 GN=RPS19 PE=1 SV=2	1	2174.23	1.194	1.324	0.26	0.4	120	100.5	71.7	54.2	2.67	2.69	3.75	5.89		High	High	High	High	High	High	High	High	High	High	High	High	High	0.0001315	1.021e-09	5.51
High	[M].PKFYCDYCDTYLTHDSPSVR.[K]	2xCarbamidomethyl [C5; C8]; 1xTMT6plex [K2]; 1xTMT6plex [N-Term]	6.18984e-07	0.000296045	1	3	P09234	P09234 [2-21]		U1 small nuclear ribonucleoprotein C OS=Homo sapiens OX=9606 GN=SNRPC PE=1 SV=1	1	2982.42	1.145	0.82	0.2	-0.29	107.3	93.7	73.7	89.9	3.13	4.9	6.83	17.43		High	High	High	High	High	High	High	High	High	High	High	High	High	0.0001315	9.212e-09	4.37
High	[R].PKGLAFTDVDVDSIKIAWESPQGQVSR.[Y]	2xTMT6plex [K2; K15]	0.000968561	0.000296045	1	1	P02751	P02751 [1726-1752]		Fibronectin OS=Homo sapiens OX=9606 GN=FN1 PE=1 SV=5	2	3401.85	1.039	1.018	0.05	0.03	100.9	97.2	104.2	102.4						Not Found	High	Not Found	Not Found	High	Not Found	Not Found	High	Not Found	Not Found	High	Not Found	High	0.0001315	0.0001135	3.73
High	[M].PKHEFSVDMTCGGCAEAVSR.[V]	2xCarbamidomethyl [C11; C14]; 1xTMT6plex [K2]; 1xTMT6plex [N-Term]	3.39189e-12	0.000296045	1	7	O00244	O00244 [2-21]		Copper transport protein ATOX1 OS=Homo sapiens OX=9606 GN=ATOX1 PE=1 SV=1	1	2696.3	1.094	1.142	0.13	0.19	92.1	84.1	100.3	87.8	5.13	5.9	4.78	2.53		High	High	High	High	High	High	High	High	High	High	High	High	High	0.0001315	1.676e-15	5.85
High	[M].PKHEFSVDMTCGGCAEAVSR.[V]	2xCarbamidomethyl [C11; C14]; 1xOxidation [M9]; 1xTMT6plex [K2]; 1xTMT6plex [N-Term]	4.09232e-07	0.000296045	1	6	O00244	O00244 [2-21]		Copper transport protein ATOX1 OS=Homo sapiens OX=9606 GN=ATOX1 PE=1 SV=1	1	2712.29	0.997	1.31	0	0.39	94.4	94.6	104.8	80	7.18	1.34	2.26	4.31		High	High	High	High	High	High	High	High	High	High	High	High	High	0.0001315	5.415e-09	3.45
High	[M].PLAKDLLHPSPEEEKR.[K]	2xTMT6plex [K4; K15]; 1xTMT6plex [N-Term]	1.91151e-05	0.000296045	1	6	P42677	P42677 [2-17]		40S ribosomal protein S27 OS=Homo sapiens OX=9606 GN=RPS27 PE=1 SV=3	2	2546.49	1.159	1.123	0.21	0.17	107.1	92.4	86.5	77	4.66	3.53	2.03	0.94		High	High	High	High	High	High	High	High	High	High	High	High	High	0.0001315	7.443e-07	4.1
High	[H].PLCAWTKWFDVDFPSPGPHGGDKETYNNIIR.[S]	1xCarbamidomethyl [C3]; 2xOxidation [P1; P14]; 1xTMT6plex [K23]	9.02154e-05	0.000296045	1	2	P98088	P98088 [4629-4659]	P98088 2xOxidation [P4629; P4642]	Mucin-5AC OS=Homo sapiens OX=9606 GN=MUC5AC PE=1 SV=4	2	3878.88	1.177	1.122	0.23	0.17	104.7	89	96.3	85.8	6.31	0.99	5.03	0.89		High	High	Not Found	High	High	Not Found	High	High	Not Found	High	High	Not Found	High	0.0001315	5.425e-06	3.15
High	[M].PLELELCPGR.[W]	1xCarbamidomethyl [C7]; 1xTMT6plex [N-Term]	0.00259333	0.000296045	1	2	Q9NR45	Q9NR45 [2-11]		Sialic acid synthase OS=Homo sapiens OX=9606 GN=NANS PE=1 SV=2	0	1412.78	1.19	1.445	0.25	0.53	106.9	89.8	108.2	74.9	8.49	13.83	21.05	22.94		High	Not Found	High	High	Not Found	High	High	Not Found	High	High	Not Found	High	High	0.0001315	0.0004007	3.09
High	[M].PLENLEEEGLPKNPDLR.[I]	1xTMT6plex [K12]; 1xTMT6plex [N-Term]	6.87152e-05	0.000296045	1	6	Q15008	Q15008 [2-18]		26S proteasome non-ATPase regulatory subunit 6 OS=Homo sapiens OX=9606 GN=PSMD6 PE=1 SV=1	1	2421.34	1.169	1.118	0.23	0.16	116.6	99.8	81.4	72.7	0.58	3.86	8.12	19.03		High	High	High	High	High	High	High	High	High	High	High	High	High	0.0001315	3.837e-06	4.52
High	[P].PLEPAKLEEIDGFFAR.[N]	1xTMT6plex [K6]; 1xTMT6plex [N-Term]	2.76659e-06	0.000296045	1	2	O00391	O00391 [167-182]		Sulfhydryl oxidase 1 OS=Homo sapiens OX=9606 GN=QSOX1 PE=1 SV=3	1	2290.28	0.739	0.735	-0.44	-0.44	90.1	121.9	62.5	85.1	6.6	5.87	1.35	3.08		High	High	Not Found	High	High	Not Found	High	High	Not Found	High	High	Not Found	High	0.0001315	6.242e-08	3.85
High	[A].PLIPMEHCTTR.[F]	1xCarbamidomethyl [C8]; 1xTMT6plex [N-Term]	0.00748221	0.000296045	1	3	P09486	P09486 [258-268]		SPARC OS=Homo sapiens OX=9606 GN=SPARC PE=1 SV=1	0	1583.82	0.385	2.006	-1.38	1	63.8	165.7	202.2	100.8	43.94	14.37	24.43	50.71		High	High	High	High	High	High	High	High	High	High	High	High	High	0.0001315	0.001559	2.86
High	[A].PLIPMEHCTTR.[F]	1xCarbamidomethyl [C8]; 1xOxidation [M/P]; 1xTMT6plex [N-Term]	0.0147241	0.000296045	1	3	P09486	P09486 [258-268]	P09486 1xOxidation [P]	SPARC OS=Homo sapiens OX=9606 GN=SPARC PE=1 SV=1	0	1599.82	0.414	2.783	-1.27	1.48	66.8	161.3	219	78.7						High	High	Not Found	High	High	Not Found	High	High	Not Found	High	High	Not Found	High	0.0001315	0.003723	2.34
High	[Y].PITLFVEKER.[D]	1xTMT6plex [K8]; 1xTMT6plex [N-Term]	0.00306957	0.000296045	1	2	P07900	P07900 [217-226]		Heat shock protein HSP 90-alpha OS=Homo sapiens OX=9606 GN=HSP90AA1 PE=1 SV=5	1	1690.03	1.21	0.999	0.27	0	115.1	95.1	73.6	73.7						High	High	Not Found	High	High	Not Found	High	High	Not Found	High	High	Not Found	High	0.0001315	0.0004992	3.64
High	[M].PMFIVNTNVPR.[A]	1xTMT6plex [N-Term]	0.000115262	0.000296045	1	6	P14174	P14174 [2-12]		Macrophage migration inhibitory factor OS=Homo sapiens OX=9606 GN=MIF PE=1 SV=4	0	1516.85	1.249	1.113	0.32	0.15	119	95.3	80.1	72	2.47	2.57	3.97	13.27		High	High	High	High	High	High	High	High	High	High	High	High	High	0.0001315	7.412e-06	3.44
High	[M].PMFIVNTNVPR.[A]	1xOxidation [M2]; 1xTMT6plex [N-Term]	0.000571239	0.000296045	1	8	P14174	P14174 [2-12]		Macrophage migration inhibitory factor OS=Homo sapiens OX=9606 GN=MIF PE=1 SV=4	0	1532.85	1.032	1.087	0.05	0.12	104.1	100.8	77.1	70.9	6.84	13.92	11.99	32.29		High	High	High	High	High	High	High	High	High	High	High	High	High	0.0001315	5.756e-05	2.5
High	[M].PNSEPASLLELFNSIATQGELVR.[S]	1xTMT6plex [N-Term]	1.03103e-09	0.000296045	1	10	P23381	P23381 [2-24]		Tryptophan--tRNA ligase, cytoplasmic OS=Homo sapiens OX=9606 GN=WARS PE=1 SV=2	0	2714.46	1.195	1.07	0.26	0.1	109.9	92	79	73.9	5.86	3.57	1.68	20.76		High	High	High	High	High	High	High	High	High	High	High	High	High	0.0001315	2.539e-12	6.55
High	[C].PPLEPAKLEEIDGFFAR.[N]	1xTMT6plex [K7]; 1xTMT6plex [N-Term]	7.69997e-06	0.000296045	1	3	O00391	O00391 [166-182]		Sulfhydryl oxidase 1 OS=Homo sapiens OX=9606 GN=QSOX1 PE=1 SV=3	1	2387.34	0.683	0.716	-0.55	-0.48	89.9	131.8	60.4	84.3	2.51	1.91	5.27	2.42		High	High	High	High	High	High	High	High	High	High	High	High	High	0.0001315	2.316e-07	3.93
High	[R].QAEMEGAVQSIQGELSKLGKAH.[A]	1xGln->pyro-Glu [N-Term]; 2xTMT6plex [K17; K20]	0.00740145	0.000296045	1	1	Q6NZI2	Q6NZI2 [79-100]		Caveolae-associated protein 1 OS=Homo sapiens OX=9606 GN=CAVIN1 PE=1 SV=1	2	2752.47	1.152	1.048	0.2	0.07	98.6	85.5	103.5	98.7						High	Not Found	Not Found	High	Not Found	Not Found	High	Not Found	Not Found	High	Not Found	Not Found	High	0.0001315	0.001543	1.93
High	[N].PDTGVLTVSWER.[S]	1xTMT6plex [N-Term]	0.0078566	0.000296045	1	1	P02751	P02751 [1186-1197]		Fibronectin OS=Homo sapiens OX=9606 GN=FN1 PE=1 SV=5	0	1588.85													No Quan Values	High	Not Found	Not Found	High	Not Found	Not Found	High	Not Found	Not Found	High	Not Found	Not Found	High	0.0001315	0.001666	2.44
High	[R].QAEMEGAVQSIQGELSKLGKAH.[A]	1xGln->pyro-Glu [N-Term]; 1xOxidation [M4]; 2xTMT6plex [K17; K20]	0.00500654	0.000296045	1	1	Q6NZI2	Q6NZI2 [79-100]		Caveolae-associated protein 1 OS=Homo sapiens OX=9606 GN=CAVIN1 PE=1 SV=1	2	2768.47	1.084	0.913	0.12	-0.13	97.2	89.7	87	95.3						Not Found	High	Not Found	Not Found	High	Not Found	Not Found	High	Not Found	Not Found	High	Not Found	High	0.0001315	0.0009289	2.41
High	[R].QAENEPQSAPKENKPY.[A]	1xGln->pyro-Glu [N-Term]; 2xTMT6plex [K11; K14]	0.000529322	0.000296045	1	3	P13521	P13521 [120-135]		Secretogranin-2 OS=Homo sapiens OX=9606 GN=SCG2 PE=1 SV=2	1	2271.17	1.019	0.956	0.03	-0.07	101.9	99.9	85.2	89.2	4.91	4.06	1.5	7.74		High	High	High	High	High	High	High	High	High	High	High	High	High	0.0001315	5.228e-05	2.8
High	[R].QASVADYEETVKKAR.[E]	1xGln->pyro-Glu [N-Term]; 2xTMT6plex [K12; K13]	0.00114658	0.000296045	1	3	P49419	P49419 [82-96]		Alpha-aminoadipic semialdehyde dehydrogenase OS=Homo sapiens OX=9606 GN=ALDH7A1 PE=1 SV=5	2	2136.17	1.245	1.101	0.32	0.14	110	88.4	95.2	86.4	5.02	5.66	3.87	3.02		High	High	High	High	High	High	High	High	High	High	High	High	High	0.0001315	0.0001413	2.81
High	[R].QATGDYMGVSLR.[D]	1xGln->pyro-Glu [N-Term]	0.00375358	0.000296045	1	1	O15230	O15230 [2789-2800]		Laminin subunit alpha-5 OS=Homo sapiens OX=9606 GN=LAMA5 PE=1 SV=8	0	1280.59													No Quan Labels	High	Not Found	Not Found	High	Not Found	Not Found	High	Not Found	Not Found	High	Not Found	Not Found	High	0.0001315	0.0006456	2.55
High	[R].QATKDAGQISGLNVLR.[V]	1xGln->pyro-Glu [N-Term]; 1xTMT6plex [K4]	6.90904e-05	0.000296045	1	6	P38646	P38646 [203-218]		Stress-70 protein, mitochondrial OS=Homo sapiens OX=9606 GN=HSPA9 PE=1 SV=2	1	1883.05	1.211	1.043	0.28	0.06	107.5	88.7	91.4	87.7	5.4	3.73	7.98	6.57		High	High	High	High	High	High	High	High	High	High	High	High	High	0.0001315	3.846e-06	2.94
High	[R].QATKDAGTIAGLNVLR.[I]	1xGln->pyro-Glu [N-Term]; 1xTMT6plex [K4]	1.66652e-07	0.000296045	1	6	P11142	P11142 [156-171]		Heat shock cognate 71 kDa protein OS=Homo sapiens OX=9606 GN=HSPA8 PE=1 SV=1	1	1840.05	1.188	1.219	0.25	0.29	105.8	89	98	80.4	1.94	4.59	2.42	4.25		High	High	High	High	High	High	High	High	High	High	High	High	High	0.0001315	1.715e-09	4.1
High	[R].QATKDAGTIAGLNVMR.[I]	1xGln->pyro-Glu [N-Term]; 1xTMT6plex [K4]	4.66602e-06	0.000296045	1	6	P11021	P11021 [182-197]		Endoplasmic reticulum chaperone BiP OS=Homo sapiens OX=9606 GN=HSPA5 PE=1 SV=2	1	1858.01	1.093	1.087	0.13	0.12	100.5	92	94.9	87.3	6.69	4.91	1.34	6.56		High	High	High	High	High	High	High	High	High	High	High	High	High	0.0001315	1.219e-07	4.05
High	[R].QATKDAGTIAGLNVMR.[I]	1xGln->pyro-Glu [N-Term]; 1xOxidation [M15]; 1xTMT6plex [K4]	0.00135729	0.000296045	1	4	P11021	P11021 [182-197]		Endoplasmic reticulum chaperone BiP OS=Homo sapiens OX=9606 GN=HSPA5 PE=1 SV=2	1	1874	1.166	1.032	0.22	0.04	110.5	94.8	92.6	89.8	6.56	7.8	2.82	6.6		High	High	High	High	High	High	High	High	High	High	High	High	High	0.0001315	0.0001748	2.9
High	[R].QATKDAGVIAGLNVLR.[I]	1xGln->pyro-Glu [N-Term]; 1xTMT6plex [K4]	2.24835e-07	0.000296045	2	6	P0DMV9	P0DMV9 [156-171]		Heat shock 70 kDa protein 1B OS=Homo sapiens OX=9606 GN=HSPA1B PE=1 SV=1	1	1838.07	1.176	1.182	0.23	0.24	106.7	90.7	98	82.9	1.36	4.65	3.68	0.44		High	High	High	High	High	High	High	High	High	High	High	High	High	0.0001315	2.514e-09	4.62
High	[R].QATLEGLQEVVGR.[L]	1xGln->pyro-Glu [N-Term]	0.002326	0.000296045	1	1	Q9Y6C2	Q9Y6C2 [529-541]		EMILIN-1 OS=Homo sapiens OX=9606 GN=EMILIN1 PE=1 SV=3	0	1382.73													No Quan Labels	Not Found	Not Found	High	Not Found	Not Found	High	Not Found	Not Found	High	Not Found	Not Found	High	High	0.0001315	0.0003492	2.8
High	[G].QATSMVQLQGGR.[F]	1xGln->pyro-Glu [N-Term]	0.00441837	0.000296045	1	1	Q8NBJ7	Q8NBJ7 [26-37]		Inactive C-alpha-formylglycine-generating enzyme 2 OS=Homo sapiens OX=9606 GN=SUMF2 PE=1 SV=2	0	1258.62													No Quan Labels	High	Not Found	Not Found	High	Not Found	Not Found	High	Not Found	Not Found	High	Not Found	Not Found	High	0.0001315	0.0007923	2.75
High	[R].QATTIIADNIIFLSDQTKEKE.[-]	1xGln->pyro-Glu [N-Term]; 2xTMT6plex [K18; K20]	2.37416e-07	0.000296045	1	3	Q04837	Q04837 [128-148]		Single-stranded DNA-binding protein, mitochondrial OS=Homo sapiens OX=9606 GN=SSBP1 PE=1 SV=1	2	2819.54	1.196	0.98	0.26	-0.03	111.9	93.5	83.8	85.5	2.76	3.1	3.65	3.32		High	High	High	High	High	High	High	High	High	High	High	High	High	0.0001315	2.696e-09	5.8
High	[V].QASPLQALDFFGNGPPVNYKTGNLYLR.[G]	1xGln->pyro-Glu [N-Term]; 1xTMT6plex [K20]	0.000216754	0.000296045	1	2	P13284	P13284 [25-51]		Gamma-interferon-inducible lysosomal thiol reductase OS=Homo sapiens OX=9606 GN=IFI30 PE=1 SV=3	1	3192.67	0.801	1.049	-0.32	0.07	90.2	112.5	92.6	88.4						High	Not Found	High	High	Not Found	High	High	Not Found	High	High	Not Found	High	High	0.0001315	1.664e-05	3.15
High	[R].QATTIIADNIIFLSDQTKEKE.[-]	2xTMT6plex [K18; K20]	1.13957e-05	0.000296045	1	3	Q04837	Q04837 [128-148]		Single-stranded DNA-binding protein, mitochondrial OS=Homo sapiens OX=9606 GN=SSBP1 PE=1 SV=1	2	2836.57	1.147	0.896	0.2	-0.16	104.8	91.3	79.4	88.6	1.8	5.66	8.91	4.22		High	High	High	High	High	High	High	High	High	High	High	High	High	0.0001315	3.831e-07	4.81
High	[R].QAVDQIKSQEQLAAELAEYTAKIALLEEAR.[R]	1xGln->pyro-Glu [N-Term]; 2xTMT6plex [K7; K22]	1.65057e-15	0.000296045	1	9	P15311	P15311 [406-435]		Ezrin OS=Homo sapiens OX=9606 GN=EZR PE=1 SV=4	2	3771.06	1.185	1.053	0.24	0.07	110.7	93.4	83.1	78.9	1.94	1.87	2.37	1.2		High	High	High	High	High	High	High	High	High	High	High	High	High	0.0001315	9.615e-20	9
High	[R].QAVDQIKSQEQLAAELAEYTAKIALLEEAR.[R]	2xTMT6plex [K7; K22]	3.51184e-08	0.000296045	1	3	P15311	P15311 [406-435]		Ezrin OS=Homo sapiens OX=9606 GN=EZR PE=1 SV=4	2	3788.08	1.224	1.047	0.29	0.07	109.7	89.6	83.5	79.7	4.18	8.46	1.34	6.44		High	High	High	High	High	High	High	High	High	High	High	High	High	0.0001315	2.327e-10	7.54
High	[R].QAVQELVSLYYEEAR.[S]	1xGln->pyro-Glu [N-Term]	7.17744e-05	0.000296045	1	2	P54802	P54802 [566-580]		Alpha-N-acetylglucosaminidase OS=Homo sapiens OX=9606 GN=NAGLU PE=1 SV=2	0	1780.88													No Quan Labels	Not Found	High	High	Not Found	High	High	Not Found	High	High	Not Found	High	High	High	0.0001315	4.053e-06	3.26
High	[R].QAVQELVSLYYEEAR.[S]		0.00405039	0.000296045	1	1	P54802	P54802 [566-580]		Alpha-N-acetylglucosaminidase OS=Homo sapiens OX=9606 GN=NAGLU PE=1 SV=2	0	1797.9													No Quan Labels	High	Not Found	Not Found	High	Not Found	Not Found	High	Not Found	Not Found	High	Not Found	Not Found	High	0.0001315	0.0007092	2.46
High	[R].QAVQILDELAEKLKR.[R]	1xGln->pyro-Glu [N-Term]; 2xTMT6plex [K12; K14]	6.43692e-05	0.000296045	1	2	Q99961	Q99961 [228-242]		Endophilin-A2 OS=Homo sapiens OX=9606 GN=SH3GL1 PE=1 SV=1	2	2195.32	1.202	1.211	0.27	0.28	109.4	91	90.6	74.8	7.51	7.12	1.88	3.25		High	Not Found	High	High	Not Found	High	High	Not Found	High	High	Not Found	High	High	0.0001315	3.522e-06	4.26
High	[R].QAVTPPGLQEAINDLVKKY.[K]	1xGln->pyro-Glu [N-Term]; 2xTMT6plex [K17; K18]	3.40426e-05	0.000296045	1	2	O95394	O95394 [470-488]		Phosphoacetylglucosamine mutase OS=Homo sapiens OX=9606 GN=PGM3 PE=1 SV=1	2	2525.44	1.073	0.957	0.1	-0.06	107.7	100.4	80.2	83.8	0.48	0.51	8.74	2.6		High	High	Not Found	High	High	Not Found	High	High	Not Found	High	High	Not Found	High	0.0001315	1.553e-06	3.92
High	[K].QAWFIENEEQEYVQTVK.[S]	1xGln->pyro-Glu [N-Term]; 1xTMT6plex [K17]	0.000435118	0.000296045	1	5	P04083	P04083 [10-26]		Annexin A1 OS=Homo sapiens OX=9606 GN=ANXA1 PE=1 SV=2	0	2353.15	1.134	0.953	0.18	-0.07	100.9	88.9	92.9	97.4	4.17	2.4	7.61	10.22		High	High	High	High	High	High	High	High	High	High	High	High	High	0.0001315	4.06e-05	3.19
High	[K].QAWFIENEEQEYVQTVK.[S]	1xTMT6plex [K17]; 1xTMT6plex [N-Term]	5.49675e-05	0.000296045	1	2	P04083	P04083 [10-26]		Annexin A1 OS=Homo sapiens OX=9606 GN=ANXA1 PE=1 SV=2	0	2599.34	1.081	0.894	0.11	-0.16	108.6	100.5	80.1	89.6	7.15	2.62	1.9	5.05		Not Found	High	High	Not Found	High	High	Not Found	High	High	Not Found	High	High	High	0.0001315	2.881e-06	4
High	[R].QCEEFIYGGCEGNQNR.[F]	2xCarbamidomethyl [C2; C10]; 1xGln->pyro-Glu [N-Term]	0.000348072	0.000296045	1	2	P10646	P10646 [78-93]		Tissue factor pathway inhibitor OS=Homo sapiens OX=9606 GN=TFPI PE=1 SV=1	0	1943.76													No Quan Labels	High	Not Found	High	High	Not Found	High	High	Not Found	High	High	Not Found	High	High	0.0001315	3.053e-05	2.34
High	[R].QCNEVEPGYYFATLDHYLYEAEEANLGPGVSIVER.[Q]	1xCarbamidomethyl [C2]; 1xGln->pyro-Glu [N-Term]	0.000136454	0.000296045	1	1	P07942	P07942 [539-573]		Laminin subunit beta-1 OS=Homo sapiens OX=9606 GN=LAMB1 PE=1 SV=2	0	4015.83													No Quan Labels	High	Not Found	Not Found	High	Not Found	Not Found	High	Not Found	Not Found	High	Not Found	Not Found	High	0.0001315	9.241e-06	2.22
High	[Y].QAVDDEIEANLEEFDISEDDIDDGFR.[R]	1xTMT6plex [N-Term]	3.51001e-09	0.000296045	1	2	P17655	P17655 [510-535]		Calpain-2 catalytic subunit OS=Homo sapiens OX=9606 GN=CAPN2 PE=1 SV=6	0	3228.45	1.17	1.016	0.23	0.02	111.4	95.2	93.6	92.1	20.07	11.26	6.19	2.56		High	Not Found	High	High	Not Found	High	High	Not Found	High	High	Not Found	High	High	0.0001315	1.219e-11	4.2
High	[R].QASKCDSHGTHLAGVVSGR.[D]	1xCarbamidomethyl [C5]; 1xGln->pyro-Glu [N-Term]; 1xTMT6plex [K4]	3.29315e-06	0.000296045	1	6	Q8NBP7	Q8NBP7 [219-237]		Proprotein convertase subtilisin/kexin type 9 OS=Homo sapiens OX=9606 GN=PCSK9 PE=1 SV=3	1	2179.09	1.052	0.954	0.07	-0.07	89.5	85.1	103.7	108.7	9.16	28.46	11.16	23.33		High	High	High	High	High	High	High	High	High	High	High	High	High	0.0001315	7.822e-08	3.91
High	[N].QASETAVAKNQALKEAGVFVPR.[S]	1xGln->pyro-Glu [N-Term]; 2xTMT6plex [K9; K14]	9.70084e-12	0.000296045	1	3	P53396	P53396 [767-788]		ATP-citrate synthase OS=Homo sapiens OX=9606 GN=ACLY PE=1 SV=3	2	2755.55	1.153	1.214	0.21	0.28	104.1	90.3	94.9	78.2	4.76	9.81	2.23	8.37		High	High	High	High	High	High	High	High	High	High	High	High	High	0.0001315	6.461e-15	5.02
High	[R].QAQQMVQPQSPVAVSQSKPGCYDNGKHYQINQQWER.[T]	1xCarbamidomethyl [C21]; 1xGln->pyro-Glu [N-Term]; 1xOxidation [M5]; 2xTMT6plex [K18; K26]	2.59161e-06	0.000296045	1	3	P02751	P02751 [32-67]		Fibronectin OS=Homo sapiens OX=9606 GN=FN1 PE=1 SV=5	1	4672.28	1.242	1.182	0.31	0.24	110.5	88.9	100.9	85.4	8.61	17.57	13.91	8.05		High	High	High	High	High	High	High	High	High	High	High	High	High	0.0001315	5.764e-08	4.58
High	[S].QAEVESEAGWGMVTPDLLFAEGTAAYAR.[G]	1xGln->pyro-Glu [N-Term]	0.00112188	0.000296045	1	2	Q32P28	Q32P28 [21-48]		Prolyl 3-hydroxylase 1 OS=Homo sapiens OX=9606 GN=P3H1 PE=1 SV=2	0	2952.37													No Quan Labels	High	Not Found	High	High	Not Found	High	High	Not Found	High	High	Not Found	High	High	0.0001315	0.0001367	3.31
High	[R].QAEVTFVGHPGNLVIKQR.[F]	1xGln->pyro-Glu [N-Term]; 1xTMT6plex [K16]	0.000148065	0.000296045	1	2	P14543	P14543 [519-536]		Nidogen-1 OS=Homo sapiens OX=9606 GN=NID1 PE=1 SV=3	1	2205.23	1.148	1.007	0.2	0.01	105.7	92	97.1	96.5	13.21	4.94	0.7	0.68		Not Found	High	High	Not Found	High	High	Not Found	High	High	Not Found	High	High	High	0.0001315	1.022e-05	2.99
High	[Y].QAEWDDYVPKLYEQLSGK.[-]	1xGln->pyro-Glu [N-Term]; 2xTMT6plex [K10; K18]	0.000248358	0.000296045	1	6	P30086	P30086 [170-187]		Phosphatidylethanolamine-binding protein 1 OS=Homo sapiens OX=9606 GN=PEBP1 PE=1 SV=3	1	2610.35	1.134	1.012	0.18	0.02	105.9	93.4	90.8	89.7	1.27	3.4	7.03	6.78		High	High	High	High	High	High	High	High	High	High	High	High	High	0.0001315	1.98e-05	2.89
High	[R].QAFQDWSNVAPLTFQEVQAGAADIR.[L]	1xGln->pyro-Glu [N-Term]	0.0078566	0.000296045	1	1	Q99542	Q99542 [131-155]		Matrix metalloproteinase-19 OS=Homo sapiens OX=9606 GN=MMP19 PE=1 SV=1	0	2745.33													No Quan Labels	Not Found	Not Found	High	Not Found	Not Found	High	Not Found	Not Found	High	Not Found	Not Found	High	High	0.0001315	0.00166	1.98
High	[R].QAGDFHQVIIR.[G]	1xGln->pyro-Glu [N-Term]	0.00487237	0.000296045	1	1	Q9H3G5	Q9H3G5 [434-444]		Probable serine carboxypeptidase CPVL OS=Homo sapiens OX=9606 GN=CPVL PE=1 SV=2	0	1266.66													No Quan Labels	High	Not Found	Not Found	High	Not Found	Not Found	High	Not Found	Not Found	High	Not Found	Not Found	High	0.0001315	0.0008992	2.94
High	[R].QAGLGNHLSGSER.[L]	1xGln->pyro-Glu [N-Term]	0.00127842	0.000296045	1	5	Q15582	Q15582 [397-409]		Transforming growth factor-beta-induced protein ig-h3 OS=Homo sapiens OX=9606 GN=TGFBI PE=1 SV=1	0	1308.63													No Quan Labels	High	High	High	High	High	High	High	High	High	High	High	High	High	0.0001315	0.0001615	2.71
High	[S].QAGQKTSAALSTVGSAISR.[K]	1xTMT6plex [K5]; 1xTMT6plex [N-Term]	7.78428e-06	0.000296045	1	1	O43399	O43399 [135-153]		Tumor protein D54 OS=Homo sapiens OX=9606 GN=TPD52L2 PE=1 SV=2	1	2291.31	1.163	1.021	0.22	0.03	120.2	103.4	89.9	88.1						Not Found	Not Found	High	Not Found	Not Found	High	Not Found	Not Found	High	Not Found	Not Found	High	High	0.0001315	2.358e-07	3.59
High	[R].QAGQIKKLEVNEAELLR.[R]	1xGln->pyro-Glu [N-Term]; 2xTMT6plex [K6; K7]	4.98105e-06	0.000296045	1	3	Q6NZI2	Q6NZI2 [131-147]		Caveolae-associated protein 1 OS=Homo sapiens OX=9606 GN=CAVIN1 PE=1 SV=1	2	2380.4	1.209	1.199	0.27	0.26	112	92.6	89.7	74.8	3.13	1.66	3.9	2.96		High	High	High	High	High	High	High	High	High	High	High	High	High	0.0001315	1.331e-07	5.1
High	[R].QAKGFHGEIEDLQQWLTDTER.[H]	1xGln->pyro-Glu [N-Term]; 1xTMT6plex [K3]	6.05333e-08	0.000296045	1	1	Q03001	Q03001 [6487-6507]		Dystonin OS=Homo sapiens OX=9606 GN=DST PE=1 SV=4	1	2713.34													No Quan Values	Not Found	High	Not Found	Not Found	High	Not Found	Not Found	High	Not Found	Not Found	High	Not Found	High	0.0001315	4.694e-10	5.72
High	[R].QAKQESTEYR.[R]	1xGln->pyro-Glu [N-Term]; 1xTMT6plex [K3]	0.00249644	0.000296045	1	4	P08670	P08670 [311-320]		Vimentin OS=Homo sapiens OX=9606 GN=VIM PE=1 SV=4	1	1451.73	1.092	1.174	0.13	0.23	103	94.3	100.1	85.3	4.74	4.91	6.69	2.66		High	High	High	High	High	High	High	High	High	High	High	High	High	0.0001315	0.0003827	2.91
High	[R].QALLLGLTQLVEAAR.[G]	1xGln->pyro-Glu [N-Term]	0.000381824	0.000296045	1	2	A1L4H1	A1L4H1 [1519-1533]		Soluble scavenger receptor cysteine-rich domain-containing protein SSC5D OS=Homo sapiens OX=9606 GN=SSC5D PE=1 SV=3	0	1578.92													No Quan Labels	Not Found	High	High	Not Found	High	High	Not Found	High	High	Not Found	High	High	High	0.0001315	3.455e-05	2.76
High	[R].QALNEHFQSILQTLEEQVSGER.[Q]	1xGln->pyro-Glu [N-Term]	1.3491e-05	0.000296045	1	3	P51693	P51693 [348-369]		Amyloid-like protein 1 OS=Homo sapiens OX=9606 GN=APLP1 PE=1 SV=3	0	2539.24													No Quan Labels	High	High	High	High	High	High	High	High	High	High	High	High	High	0.0001315	4.769e-07	4.99
High	[R].QALQDLLSEYMGNAGR.[K]	1xGln->pyro-Glu [N-Term]	0.00198652	0.000296045	1	1	P35221	P35221 [342-357]		Catenin alpha-1 OS=Homo sapiens OX=9606 GN=CTNNA1 PE=1 SV=1	0	1748.83													No Quan Labels	Not Found	Not Found	High	Not Found	Not Found	High	Not Found	Not Found	High	Not Found	Not Found	High	High	0.0001315	0.0002856	2.69
High	[R].QALSCKMAVEYDR.[F]	1xCarbamidomethyl [C5]; 1xGln->pyro-Glu [N-Term]; 1xTMT6plex [K6]	0.00150514	0.000296045	1	3	Q8NES3	Q8NES3 [175-187]		Beta-1,3-N-acetylglucosaminyltransferase lunatic fringe OS=Homo sapiens OX=9606 GN=LFNG PE=1 SV=2	1	1782.87	1.087	1.092	0.12	0.13	109.9	101.1	83.9	76.8	10.04	10.97	6.47	3.11		High	High	High	High	High	High	High	High	High	High	High	High	High	0.0001315	0.0001997	2.75
High	[R].QALVAIFTHLR.[K]	1xGln->pyro-Glu [N-Term]	0.00595692	0.000296045	1	1	Q14204	Q14204 [355-365]		Cytoplasmic dynein 1 heavy chain 1 OS=Homo sapiens OX=9606 GN=DYNC1H1 PE=1 SV=5	0	1251.72													No Quan Labels	High	Not Found	Not Found	High	Not Found	Not Found	High	Not Found	Not Found	High	Not Found	Not Found	High	0.0001315	0.001165	1.79
High	[R].QANTGLFNLR.[Q]	1xGln->pyro-Glu [N-Term]	0.0078566	0.000296045	1	1	P52888	P52888 [544-553]		Thimet oligopeptidase OS=Homo sapiens OX=9606 GN=THOP1 PE=1 SV=2	0	1116.58													No Quan Labels	Not Found	Not Found	High	Not Found	Not Found	High	Not Found	Not Found	High	Not Found	Not Found	High	High	0.0001315	0.001664	2.45
High	[A].QAQCTNGFDLDR.[Q]	1xCarbamidomethyl [C4]; 1xGln->pyro-Glu [N-Term]	0.00239014	0.000296045	1	2	Q9UBX5	Q9UBX5 [24-35]		Fibulin-5 OS=Homo sapiens OX=9606 GN=FBLN5 PE=1 SV=1	0	1407.6													No Quan Labels	High	High	Not Found	High	High	Not Found	High	High	Not Found	High	High	Not Found	High	0.0001315	0.0003609	2.49
High	[A].QAQCTNGFDLDR.[Q]	1xCarbamidomethyl [C4]	0.00427662	0.000296045	1	1	Q9UBX5	Q9UBX5 [24-35]		Fibulin-5 OS=Homo sapiens OX=9606 GN=FBLN5 PE=1 SV=1	0	1424.62													No Quan Labels	High	Not Found	Not Found	High	Not Found	Not Found	High	Not Found	Not Found	High	Not Found	Not Found	High	0.0001315	0.0007639	2.06
High	[R].QAQEYEALLNIKVKLEAEIATYR.[R]	1xGln->pyro-Glu [N-Term]; 2xTMT6plex [K12; K14]	6.21391e-10	0.000296045	1	6	P05783	P05783 [359-381]		Keratin, type I cytoskeletal 18 OS=Homo sapiens OX=9606 GN=KRT18 PE=1 SV=2	2	3134.75	1.362	1.072	0.45	0.1	118	86.7	76.2	71.1	6.77	7.32	6.26	8.68		High	High	High	High	High	High	High	High	High	High	High	High	High	0.0001315	1.332e-12	5.92
High	[C].QAQGPPEPVDLLWLQDAVPLATAPGHGPQR.[S]	1xGln->pyro-Glu [N-Term]	0.000333238	0.000296045	1	1	P30530	P30530 [161-190]		Tyrosine-protein kinase receptor UFO OS=Homo sapiens OX=9606 GN=AXL PE=1 SV=4	0	3141.61													No Quan Labels	High	Not Found	Not Found	High	Not Found	Not Found	High	Not Found	Not Found	High	Not Found	Not Found	High	0.0001315	2.901e-05	3.09
High	[C].QAQGPPEPVDLLWLQDAVPLATAPGHGPQR.[S]	1xTMT6plex [N-Term]	8.67078e-08	0.000296045	1	4	P30530	P30530 [161-190]		Tyrosine-protein kinase receptor UFO OS=Homo sapiens OX=9606 GN=AXL PE=1 SV=4	0	3387.8	0.907	0.938	-0.14	-0.09	95	104.7	88.2	94	12.25	5.65	7.92	7.37		High	High	High	High	High	High	High	High	High	High	High	High	High	0.0001315	7.403e-10	5.17
High	[R].QAQIEVVPSASALIIKALKEPPR.[D]	1xGln->pyro-Glu [N-Term]; 2xTMT6plex [K16; K19]	6.68011e-07	0.000296045	1	5	P30050	P30050 [68-90]		60S ribosomal protein L12 OS=Homo sapiens OX=9606 GN=RPL12 PE=1 SV=1	2	2899.74	1.263	1.117	0.34	0.16	105.9	83.8	95	85.1	5.25	5.4	3.12	5.02		High	High	High	High	High	High	High	High	High	High	High	High	High	0.0001315	1.017e-08	5.16
High	[R].QAQQMVQPQSPVAVSQSKPGCYDNGKHYQINQQWER.[T]	1xCarbamidomethyl [C21]; 1xGln->pyro-Glu [N-Term]; 2xTMT6plex [K18; K26]	1.50937e-09	0.000296045	1	4	P02751	P02751 [32-67]		Fibronectin OS=Homo sapiens OX=9606 GN=FN1 PE=1 SV=5	1	4656.29	1.168	1.217	0.22	0.28	94.6	81.1	105	86.3	10	11.48	2.98	1.54		High	High	High	High	High	High	High	High	High	High	High	High	High	0.0001315	4.148e-12	6.05
High	[R].QAEMLDDLMEKR.[K]	1xGln->pyro-Glu [N-Term]; 1xTMT6plex [K11]	0.00528604	0.000296045	1	3	P54819	P54819 [107-118]		Adenylate kinase 2, mitochondrial OS=Homo sapiens OX=9606 GN=AK2 PE=1 SV=2	1	1690.83	1.21	1.111	0.27	0.15	110.4	91.3	91.9	82.7	4.39	1.89	3.8	0.21		High	High	High	High	High	High	High	High	High	High	High	High	High	0.0001315	0.0009956	3.15
High	[R].QCPLKVSYGIGDEEHDQEGR.[V]	1xCarbamidomethyl [C2]; 1xGln->pyro-Glu [N-Term]; 1xTMT6plex [K5]	3.20137e-08	0.000296045	1	2	P27695	P27695 [137-156]		DNA-(apurinic or apyrimidinic site) lyase OS=Homo sapiens OX=9606 GN=APEX1 PE=1 SV=2	1	2529.19	1.15	1.114	0.2	0.16	106.7	92.8	103	92.5	3.52	5.96	0.11	23.28		High	High	Not Found	High	High	Not Found	High	High	Not Found	High	High	Not Found	High	0.0001315	2.072e-10	5.64
High	[M].PAYHSSLMDPDTKLIGNMALLPIR.[S]	1xTMT6plex [K13]; 1xTMT6plex [N-Term]	2.63429e-06	0.000296045	1	3	O15145	O15145 [2-25]		Actin-related protein 2/3 complex subunit 3 OS=Homo sapiens OX=9606 GN=ARPC3 PE=1 SV=3	1	3111.71	1.168	1.086	0.22	0.12	107	91.6	82.6	76.1	0.87	5.6	3.14	3.85		High	High	High	High	High	High	High	High	High	High	High	High	High	0.0001315	5.887e-08	5.08
High	[C].PAALPLSNLYETLGVVGSTTTQLYTDR.[T]	1xTMT6plex [N-Term]	4.71465e-07	0.000296045	1	2	Q15582	Q15582 [98-124]		Transforming growth factor-beta-induced protein ig-h3 OS=Homo sapiens OX=9606 GN=TGFBI PE=1 SV=1	0	3109.66	0.992	0.947	-0.01	-0.08	99	99.7	85.2	89.9	0.67	3.31	11.28	3.47		High	Not Found	High	High	Not Found	High	High	Not Found	High	High	Not Found	High	High	0.0001315	6.479e-09	4
High	[-].MTAIIKEIVSR.[N]	1xTMT6plex [K6]; 1xMet-loss+Acetyl [N-Term]	0.00331237	0.000296045	1	2	P60484	P60484 [1-11]	P60484 1xMet-loss+Acetyl [N-Term]	Phosphatidylinositol 3,4,5-trisphosphate 3-phosphatase and dual-specificity protein phosphatase PTEN OS=Homo sapiens OX=9606 GN=PTEN PE=1 SV=1	1	1400.87	1.081	1.077	0.11	0.11	104.8	97	93.1	86.5	9.42	5.69	3.57	0.96		Not Found	High	High	Not Found	High	High	Not Found	High	High	Not Found	High	High	High	0.0001315	0.0005498	2.68
High	[-].MTATLRPYLSAVR.[A]	1xMet-loss+Acetyl [N-Term]	0.00934526	0.000296045	1	3	P59998	P59998 [1-13]	P59998 1xMet-loss+Acetyl [N-Term]	Actin-related protein 2/3 complex subunit 4 OS=Homo sapiens OX=9606 GN=ARPC4 PE=1 SV=3	0	1389.78													No Quan Labels	High	High	High	High	High	High	High	High	High	High	High	High	High	0.0001315	0.002076	3.45
High	[-].MTEKAPEPHVEEDDDDELDSK.[L]	1xTMT6plex [K4]; 1xMet-loss+Acetyl [N-Term]	0.0159666	0.000296045	1	3	P52566	P52566 [1-21]	P52566 1xMet-loss+Acetyl [N-Term]	Rho GDP-dissociation inhibitor 2 OS=Homo sapiens OX=9606 GN=ARHGDIB PE=1 SV=3	1	2569.16	1.134	0.984	0.18	-0.02	72.5	63.9	151.7	154.1						High	High	High	High	High	High	High	High	High	High	High	High	High	0.0001315	0.004136	2.1
High	[-].MTELQSALLLR.[R]	1xMet-loss+Acetyl [N-Term]	0.0012854	0.000296045	1	3	P62253	P62253 [1-11]	P62253 1xMet-loss+Acetyl [N-Term]	Ubiquitin-conjugating enzyme E2 G1 OS=Homo sapiens OX=9606 GN=UBE2G1 PE=1 SV=3	0	1185.68													No Quan Labels	High	High	High	High	High	High	High	High	High	High	High	High	High	0.0001315	0.0001637	2.9
High	[-].MTELQSALLLR.[R]	1xAcetyl [N-Term]	0.000231387	0.000296045	1	3	P62253	P62253 [1-11]	P62253 1xAcetyl [N-Term]	Ubiquitin-conjugating enzyme E2 G1 OS=Homo sapiens OX=9606 GN=UBE2G1 PE=1 SV=3	0	1316.72													No Quan Labels	High	High	High	High	High	High	High	High	High	High	High	High	High	0.0001315	1.815e-05	3.11
High	[-].MTEWETAAPAVAETPDIKLF.[G]	1xTMT6plex [K18]; 1xMet-loss+Acetyl [N-Term]	0.00456481	0.000296045	1	3	P46782	P46782 [1-20]	P46782 1xMet-loss+Acetyl [N-Term]	40S ribosomal protein S5 OS=Homo sapiens OX=9606 GN=RPS5 PE=1 SV=4	1	2360.22	1.111	1.048	0.15	0.07	108	97.2	93.3	89	7.61	4.32	5.48	7.44		High	High	High	High	High	High	High	High	High	High	High	High	High	0.0001315	0.0008283	2.93
High	[-].MTGNAGEWCLMESDPGVFTELIKGFGCR.[G]	2xCarbamidomethyl [C9; C27]; 1xTMT6plex [K23]; 1xMet-loss+Acetyl [N-Term]	0.000312164	0.000296045	1	3	Q9Y5K5	Q9Y5K5 [1-28]	Q9Y5K5 1xMet-loss+Acetyl [N-Term]	Ubiquitin carboxyl-terminal hydrolase isozyme L5 OS=Homo sapiens OX=9606 GN=UCHL5 PE=1 SV=3	1	3302.55	1.233	1.207	0.3	0.27	110.6	89.7	93.8	77.7	5.42	4.32	4.21	20.94		High	High	High	High	High	High	High	High	High	High	High	High	High	0.0001315	2.656e-05	3.38
High	[F].MTHPEFAIEEELPR.[T]	1xTMT6plex [N-Term]	0.000292422	0.000296045	1	1	P23634	P23634 [1167-1180]		Plasma membrane calcium-transporting ATPase 4 OS=Homo sapiens OX=9606 GN=ATP2B4 PE=1 SV=2	0	1927.98	0.907	0.806	-0.14	-0.31	93.5	103.2	86.6	107.4						High	Not Found	Not Found	High	Not Found	Not Found	High	Not Found	Not Found	High	Not Found	Not Found	High	0.0001315	2.454e-05	3.32
High	[-].MTHSLVCPETVSR.[V]	1xCarbamidomethyl [C7]; 1xMet-loss+Acetyl [N-Term]	0.00203023	0.000296045	1	2	Q86WQ0	Q86WQ0 [1-13]	Q86WQ0 1xMet-loss+Acetyl [N-Term]	Nuclear receptor 2C2-associated protein OS=Homo sapiens OX=9606 GN=NR2C2AP PE=1 SV=1	0	1427.69													No Quan Labels	High	High	Not Found	High	High	Not Found	High	High	Not Found	High	High	Not Found	High	0.0001315	0.000292	2.87
High	[K].MTKEELNALKSTGDGTLGR.[A]	2xTMT6plex [K3; K10]; 1xTMT6plex [N-Term]	1.23654e-05	0.000296045	1	1	Q32MZ4	Q32MZ4 [280-298]		Leucine-rich repeat flightless-interacting protein 1 OS=Homo sapiens OX=9606 GN=LRRFIP1 PE=1 SV=2	2	2708.52	1.167	0.804	0.22	-0.31	103.5	88.7	84.7	105.3						High	Not Found	Not Found	High	Not Found	Not Found	High	Not Found	Not Found	High	Not Found	Not Found	High	0.0001315	4.27e-07	3.57
High	[-].MSYTPGVGGDPAQLAQR.[I]	1xMet-loss+Acetyl [N-Term]	0.000818176	0.000296045	1	2	O15400	O15400 [1-17]	O15400 1xMet-loss+Acetyl [N-Term]	Syntaxin-7 OS=Homo sapiens OX=9606 GN=STX7 PE=1 SV=4	0	1658.81													No Quan Labels	Not Found	High	High	Not Found	High	High	Not Found	High	High	Not Found	High	High	High	0.0001315	9.173e-05	3.44
High	[-].MTSALENYINR.[T]	1xMet-loss+Acetyl [N-Term]	0.00334859	0.000296045	1	3	O95777	O95777 [1-11]	O95777 1xMet-loss+Acetyl [N-Term]	U6 snRNA-associated Sm-like protein LSm8 OS=Homo sapiens OX=9606 GN=LSM8 PE=1 SV=3	0	1222.61													No Quan Labels	High	High	High	High	High	High	High	High	High	High	High	High	High	0.0001315	0.000558	2.39
High	[-].MTSKGPEEEHPSVTLFR.[Q]	1xTMT6plex [K4]; 1xMet-loss+Acetyl [N-Term]	2.40264e-05	0.000296045	1	4	Q03154	Q03154 [1-17]	Q03154 1xMet-loss+Acetyl [N-Term]	Aminoacylase-1 OS=Homo sapiens OX=9606 GN=ACY1 PE=1 SV=1	1	2085.08	1.207	1.088	0.27	0.12	107.5	89.1	90.4	83	6.97	5.9	4.16	10.19		High	High	High	High	High	High	High	High	High	High	High	High	High	0.0001315	9.985e-07	4.67
High	[-].MTTPANAQNASKTWELSLYELHR.[T]	1xTMT6plex [K12]; 1xMet-loss+Acetyl [N-Term]	0.00500654	0.000296045	1	1	Q06587	Q06587 [1-23]	Q06587 1xMet-loss+Acetyl [N-Term]	E3 ubiquitin-protein ligase RING1 OS=Homo sapiens OX=9606 GN=RING1 PE=1 SV=2	1	2801.44	1.274	1.061	0.35	0.09	117.8	92.4	69.7	65.7						High	Not Found	Not Found	High	Not Found	Not Found	High	Not Found	Not Found	High	Not Found	Not Found	High	0.0001315	0.0009334	2.38
High	[-].MTTQQIDLQGPGPWGFR.[L]	1xMet-loss+Acetyl [N-Term]	0.000493156	0.000296045	1	5	O00151	O00151 [1-17]	O00151 1xMet-loss+Acetyl [N-Term]	PDZ and LIM domain protein 1 OS=Homo sapiens OX=9606 GN=PDLIM1 PE=1 SV=4	0	1842.91													No Quan Labels	High	High	High	High	High	High	High	High	High	High	High	High	High	0.0001315	4.788e-05	4.26
High	[-].MTTTTTFKGVDPNSR.[N]	1xTMT6plex [K8]; 1xMet-loss+Acetyl [N-Term]	0.0024829	0.000296045	1	2	Q9UK76	Q9UK76 [1-15]	Q9UK76 1xMet-loss+Acetyl [N-Term]	Jupiter microtubule associated homolog 1 OS=Homo sapiens OX=9606 GN=JPT1 PE=1 SV=3	1	1795.94	1.082	0.975	0.11	-0.04	103	95.2	97.7	100.2						High	Not Found	Not Found	High	Not Found	Not Found	High	Not Found	Not Found	High	Not Found	Not Found	High	0.0001315	0.0003801	2.53
High	[-].MTTTVATDYDNIEIQQQYSDVNNR.[W]	1xMet-loss+Acetyl [N-Term]	0.000225174	0.000296045	1	1	Q01082	Q01082 [1-24]	Q01082 1xMet-loss+Acetyl [N-Term]	Spectrin beta chain, non-erythrocytic 1 OS=Homo sapiens OX=9606 GN=SPTBN1 PE=1 SV=2	0	2730.25													No Quan Labels	Not Found	Not Found	High	Not Found	Not Found	High	Not Found	Not Found	High	Not Found	Not Found	High	High	0.0001315	1.756e-05	2.98
High	[-].MTTYLEFIQQNEER.[D]	1xMet-loss+Acetyl [N-Term]	0.0012441	0.000296045	1	1	Q15436	Q15436 [1-14]	Q15436 1xMet-loss+Acetyl [N-Term]	Protein transport protein Sec23A OS=Homo sapiens OX=9606 GN=SEC23A PE=1 SV=2	0	1712.81													No Quan Labels	Not Found	Not Found	High	Not Found	Not Found	High	Not Found	Not Found	High	Not Found	Not Found	High	High	0.0001315	0.0001569	3.56
High	[-].MVDYHAANQSYQYGPS.[S]	1xMet-loss+Acetyl [N-Term]	0.00991928	0.000296045	1	2	O43707	O43707 [1-16]	O43707 1xMet-loss+Acetyl [N-Term]	Alpha-actinin-4 OS=Homo sapiens OX=9606 GN=ACTN4 PE=1 SV=2	0	1741.75													No Quan Labels	Not Found	High	High	Not Found	High	High	Not Found	High	High	Not Found	High	High	High	0.0001315	0.002235	3.05
High	[-].MVDYHAANQSYQYGPSSAGNGAGGGGSMGDYMAQEDDWDR.[D]	1xMet-loss+Acetyl [N-Term]	8.48398e-08	0.000296045	1	5	O43707	O43707 [1-40]	O43707 1xMet-loss+Acetyl [N-Term]	Alpha-actinin-4 OS=Homo sapiens OX=9606 GN=ACTN4 PE=1 SV=2	0	4126.65													No Quan Labels	High	High	High	High	High	High	High	High	High	High	High	High	High	0.0001315	7.233e-10	5
High	[-].MVDYIVEYDYDAVHDDELTIR.[V]	1xMet-loss+Acetyl [N-Term]	9.06153e-07	0.000296045	1	5	Q9Y5K6	Q9Y5K6 [1-21]	Q9Y5K6 1xMet-loss+Acetyl [N-Term]	CD2-associated protein OS=Homo sapiens OX=9606 GN=CD2AP PE=1 SV=1	0	2485.14													No Quan Labels	High	High	High	High	High	High	High	High	High	High	High	High	High	0.0001315	1.502e-08	3.47
High	[-].MVDYSVWDHIEVSDDEDETHPNIDTASLFR.[W]	1xMet-loss+Acetyl [N-Term]	5.13307e-11	0.000296045	1	5	Q16543	Q16543 [1-30]	Q16543 1xMet-loss+Acetyl [N-Term]	Hsp90 co-chaperone Cdc37 OS=Homo sapiens OX=9606 GN=CDC37 PE=1 SV=1	0	3446.53													No Quan Labels	High	High	High	High	High	High	High	High	High	High	High	High	High	0.0001315	5.448e-14	5.46
High	[-].MTSALTQGLER.[I]	1xMet-loss+Acetyl [N-Term]	0.00476762	0.000296045	1	3	Q0VGL1	Q0VGL1 [1-11]	Q0VGL1 1xMet-loss+Acetyl [N-Term]	Ragulator complex protein LAMTOR4 OS=Homo sapiens OX=9606 GN=LAMTOR4 PE=1 SV=1	0	1117.58													No Quan Labels	High	High	High	High	High	High	High	High	High	High	High	High	High	0.0001315	0.000877	2.57
High	[-].MSYPADDYESEAAYDPYAYPSDYDMHTGDPKQDLAYER.[Q]	1xTMT6plex [K31]; 1xMet-loss+Acetyl [N-Term]	8.13494e-05	0.000296045	1	1	Q9Y262	Q9Y262 [1-38]	Q9Y262 1xMet-loss+Acetyl [N-Term]	Eukaryotic translation initiation factor 3 subunit L OS=Homo sapiens OX=9606 GN=EIF3L PE=1 SV=1	1	4579.95	0.993	1.442	-0.01	0.53	100.5	101.1	116.4	80.7						Not Found	Not Found	High	Not Found	Not Found	High	Not Found	Not Found	High	Not Found	Not Found	High	High	0.0001315	4.758e-06	3.48
High	[-].MSYIPGQPVTAVVQR.[V]	1xMet-loss+Acetyl [N-Term]	0.00355497	0.000296045	1	3	O14907	O14907 [1-15]	O14907 1xMet-loss+Acetyl [N-Term]	Tax1-binding protein 3 OS=Homo sapiens OX=9606 GN=TAX1BP3 PE=1 SV=2	0	1556.84													No Quan Labels	High	High	High	High	High	High	High	High	High	High	High	High	High	0.0001315	0.0006024	3.01
High	[-].MSYGRPPPDVEGMTSLKVDNLTYR.[T]	1xTMT6plex [K17]; 1xMet-loss+Acetyl [N-Term]	1.65661e-08	0.000296045	1	8	Q01130	Q01130 [1-24]	Q01130 1xMet-loss+Acetyl [N-Term]	Serine/arginine-rich splicing factor 2 OS=Homo sapiens OX=9606 GN=SRSF2 PE=1 SV=4	1	2866.46	1.088	1.185	0.12	0.24	100.5	92.3	101.1	85.3	6.04	2.63	0.7	2.09		High	High	High	High	High	High	High	High	High	High	High	High	High	0.0001315	8.883e-11	5.07
High	[-].MSQAEFEKAAEEVR.[H]	1xTMT6plex [K8]; 1xMet-loss+Acetyl [N-Term]	2.10724e-06	0.000296045	1	8	P07108	P07108 [1-14]	P07108 1xMet-loss+Acetyl [N-Term]	Acyl-CoA-binding protein OS=Homo sapiens OX=9606 GN=DBI PE=1 SV=2	1	1764.9	1.097	0.852	0.13	-0.23	103.3	94.1	88.1	103.5	1.55	8.3	3.76	2.64		High	High	High	High	High	High	High	High	High	High	High	High	High	0.0001315	4.426e-08	4.96
High	[-].MSQEGVELEKSVR.[R]	1xTMT6plex [K10]; 1xMet-loss+Acetyl [N-Term]	0.000278439	0.000296045	1	3	Q9NUL5	Q9NUL5 [1-13]	Q9NUL5 1xMet-loss+Acetyl [N-Term]	Shiftless antiviral inhibitor of ribosomal frameshifting protein OS=Homo sapiens OX=9606 GN=SHFL PE=1 SV=2	1	1631.88	1.169	1.137	0.22	0.19	108.1	92.5	92.6	81.4	3.39	11.54	2.74	4.16		High	High	High	High	High	High	High	High	High	High	High	High	High	0.0001315	2.301e-05	3.01
High	[-].MSQERPTFYR.[Q]	1xMet-loss+Acetyl [N-Term]	0.012318	0.000296045	1	2	Q16539	Q16539 [1-10]	Q16539 1xMet-loss+Acetyl [N-Term]	Mitogen-activated protein kinase 14 OS=Homo sapiens OX=9606 GN=MAPK14 PE=1 SV=3	0	1225.6													No Quan Labels	High	Not Found	High	High	Not Found	High	High	Not Found	High	High	Not Found	High	High	0.0001315	0.002966	2.7
High	[-].MSQGDSNPAAIPHAAEDIQGDDR.[W]	1xMet-loss+Acetyl [N-Term]	2.67767e-06	0.000296045	1	6	P68402	P68402 [1-23]	P68402 1xMet-loss+Acetyl [N-Term]	Platelet-activating factor acetylhydrolase IB subunit beta OS=Homo sapiens OX=9606 GN=PAFAH1B2 PE=1 SV=1	0	2306.03													No Quan Labels	High	High	High	High	High	High	High	High	High	High	High	High	High	0.0001315	6.005e-08	4.17
High	[-].MSSDFEGYEQDFAVLTAEITSKIAR.[V]	1xTMT6plex [K22]; 1xMet-loss+Acetyl [N-Term]	5.83601e-05	0.000296045	1	7	Q96AJ9	Q96AJ9 [1-25]	Q96AJ9 1xMet-loss+Acetyl [N-Term]	Vesicle transport through interaction with t-SNAREs homolog 1A OS=Homo sapiens OX=9606 GN=VTI1A PE=1 SV=2	1	2948.47	1.022	1.024	0.03	0.03	105.3	103.1	85.7	83.7	2.09	11.95	8.73	6.6		High	High	High	High	High	High	High	High	High	High	High	High	High	0.0001315	3.107e-06	3.94
High	[-].MSSEPPPPPQPPTHQASVGLLDTPR.[S]	1xMet-loss+Acetyl [N-Term]	7.87348e-05	0.000296045	1	3	Q9Y2V2	Q9Y2V2 [1-25]	Q9Y2V2 1xMet-loss+Acetyl [N-Term]	Calcium-regulated heat-stable protein 1 OS=Homo sapiens OX=9606 GN=CARHSP1 PE=1 SV=2	0	2547.28													No Quan Labels	High	High	High	High	High	High	High	High	High	High	High	High	High	0.0001315	4.573e-06	3.87
High	[-].MSSGNAKIGHPAPN.[F]	1xTMT6plex [K7]; 1xMet-loss+Acetyl [N-Term]	0.00251006	0.000296045	1	8	Q06830	Q06830 [1-14]	Q06830 1xMet-loss+Acetyl [N-Term]	Peroxiredoxin-1 OS=Homo sapiens OX=9606 GN=PRDX1 PE=1 SV=1	1	1520.8	1.206	1.077	0.27	0.11	109.4	90.7	95.1	88.3	6.22	4.56	3.4	3.96		High	High	High	High	High	High	High	High	High	High	High	High	High	0.0001315	0.0003839	2.54
High	[-].MSSKTASTNNIAQAR.[R]	1xTMT6plex [K4]; 1xMet-loss+Acetyl [N-Term]	0.000717977	0.000296045	1	6	Q9UBI6	Q9UBI6 [1-15]	Q9UBI6 1xMet-loss+Acetyl [N-Term]	Guanine nucleotide-binding protein G(I)/G(S)/G(O) subunit gamma-12 OS=Homo sapiens OX=9606 GN=GNG12 PE=1 SV=3	1	1719.92	1.252	1.037	0.32	0.05	111.3	88.9	93.6	90.2	7.91	14.45	14.25	12.11		High	High	High	High	High	High	High	High	High	High	High	High	High	0.0001315	7.761e-05	3.3
High	[-].MSSIGTGYDLSASTFSPDGR.[V]	1xMet-loss+Acetyl [N-Term]	8.91472e-07	0.000296045	1	2	P25788	P25788 [1-20]	P25788 1xMet-loss+Acetyl [N-Term]	Proteasome subunit alpha type-3 OS=Homo sapiens OX=9606 GN=PSMA3 PE=1 SV=2	0	1959.89													No Quan Labels	High	Not Found	High	High	Not Found	High	High	Not Found	High	High	Not Found	High	High	0.0001315	1.463e-08	4.73
High	[-].MSSSLRPGPSR.[W]	1xMet-loss+Acetyl [N-Term]	0.00716436	0.000296045	1	2	A8MXV4	A8MXV4 [1-11]	A8MXV4 1xMet-loss+Acetyl [N-Term]	Nucleoside diphosphate-linked moiety X motif 19 OS=Homo sapiens OX=9606 GN=NUDT19 PE=1 SV=1	0	1085.57													No Quan Labels	High	High	Not Found	High	High	Not Found	High	High	Not Found	High	High	Not Found	High	0.0001315	0.001475	2.48
High	[-].MSSTLAKIAEIEAEMAR.[T]	1xTMT6plex [K7]; 1xMet-loss+Acetyl [N-Term]	3.8504e-09	0.000296045	1	5	Q9Y295	Q9Y295 [1-17]	Q9Y295 1xMet-loss+Acetyl [N-Term]	Developmentally-regulated GTP-binding protein 1 OS=Homo sapiens OX=9606 GN=DRG1 PE=1 SV=1	1	1991.07	1.343	1.225	0.43	0.29	120.1	89.5	92.5	75.5	4.97	4.03	1.62	5.3		High	High	High	High	High	High	High	High	High	High	High	High	High	0.0001315	1.378e-11	4.46
High	[-].MSSVAVLTQESFAEHR.[S]	1xMet-loss+Acetyl [N-Term]	4.66841e-05	0.000296045	1	5	Q00341	Q00341 [1-16]	Q00341 1xMet-loss+Acetyl [N-Term]	Vigilin OS=Homo sapiens OX=9606 GN=HDLBP PE=1 SV=2	0	1702.84													No Quan Labels	High	High	High	High	High	High	High	High	High	High	High	High	High	0.0001315	2.335e-06	4.04
High	[-].MSTAQSLKSVDYEVFGR.[V]	1xTMT6plex [K8]; 1xMet-loss+Acetyl [N-Term]	3.53285e-07	0.000296045	1	4	P14621	P14621 [1-17]	P14621 1xMet-loss+Acetyl [N-Term]	Acylphosphatase-2 OS=Homo sapiens OX=9606 GN=ACYP2 PE=1 SV=2	1	2058.07	1.155	0.978	0.21	-0.03	108	93.5	92.7	94.8	2.18	5.44	0.32	3.26		High	High	High	High	High	High	High	High	High	High	High	High	High	0.0001315	4.482e-09	4.18
High	[-].MSTGTFVVSQPLNYR.[G]	1xMet-loss+Acetyl [N-Term]	0.000194391	0.000296045	1	2	P49189	P49189 [1-15]	P49189 1xMet-loss+Acetyl [N-Term]	4-trimethylaminobutyraldehyde dehydrogenase OS=Homo sapiens OX=9606 GN=ALDH9A1 PE=1 SV=3	0	1610.82													No Quan Labels	High	Not Found	High	High	Not Found	High	High	Not Found	High	High	Not Found	High	High	0.0001315	1.45e-05	3.75
High	[-].MSTIQNLQSFDPFADATKGDDLLPAGTEDYIHIR.[I]	1xTMT6plex [K18]; 1xMet-loss+Acetyl [N-Term]	3.51367e-07	0.000296045	1	6	O60739	O60739 [1-34]	O60739 1xMet-loss+Acetyl [N-Term]	Eukaryotic translation initiation factor 1b OS=Homo sapiens OX=9606 GN=EIF1B PE=1 SV=2	1	3919.96	1.218	1.092	0.28	0.13	108.8	89.3	87.6	80.2	4.86	1.64	8.1	1.79		High	High	High	High	High	High	High	High	High	High	High	High	High	0.0001315	4.449e-09	5.18
High	[-].MSTLYVSPHPDAFPSLR.[A]	1xMet-loss+Acetyl [N-Term]	1.31286e-05	0.000296045	1	6	P26640	P26640 [1-17]	P26640 1xMet-loss+Acetyl [N-Term]	Valine--tRNA ligase OS=Homo sapiens OX=9606 GN=VARS PE=1 SV=4	0	1828.92													No Quan Labels	High	High	High	High	High	High	High	High	High	High	High	High	High	0.0001315	4.605e-07	3.84
High	[-].MSTSVPQGHTWTQR.[V]	1xMet-loss+Acetyl [N-Term]	0.00894867	0.000296045	1	2	Q9NYJ1	Q9NYJ1 [1-14]	Q9NYJ1 1xMet-loss+Acetyl [N-Term]	Cytochrome c oxidase assembly factor 4 homolog, mitochondrial OS=Homo sapiens OX=9606 GN=COA4 PE=1 SV=2	0	1526.73													No Quan Labels	High	Not Found	Not Found	High	Not Found	Not Found	High	Not Found	Not Found	High	Not Found	Not Found	High	0.0001315	0.001969	1.34
High	[-].MSTVHEILCKLSLEGDH.[S]	1xCarbamidomethyl [C9]; 1xTMT6plex [K10]; 1xMet-loss+Acetyl [N-Term]	1.58848e-05	0.000296045	2	3	P07355	P07355 [1-17]	P07355 1xMet-loss+Acetyl [N-Term]	Annexin A2 OS=Homo sapiens OX=9606 GN=ANXA2 PE=1 SV=2	1	2109.08	1.178	0.961	0.24	-0.06	106.7	90.6	94.8	98.6	3.46	1.26	1.82	1.19		High	High	High	High	High	High	High	High	High	High	High	High	High	0.0001315	5.852e-07	4.14
High	[-].MSTVHEILCKLSLEGDHSTPPSAY.[G]	1xCarbamidomethyl [C9]; 1xTMT6plex [K10]; 1xMet-loss+Acetyl [N-Term]	6.32612e-07	0.000296045	2	2	P07355	P07355 [1-24]	P07355 1xMet-loss+Acetyl [N-Term]	Annexin A2 OS=Homo sapiens OX=9606 GN=ANXA2 PE=1 SV=2	1	2812.4	1.149	1.072	0.2	0.1	100.2	87.2	91.7	85.5						High	High	Not Found	High	High	Not Found	High	High	Not Found	High	High	Not Found	High	0.0001315	9.447e-09	4.3
High	[-].MSVPAFIDISEEDQAAELR.[A]	1xMet-loss+Acetyl [N-Term]	3.61252e-06	0.000296045	1	5	Q7L2H7	Q7L2H7 [1-19]	Q7L2H7 1xMet-loss+Acetyl [N-Term]	Eukaryotic translation initiation factor 3 subunit M OS=Homo sapiens OX=9606 GN=EIF3M PE=1 SV=1	0	2031.99													No Quan Labels	High	High	High	High	High	High	High	High	High	High	High	High	High	0.0001315	8.83e-08	4.66
High	[-].MSVSEIFVELQGFLAAEQDIR.[E]	1xMet-loss+Acetyl [N-Term]	0.00016331	0.000296045	1	7	Q15631	Q15631 [1-21]	Q15631 1xMet-loss+Acetyl [N-Term]	Translin OS=Homo sapiens OX=9606 GN=TSN PE=1 SV=1	0	2293.17													No Quan Labels	High	High	High	High	High	High	High	High	High	High	High	High	High	0.0001315	1.159e-05	3.07
High	[-].MSVVGLDVGSQSCYIAVAR.[A]	1xCarbamidomethyl [C13]; 1xMet-loss+Acetyl [N-Term]	9.11574e-06	0.000296045	1	4	Q92598	Q92598 [1-19]	Q92598 1xMet-loss+Acetyl [N-Term]	Heat shock protein 105 kDa OS=Homo sapiens OX=9606 GN=HSPH1 PE=1 SV=1	0	1922.96													No Quan Labels	High	High	Not Found	High	High	Not Found	High	High	Not Found	High	High	Not Found	High	0.0001315	2.889e-07	4.11
High	[-].MSWALEEWKEGLPTR.[A]	1xTMT6plex [K9]; 1xMet-loss+Acetyl [N-Term]	0.0065329	0.000296045	1	1	P49454	P49454 [1-15]	P49454 1xMet-loss+Acetyl [N-Term]	Centromere protein F OS=Homo sapiens OX=9606 GN=CENPF PE=1 SV=3	1	1973.03	0.988	0.984	-0.02	-0.02	104.5	105.8	87.9	89.4						Not Found	High	Not Found	Not Found	High	Not Found	Not Found	High	Not Found	Not Found	High	Not Found	High	0.0001315	0.001315	2.28
High	[-].MVDYSVWDHIEVSDDEDETHPNIDTASLFR.[W]	1xAcetyl [N-Term]	4.34264e-08	0.000296045	1	3	Q16543	Q16543 [1-30]	Q16543 1xAcetyl [N-Term]	Hsp90 co-chaperone Cdc37 OS=Homo sapiens OX=9606 GN=CDC37 PE=1 SV=1	0	3577.57													No Quan Labels	High	High	High	High	High	High	High	High	High	High	High	High	High	0.0001315	3.066e-10	4.94
High	[Y].PALTKPENQDIDWTLLEGETR.[E]	1xTMT6plex [K5]; 1xTMT6plex [N-Term]	0.000132789	0.000296045	1	2	P13797	P13797 [378-398]		Plastin-3 OS=Homo sapiens OX=9606 GN=PLS3 PE=1 SV=4	0	2884.55	0.293	1.301	-1.77	0.38	50.7	173.1	188.8	145.1	11.05	0.42	5.86	3.58		Not Found	High	High	Not Found	High	High	Not Found	High	High	Not Found	High	High	High	0.0001315	8.907e-06	3.09
High	[-].MVDYYEVLGVQR.[H]	1xTMT6plex [N-Term]	0.00148885	0.000296045	1	1	O75190	O75190 [1-12]		DnaJ homolog subfamily B member 6 OS=Homo sapiens OX=9606 GN=DNAJB6 PE=1 SV=2	0	1700.89													No Quan Values	Not Found	High	Not Found	Not Found	High	Not Found	Not Found	High	Not Found	Not Found	High	Not Found	High	0.0001315	0.0001962	2.62
High	[-].MVEKEEAGGGISEEEAAQYDR.[Q]	1xAcetyl [N-Term]; 1xTMT6plex [K4]	1.81726e-08	0.000296045	1	1	Q9UBE0	Q9UBE0 [1-21]	Q9UBE0 1xAcetyl [N-Term]	SUMO-activating enzyme subunit 1 OS=Homo sapiens OX=9606 GN=SAE1 PE=1 SV=1	1	2569.19	1.119	1.089	0.16	0.12	103.8	92.7	91.5	84						High	Not Found	Not Found	High	Not Found	Not Found	High	Not Found	Not Found	High	Not Found	Not Found	High	0.0001315	1.006e-10	4.79
High	[D].NGDVCQDCIQMVTDIQTAVR.[T]	2xCarbamidomethyl [C5; C8]; 1xTMT6plex [N-Term]	1.34699e-08	0.000296045	1	1	P07602	P07602 [194-213]		Prosaposin OS=Homo sapiens OX=9606 GN=PSAP PE=1 SV=2	0	2552.21	1.175	1.01	0.23	0.01	102	86.9	98	97						Not Found	High	Not Found	Not Found	High	Not Found	Not Found	High	Not Found	Not Found	High	Not Found	High	0.0001315	6.857e-11	5.69
High	[P].NGFAGPAGAAGQPGAKGER.[G]	1xTMT6plex [K16]; 1xTMT6plex [N-Term]	0.00564205	0.000296045	1	2	P08123	P08123 [723-741]		Collagen alpha-2(I) chain OS=Homo sapiens OX=9606 GN=COL1A2 PE=1 SV=7	1	2171.17	1.22	0.882	0.29	-0.18	116.5	95.5	72.6	82.3	14.7	3.32	0.94	3.97		High	High	Not Found	High	High	Not Found	High	High	Not Found	High	High	Not Found	High	0.0001315	0.001085	2.33
High	[P].NHGNFLDNDQWLSTVSQYDR.[D]	1xTMT6plex [N-Term]	9.28737e-12	0.000296045	1	2	Q08629	Q08629 [34-53]		Testican-1 OS=Homo sapiens OX=9606 GN=SPOCK1 PE=1 SV=1	0	2638.25	1.137	1.07	0.18	0.1	110.5	97.2	89.2	83.3						Not Found	High	High	Not Found	High	High	Not Found	High	High	Not Found	High	High	High	0.0001315	6.088e-15	7.29
High	[P].NKGLLSDSMTDVPVDTGVAAR.[T]	1xTMT6plex [K2]; 1xTMT6plex [N-Term]	5.64844e-05	0.000296045	1	1	O43399	O43399 [14-34]		Tumor protein D54 OS=Homo sapiens OX=9606 GN=TPD52L2 PE=1 SV=2	1	2604.41	1.261	1.119	0.33	0.16	116	92.1	78.9	70.5						High	Not Found	Not Found	High	Not Found	Not Found	High	Not Found	Not Found	High	Not Found	Not Found	High	0.0001315	2.978e-06	3.12
High	[A].NLEAGNVKETR.[A]	1xTMT6plex [K8]; 1xTMT6plex [N-Term]	0.000552883	0.000296045	1	3	P35555	P35555 [28-38]		Fibrillin-1 OS=Homo sapiens OX=9606 GN=FBN1 PE=1 SV=4	1	1688.97	1.33	1.645	0.41	0.72	131.1	98.6	92.8	56.4	0.58	7.92	1.98	4.5		High	High	Not Found	High	High	Not Found	High	High	Not Found	High	High	Not Found	High	0.0001315	5.515e-05	3.41
High	[R].NLLSVAYKNVIGAR.[R]	1xTMT6plex [K8]	0.00198652	0.000296045	1	1	P62258	P62258 [43-56]		14-3-3 protein epsilon OS=Homo sapiens OX=9606 GN=YWHAE PE=1 SV=1	1	1747.04	1.179	0.864	0.24	-0.21	107	90.8	89.1	103.1						High	Not Found	Not Found	High	Not Found	Not Found	High	Not Found	Not Found	High	Not Found	Not Found	High	0.0001315	0.0002858	3.04
High	[R].NLLSVAYKNVVGAR.[R]	1xTMT6plex [K8]	0.000873401	0.000296045	4	2	P63104; P31946	P63104 [42-55]; P31946 [44-57]		14-3-3 protein zeta/delta OS=Homo sapiens OX=9606 GN=YWHAZ PE=1 SV=1 14-3-3 protein beta/alpha OS=Homo sapiens OX=9606 GN=YWHAB PE=1 SV=3	1	1733.03	1.141	1.069	0.19	0.1	103.5	90.7	90.1	84.3	4.69	12.59	0.26	4.11	Shared	High	High	Not Found	High	High	Not Found	High	High	Not Found	High	High	Not Found	High	0.0001315	9.926e-05	2.92
High	[K].NLQEAEEWYKSKFADLS.[E]	2xTMT6plex [K10; K12]; 1xTMT6plex [N-Term]	8.59013e-05	0.000296045	1	2	P08670	P08670 [283-299]		Vimentin OS=Homo sapiens OX=9606 GN=VIM PE=1 SV=4	2	2745.47	0.963	1.933	-0.05	0.95	124.4	129.2	118.2	61.2	1.77	1.84	3.66	0.77		High	Not Found	High	High	Not Found	High	High	Not Found	High	High	Not Found	High	High	0.0001315	5.116e-06	3.82
High	[K].NLQEAEEWYKSKFADLSEAANR.[N]	2xTMT6plex [K10; K12]; 1xTMT6plex [N-Term]	1.43013e-08	0.000296045	1	3	P08670	P08670 [283-304]		Vimentin OS=Homo sapiens OX=9606 GN=VIM PE=1 SV=4	2	3286.73	1.103	1.245	0.14	0.32	106.6	96.7	93.8	75.4	1.42	2.18	1.55	2.31		High	High	High	High	High	High	High	High	High	High	High	High	High	0.0001315	7.379e-11	5.02
High	[C].NIQVTKVTQVDGNSPVR.[F]	1xTMT6plex [K6]; 1xTMT6plex [N-Term]	0.0152092	0.000296045	1	1	P48444	P48444 [480-496]		Coatomer subunit delta OS=Homo sapiens OX=9606 GN=ARCN1 PE=1 SV=1	1	2313.33	0.863	0.77	-0.21	-0.38	95.2	110.3	72.7	94.4						Not Found	High	Not Found	Not Found	High	Not Found	Not Found	High	Not Found	Not Found	High	Not Found	High	0.0001315	0.00388	1.6
High	[C].NEVTTVVDVKEIFKSSSPIPR.[T]	2xTMT6plex [K10; K14]; 1xTMT6plex [N-Term]	1.3745e-11	0.000296045	1	2	Q6FHJ7	Q6FHJ7 [212-232]		Secreted frizzled-related protein 4 OS=Homo sapiens OX=9606 GN=SFRP4 PE=1 SV=2	2	3032.76	0.803	0.73	-0.32	-0.45	94.5	117.7	62.9	86.3						High	Not Found	High	High	Not Found	High	High	Not Found	High	High	Not Found	High	High	0.0001315	1.007e-14	6.22
High	[L].NNQIETLLTPEGSR.[K]	1xTMT6plex [N-Term]	0.00503381	0.000296045	1	2	P08123	P08123 [1143-1156]		Collagen alpha-2(I) chain OS=Homo sapiens OX=9606 GN=COL1A2 PE=1 SV=7	0	1800.97	1.173	0.867	0.23	-0.21	101.6	86.6	104.5	120.6	23.66	1.47	3.68	5.14		Not Found	High	High	Not Found	High	High	Not Found	High	High	Not Found	High	High	High	0.0001315	0.000939	1.92
High	[G].NPAPGGVCWLQQGQEATCSLVLQTDVTR.[A]	2xCarbamidomethyl [C8; C18]; 1xTMT6plex [N-Term]	4.27228e-08	0.000296045	1	5	O95633	O95633 [31-58]		Follistatin-related protein 3 OS=Homo sapiens OX=9606 GN=FSTL3 PE=1 SV=1	0	3314.65	1.001	0.94	0	-0.09	102.4	102.3	88.7	94.4	1.82	4.45	9.46	7.09		High	High	High	High	High	High	High	High	High	High	High	High	High	0.0001315	3.004e-10	5.66
High	[E].NPPADEYFGR.[C]	1xTMT6plex [N-Term]	0.00924451	0.000296045	1	3	Q93052	Q93052 [406-415]		Lipoma-preferred partner OS=Homo sapiens OX=9606 GN=LPP PE=1 SV=1	0	1394.69	0.992	1.155	-0.01	0.21	101.7	102.5	101.1	87.5	3.26	12.35	10.36	0.97		High	High	High	High	High	High	High	High	High	High	High	High	High	0.0001315	0.002042	2.25
High	[G].NQIGAKFWEVISDEHGIDPTGTYHGDSDLQLDR.[I]	1xTMT6plex [K6]; 1xTMT6plex [N-Term]	4.7873e-09	0.000296045	1	3	P07437	P07437 [14-46]		Tubulin beta chain OS=Homo sapiens OX=9606 GN=TUBB PE=1 SV=2	1	4172.07	0.937	0.901	-0.09	-0.15	101.1	107.9	80.8	89.6	2.69	1.32	5.5	4.91		High	High	High	High	High	High	High	High	High	High	High	High	High	0.0001315	1.82e-11	5.98
High	[L].NQLLQEDSLNVADLTSLR.[A]	1xTMT6plex [N-Term]	8.43792e-08	0.000296045	1	4	Q9UL46	Q9UL46 [44-61]		Proteasome activator complex subunit 2 OS=Homo sapiens OX=9606 GN=PSME2 PE=1 SV=4	0	2258.22	0.422	1.068	-1.24	0.09	65.4	155	144.3	135.1	15.56	11.13	14.11	11.71		High	High	High	High	High	High	High	High	High	High	High	High	High	0.0001315	7.156e-10	5.62
High	[F].NQNWQDGKALGALVDSCAPGLCPDWESWDPQKPVDNAR.[E]	2xCarbamidomethyl [C17; C22]; 2xTMT6plex [K8; K32]; 1xTMT6plex [N-Term]	9.48197e-14	0.000296045	1	5	O75369	O75369 [162-199]		Filamin-B OS=Homo sapiens OX=9606 GN=FLNB PE=1 SV=2	1	4982.46	0.297	0.816	-1.75	-0.29	49.3	165.9	158.7	194.5	12.65	10.92	12.75	14.56		High	High	High	High	High	High	High	High	High	High	High	High	High	0.0001315	1.716e-17	6.17
High	[M].NQPPQIAPKR.[E]	1xTMT6plex [K9]; 1xTMT6plex [N-Term]	0.00165102	0.000296045	1	3	Q04637	Q04637 [166-175]		Eukaryotic translation initiation factor 4 gamma 1 OS=Homo sapiens OX=9606 GN=EIF4G1 PE=1 SV=4	1	1606.98	1.214	0.97	0.28	-0.04	114.9	94.6	85.3	87.9	1.2	7.6	6.06	3.47		High	High	High	High	High	High	High	High	High	High	High	High	High	0.0001315	0.0002252	2.95
High	[F].NTDEQALEDHFSSFGPISEVVVVKDR.[E]	1xTMT6plex [K24]; 1xTMT6plex [N-Term]	1.83908e-06	0.000296045	1	2	P98179	P98179 [16-41]		RNA-binding protein 3 OS=Homo sapiens OX=9606 GN=RBM3 PE=1 SV=1	1	3376.74	0.925	0.86	-0.11	-0.22	100.4	108.5	100.3	116.6	13.17	9.57	8.28	19.6		High	High	Not Found	High	High	Not Found	High	High	Not Found	High	High	Not Found	High	0.0001315	3.701e-08	4.86
High	[R].NTFAEVTGLSPGVTYYFKVFAVSHGR.[E]	1xTMT6plex [K18]	1.57985e-05	0.000296045	1	1	P02751	P02751 [959-984]		Fibronectin OS=Homo sapiens OX=9606 GN=FN1 PE=1 SV=5	1	3076.61													No Quan Values	Not Found	High	Not Found	Not Found	High	Not Found	Not Found	High	Not Found	Not Found	High	Not Found	High	0.0001315	5.835e-07	5.18
High	[R].NTGIICTIGPASR.[S]	1xCarbamidomethyl [C6]	0.0104715	0.000296045	1	1	P14618	P14618 [44-56]		Pyruvate kinase PKM OS=Homo sapiens OX=9606 GN=PKM PE=1 SV=4	0	1359.7													No Quan Labels	High	Not Found	Not Found	High	Not Found	Not Found	High	Not Found	Not Found	High	Not Found	Not Found	High	0.0001315	0.002397	2.5
High	[L].NVLEDLGDGQKANDDIIVNWVNR.[T]	1xTMT6plex [K11]; 1xTMT6plex [N-Term]	6.21391e-10	0.000296045	1	5	P13797	P13797 [508-530]		Plastin-3 OS=Homo sapiens OX=9606 GN=PLS3 PE=1 SV=4	1	3055.62	0.261	1.095	-1.94	0.13	43.5	166.6	200.7	183.4	31.42	13.73	18.64	15.69		High	High	High	High	High	High	High	High	High	High	High	High	High	0.0001315	1.333e-12	5.39
High	[A].NPAAGSVILLENLR.[F]	1xTMT6plex [N-Term]	1.07918e-05	0.000296045	1	2	P00558	P00558 [110-123]		Phosphoglycerate kinase 1 OS=Homo sapiens OX=9606 GN=PGK1 PE=1 SV=3	0	1696	0.94	0.673	-0.09	-0.57	98.2	104.5	71.2	105.8	10.44	3.14	1.97	15.42		High	High	Not Found	High	High	Not Found	High	High	Not Found	High	High	Not Found	High	0.0001315	3.572e-07	4.46
High	[L].NELDYYDSHNVNTR.[C]	1xTMT6plex [N-Term]	0.000200846	0.000296045	1	2	O43707	O43707 [481-494]		Alpha-actinin-4 OS=Homo sapiens OX=9606 GN=ACTN4 PE=1 SV=2	0	1968.92	0.211	2.778	-2.24	1.47	40.9	193.4	281.3	101.2	3.16	6.55	0.75	1.68		Not Found	High	High	Not Found	High	High	Not Found	High	High	Not Found	High	High	High	0.0001315	1.51e-05	3.25
High	[W].NELDSLKDAVEHQR.[K]	1xTMT6plex [K7]; 1xTMT6plex [N-Term]	0.00772978	0.000296045	1	1	Q86UP2	Q86UP2 [1013-1026]		Kinectin OS=Homo sapiens OX=9606 GN=KTN1 PE=1 SV=1	1	2112.14	1.126	0.777	0.17	-0.36	97.7	86.8	93.9	120.9						High	Not Found	Not Found	High	Not Found	Not Found	High	Not Found	Not Found	High	Not Found	Not Found	High	0.0001315	0.001631	1.85
High	[G].NEFSILKSPGSVVFR.[N]	1xTMT6plex [K7]; 1xTMT6plex [N-Term]	1.82623e-09	0.000296045	1	3	O75787	O75787 [17-31]		Renin receptor OS=Homo sapiens OX=9606 GN=ATP6AP2 PE=1 SV=2	1	2138.24	1.221	1.403	0.29	0.49	107.4	88	92.3	65.8	3.77	0.92	0.56	2.17		High	High	High	High	High	High	High	High	High	High	High	High	High	0.0001315	5.285e-12	5.26
High	[-].MVGGEAAAAVEELVSGVR.[Q]	1xAcetyl [N-Term]	1.19556e-07	0.000296045	1	4	Q96HQ2	Q96HQ2 [1-18]	Q96HQ2 1xAcetyl [N-Term]	CDKN2AIP N-terminal-like protein OS=Homo sapiens OX=9606 GN=CDKN2AIPNL PE=1 SV=1	0	1786.9													No Quan Labels	High	High	High	High	High	High	High	High	High	High	High	High	High	0.0001315	1.116e-09	5.28
High	[-].MVGGEAAAAVEELVSGVR.[Q]	1xTMT6plex [N-Term]	1.98577e-05	0.000296045	1	1	Q96HQ2	Q96HQ2 [1-18]		CDKN2AIP N-terminal-like protein OS=Homo sapiens OX=9606 GN=CDKN2AIPNL PE=1 SV=1	0	1974.05	1.254	1.38	0.33	0.46	116.8	93.2	104.8	76						Not Found	High	Not Found	Not Found	High	Not Found	Not Found	High	Not Found	Not Found	High	Not Found	High	0.0001315	7.788e-07	3.54
High	[K].MVGGIAQIIAAQEEMLR.[K]	1xTMT6plex [N-Term]	7.05391e-07	0.000296045	1	3	Q9Y490	Q9Y490 [2494-2510]		Talin-1 OS=Homo sapiens OX=9606 GN=TLN1 PE=1 SV=3	0	2059.12	1.14	0.933	0.19	-0.1	111.4	97.7	83.6	89.6	5.38	3.56	16.28	11.8		High	High	High	High	High	High	High	High	High	High	High	High	High	0.0001315	1.09e-08	4.18
High	[-].MVGVKPVGSDPDFQPELSGAGSR.[L]	1xTMT6plex [K5]; 1xTMT6plex [N-Term]	0.000432755	0.000296045	1	1	O43396	O43396 [1-23]		Thioredoxin-like protein 1 OS=Homo sapiens OX=9606 GN=TXNL1 PE=1 SV=3	0	2788.47	1.325	1.206	0.41	0.27	107.6	81.2	87	72.1						High	Not Found	Not Found	High	Not Found	Not Found	High	Not Found	Not Found	High	Not Found	Not Found	High	0.0001315	4.046e-05	2.37
High	[-].MVLLESEQFLTELTR.[L]	1xTMT6plex [N-Term]	0.0030199	0.000296045	1	1	P37108	P37108 [1-15]		Signal recognition particle 14 kDa protein OS=Homo sapiens OX=9606 GN=SRP14 PE=1 SV=2	0	2038.11													No Quan Values	Not Found	Not Found	High	Not Found	Not Found	High	Not Found	Not Found	High	Not Found	Not Found	High	High	0.0001315	0.0004863	2.04
High	[-].MVNPTVFFDIAVDGEPLGR.[V]	1xMet-loss+Acetyl [N-Term]	8.16672e-08	0.000296045	1	23	P62937	P62937 [1-19]	P62937 1xMet-loss+Acetyl [N-Term]	Peptidyl-prolyl cis-trans isomerase A OS=Homo sapiens OX=9606 GN=PPIA PE=1 SV=2	0	1988.01													No Quan Labels	High	High	High	High	High	High	High	High	High	High	High	High	High	0.0001315	6.888e-10	4.01
High	[-].MVNPTVFFDIAVDGEPLGR.[V]	1xAcetyl [N-Term]	7.90836e-07	0.000296045	1	24	P62937	P62937 [1-19]	P62937 1xAcetyl [N-Term]	Peptidyl-prolyl cis-trans isomerase A OS=Homo sapiens OX=9606 GN=PPIA PE=1 SV=2	0	2119.05													No Quan Labels	High	High	High	High	High	High	High	High	High	High	High	High	High	0.0001315	1.261e-08	3.95
High	[-].MVNPTVFFDIAVDGEPLGR.[V]	1xAcetyl [N-Term]; 1xOxidation [P4]	0.000159792	0.000296045	1	52	P62937	P62937 [1-19]	P62937 1xAcetyl [N-Term]; 1xOxidation [P4]	Peptidyl-prolyl cis-trans isomerase A OS=Homo sapiens OX=9606 GN=PPIA PE=1 SV=2	0	2135.05													No Quan Labels	High	High	High	High	High	High	High	High	High	High	High	High	High	0.0001315	1.129e-05	3.38
High	[-].MVNPTVFFDIAVDGEPLGR.[V]	1xTMT6plex [N-Term]	1.29025e-07	0.000296045	1	6	P62937	P62937 [1-19]		Peptidyl-prolyl cis-trans isomerase A OS=Homo sapiens OX=9606 GN=PPIA PE=1 SV=2	0	2306.21	1.108	1.14	0.15	0.19	103	93	90.7	79.6	3.29	5.45	1.02	3.47		High	High	High	High	High	High	High	High	High	High	High	High	High	0.0001315	1.235e-09	5.77
High	[-].MVNPTVFFDIAVDGEPLGR.[V]	1xOxidation [P4]; 1xTMT6plex [N-Term]	6.98468e-05	0.000296045	1	5	P62937	P62937 [1-19]	P62937 1xOxidation [P4]	Peptidyl-prolyl cis-trans isomerase A OS=Homo sapiens OX=9606 GN=PPIA PE=1 SV=2	0	2322.2	1.076	0.952	0.11	-0.07	103.3	96	85.7	90.1	3.88	4.56	4.1	11.37		High	High	High	High	High	High	High	High	High	High	High	High	High	0.0001315	3.899e-06	5.01
High	[-].MVPLCQVEVLYFAKSAEITGVR.[S]	1xAcetyl [N-Term]; 1xCarbamidomethyl [C5]; 1xOxidation [P3]; 1xTMT6plex [K14]	2.40264e-05	0.000296045	1	1	O96033	O96033 [1-22]	O96033 1xAcetyl [N-Term]; 1xOxidation [P3]	Molybdopterin synthase sulfur carrier subunit OS=Homo sapiens OX=9606 GN=MOCS2 PE=1 SV=1	1	2797.48	1.12	0.973	0.16	-0.04	96.2	85.9	86.1	88.5						Not Found	Not Found	High	Not Found	Not Found	High	Not Found	Not Found	High	Not Found	Not Found	High	High	0.0001315	9.98e-07	3.72
High	[L].MVSTEPLALTETDICKLPKDEGTCR.[D]	2xCarbamidomethyl [C15; C24]; 2xTMT6plex [K16; K19]; 1xTMT6plex [N-Term]	0.000922258	0.000296045	1	3	P12111	P12111 [3098-3122]		Collagen alpha-3(VI) chain OS=Homo sapiens OX=9606 GN=COL6A3 PE=1 SV=5	2	3551.87	0.654	0.894	-0.61	-0.16	75	114.6	139.6	156.1	9.2	3.41	15.06	8.52		High	High	High	High	High	High	High	High	High	High	High	High	High	0.0001315	0.0001064	3.25
High	[-].MVSVINTVDTSHEDMIHDAQMDYYGTR.[L]	1xMet-loss+Acetyl [N-Term]	2.46639e-07	0.000296045	1	5	P55735	P55735 [1-27]	P55735 1xMet-loss+Acetyl [N-Term]	Protein SEC13 homolog OS=Homo sapiens OX=9606 GN=SEC13 PE=1 SV=3	0	3039.35													No Quan Labels	High	High	High	High	High	High	High	High	High	High	High	High	High	0.0001315	2.833e-09	5.94
High	[-].MVSVINTVDTSHEDMIHDAQMDYYGTR.[L]	1xOxidation [M]; 1xMet-loss+Acetyl [N-Term]	7.13847e-05	0.000296045	1	5	P55735	P55735 [1-27]	P55735 1xMet-loss+Acetyl [N-Term]	Protein SEC13 homolog OS=Homo sapiens OX=9606 GN=SEC13 PE=1 SV=3	0	3055.34													No Quan Labels	High	High	High	High	High	High	High	High	High	High	High	High	High	0.0001315	4.01e-06	2.7
High	[-].MVSVINTVDTSHEDMIHDAQMDYYGTR.[L]	1xAcetyl [N-Term]	2.06291e-05	0.000296045	1	1	P55735	P55735 [1-27]	P55735 1xAcetyl [N-Term]	Protein SEC13 homolog OS=Homo sapiens OX=9606 GN=SEC13 PE=1 SV=3	0	3170.39													No Quan Labels	Not Found	Not Found	High	Not Found	Not Found	High	Not Found	Not Found	High	Not Found	Not Found	High	High	0.0001315	8.2e-07	3.14
High	[-].MVTEQEVDAIGQTLVDPKQPLQAR.[F]	1xAcetyl [N-Term]; 1xTMT6plex [K18]	1.34629e-09	0.000296045	1	2	Q9BU89	Q9BU89 [1-24]	Q9BU89 1xAcetyl [N-Term]	Deoxyhypusine hydroxylase OS=Homo sapiens OX=9606 GN=DOHH PE=1 SV=1	1	2937.56	1.034	1.025	0.05	0.04	97.1	93.9	89.3	87.1	2.23	5.24	8.77	4.1		Not Found	High	High	Not Found	High	High	Not Found	High	High	Not Found	High	High	High	0.0001315	3.573e-12	4.43
High	[-].MVVPSLKLQDLIEEIR.[G]	1xTMT6plex [K7]; 1xMet-loss+Acetyl [N-Term]	0.0164033	0.000296045	1	2	O75843	O75843 [1-16]	O75843 1xMet-loss+Acetyl [N-Term]	AP-1 complex subunit gamma-like 2 OS=Homo sapiens OX=9606 GN=AP1G2 PE=1 SV=1	1	2023.2	1.229	1.115	0.3	0.16	121.1	98.6	85.7	76.9	6.67	8.5	5.81	1.93		High	High	Not Found	High	High	Not Found	High	High	Not Found	High	High	Not Found	High	0.0001315	0.004266	2.08
High	[-].MWKASAGHAVSIAQDDAGADDWETDPDFVNDVSEKEQR.[W]	1xAcetyl [N-Term]; 2xTMT6plex [K3; K35]	2.01895e-15	0.000296045	1	5	Q14247	Q14247 [1-38]	Q14247 1xAcetyl [N-Term]	Src substrate cortactin OS=Homo sapiens OX=9606 GN=CTTN PE=1 SV=2	2	4691.2	1.058	0.928	0.08	-0.11	96.2	90.9	91.2	98.3	5.32	0.65	3.67	1.92		High	Not Found	High	High	Not Found	High	High	Not Found	High	High	Not Found	High	High	0.0001315	1.241e-19	8.56
High	[-].MWKASAGHAVSIAQDDAGADDWETDPDFVNDVSEKEQR.[W]	1xAcetyl [N-Term]; 1xOxidation [P26]; 2xTMT6plex [K3; K35]	0.00308631	0.000296045	1	5	Q14247	Q14247 [1-38]	Q14247 1xAcetyl [N-Term]; 1xOxidation [P26]	Src substrate cortactin OS=Homo sapiens OX=9606 GN=CTTN PE=1 SV=2	2	4707.19	1.147	0.862	0.2	-0.21	111.6	97.3	89.4	103.8	12.82	13.23	2.89	8.93		High	High	High	High	High	High	High	High	High	High	High	High	High	0.0001315	0.0005013	2.83
High	[-].MYTAIPQSGSPFPGSVQDPGLHVWR.[V]	1xAcetyl [N-Term]	3.98449e-06	0.000296045	1	6	P40121	P40121 [1-25]	P40121 1xAcetyl [N-Term]	Macrophage-capping protein OS=Homo sapiens OX=9606 GN=CAPG PE=1 SV=2	0	2769.35													No Quan Labels	High	High	High	High	High	High	High	High	High	High	High	High	High	0.0001315	9.952e-08	3.83
High	[-].MYTAIPQSGSPFPGSVQDPGLHVWR.[V]	1xAcetyl [N-Term]; 1xOxidation [P]	0.000152151	0.000296045	1	3	P40121	P40121 [1-25]	P40121 1xAcetyl [N-Term]; 1xOxidation [P]	Macrophage-capping protein OS=Homo sapiens OX=9606 GN=CAPG PE=1 SV=2	0	2785.34													No Quan Labels	High	High	Not Found	High	High	Not Found	High	High	Not Found	High	High	Not Found	High	0.0001315	1.057e-05	2.98
High	[G].NDFDLADALDDR.[N]	1xTMT6plex [N-Term]	4.41646e-07	0.000296045	1	3	Q8TCZ2	Q8TCZ2 [117-128]		CD99 antigen-like protein 2 OS=Homo sapiens OX=9606 GN=CD99L2 PE=1 SV=1	0	1608.77	1.081	0.882	0.11	-0.18	107	99	87.7	99.5	3.17	11.4	1.87	3.32		High	Not Found	High	High	Not Found	High	High	Not Found	High	High	Not Found	High	High	0.0001315	5.974e-09	4.21
High	[D].NEEAALLHEEATMTIEELLTR.[Y]	1xTMT6plex [N-Term]	6.67315e-09	0.000296045	1	3	O15355	O15355 [139-159]		Protein phosphatase 1G OS=Homo sapiens OX=9606 GN=PPM1G PE=1 SV=1	0	2642.35	1.097	0.971	0.13	-0.04	107.7	98.2	84.5	87.1	3.82	2.13	0.14	5.17		Not Found	High	High	Not Found	High	High	Not Found	High	High	Not Found	High	High	High	0.0001315	2.789e-11	5.71
High	[-].MVEKEEAGGGISEEEAAQYDR.[Q]	1xTMT6plex [K4]; 1xMet-loss+Acetyl [N-Term]	3.2398e-06	0.000296045	1	2	Q9UBE0	Q9UBE0 [1-21]	Q9UBE0 1xMet-loss+Acetyl [N-Term]	SUMO-activating enzyme subunit 1 OS=Homo sapiens OX=9606 GN=SAE1 PE=1 SV=1	1	2438.15	1.021	1.092	0.03	0.13	101.1	99	95.6	87.6	16.45	0.34	7.12	3.13		High	High	Not Found	High	High	Not Found	High	High	Not Found	High	High	Not Found	High	0.0001315	7.685e-08	4.64
High	[-].MSLSNKLTLDK.[L]	1xTMT6plex [K6]; 1xMet-loss+Acetyl [N-Term]	0.000937441	0.000296045	1	3	P00558	P00558 [1-11]	P00558 1xMet-loss+Acetyl [N-Term]	Phosphoglycerate kinase 1 OS=Homo sapiens OX=9606 GN=PGK1 PE=1 SV=3	1	1389.82	1.017	1.24	0.02	0.31	81.7	80.4	134.3	108.3	6.68	4.63	1.66	0.65		High	High	High	High	High	High	High	High	High	High	High	High	High	0.0001315	0.0001087	2.97
High	[R].QDAQQEDFGIFQAWAEATGAYVPGR.[D]	1xGln->pyro-Glu [N-Term]	0.000255211	0.000296045	1	1	Q14653	Q14653 [44-68]		Interferon regulatory factor 3 OS=Homo sapiens OX=9606 GN=IRF3 PE=1 SV=1	0	2738.25													No Quan Labels	Not Found	Not Found	High	Not Found	Not Found	High	Not Found	Not Found	High	Not Found	Not Found	High	High	0.0001315	2.055e-05	2.71
High	[R].QDEEKPLHALLHGR.[G]	1xGln->pyro-Glu [N-Term]; 1xTMT6plex [K5]	0.000272441	0.000296045	1	14	P24593	P24593 [84-97]		Insulin-like growth factor-binding protein 5 OS=Homo sapiens OX=9606 GN=IGFBP5 PE=1 SV=1	0	1855	1.072	0.91	0.1	-0.14	101.8	94.9	92.2	101.4	0.85	4.09	3.47	7.73		High	High	High	High	High	High	High	High	High	High	High	High	High	0.0001315	2.232e-05	2.13
High	[R].QHATNVGIMFR.[D]	1xGln->pyro-Glu [N-Term]	0.0130732	0.000296045	1	1	P16930	P16930 [132-142]		Fumarylacetoacetase OS=Homo sapiens OX=9606 GN=FAH PE=1 SV=2	0	1256.62													No Quan Labels	Not Found	Not Found	High	Not Found	Not Found	High	Not Found	Not Found	High	Not Found	Not Found	High	High	0.0001315	0.003193	2.49
High	[R].QHAYEHSLGKLR.[A]	1xGln->pyro-Glu [N-Term]; 1xTMT6plex [K10]	0.000749934	0.000296045	1	6	O60664	O60664 [248-259]		Perilipin-3 OS=Homo sapiens OX=9606 GN=PLIN3 PE=1 SV=3	1	1650.89	1.173	1.102	0.23	0.14	104.7	89.2	92.5	84	4.27	6.92	6.66	1.82		High	High	High	High	High	High	High	High	High	High	High	High	High	0.0001315	8.182e-05	3.23
High	[R].QHCCPAGYTCNVKAR.[S]	3xCarbamidomethyl [C3; C4; C10]; 1xGln->pyro-Glu [N-Term]; 1xTMT6plex [K13]	0.00151335	0.000296045	1	3	P28799	P28799 [479-493]		Progranulin OS=Homo sapiens OX=9606 GN=GRN PE=1 SV=2	1	2033.93	1.355	1.036	0.44	0.05	114	84.2	99.6	96.2	5.91	0.93	5.48	3.87		High	High	High	High	High	High	High	High	High	High	High	High	High	0.0001315	0.000201	4.03
High	[R].QHEADADLINAGKETVTILPGASFFSSDESFAMIR.[G]	1xGln->pyro-Glu [N-Term]; 1xTMT6plex [K13]	1.55425e-05	0.000296045	1	1	P55809	P55809 [356-390]		Succinyl-CoA:3-ketoacid coenzyme A transferase 1, mitochondrial OS=Homo sapiens OX=9606 GN=OXCT1 PE=1 SV=1	1	3979.96	1.197	1.061	0.26	0.09	109.6	91.5	84.1	79.2						Not Found	High	Not Found	Not Found	High	Not Found	Not Found	High	Not Found	Not Found	High	Not Found	High	0.0001315	5.722e-07	3.65
High	[R].QHEDFVWLHDTLIETTDYAGLIIPPAPTKPDFDGPR.[E]	1xGln->pyro-Glu [N-Term]; 1xTMT6plex [K29]	3.90065e-05	0.000296045	1	1	Q9Y5X3	Q9Y5X3 [68-103]		Sorting nexin-5 OS=Homo sapiens OX=9606 GN=SNX5 PE=1 SV=1	0	4317.17	1.158	0.949	0.21	-0.08	114.8	99.1	84.6	89.2						Not Found	Not Found	High	Not Found	Not Found	High	Not Found	Not Found	High	Not Found	Not Found	High	High	0.0001315	1.854e-06	2.94
High	[R].QHEEFIWLHDSFVENEDYAGYIIPPAPPRPDFDASR.[E]	1xGln->pyro-Glu [N-Term]	2.47986e-07	0.000296045	1	2	Q9UNH7	Q9UNH7 [69-104]		Sorting nexin-6 OS=Homo sapiens OX=9606 GN=SNX6 PE=1 SV=1	0	4240.97													No Quan Labels	High	Not Found	High	High	Not Found	High	High	Not Found	High	High	Not Found	High	High	0.0001315	2.857e-09	5
High	[R].QHEEPESFFTWFTDH.[S]	1xGln->pyro-Glu [N-Term]	0.00852248	0.000296045	2	2	Q01105	Q01105 [195-209]		Protein SET OS=Homo sapiens OX=9606 GN=SET PE=1 SV=3	0	1919.79													No Quan Labels	Not Found	High	High	Not Found	High	High	Not Found	High	High	Not Found	High	High	High	0.0001315	0.001848	2.33
High	[R].QHFPATPLLDYALEVEKITTSKKPN.[L]	1xGln->pyro-Glu [N-Term]; 3xTMT6plex [K17; K22; K23]	0.00342222	0.000296045	1	2	P53396	P53396 [996-1020]		ATP-citrate synthase OS=Homo sapiens OX=9606 GN=ACLY PE=1 SV=3	2	3510.98	1.011	1.013	0.02	0.02	101.6	100.6	89.9	88.8	3.29	3.29	0.15	1.32		High	High	Not Found	High	High	Not Found	High	High	Not Found	High	High	Not Found	High	0.0001315	0.000573	2.94
High	[F].QHGKVEIIANDQGNR.[T]	1xGln->pyro-Glu [N-Term]; 1xTMT6plex [K4]	0.000175288	0.000296045	4	3	P54652; P11142; P0DMV9	P54652 [23-37]; P11142 [22-36]; P0DMV9 [22-36]		Heat shock-related 70 kDa protein 2 OS=Homo sapiens OX=9606 GN=HSPA2 PE=1 SV=1 Heat shock cognate 71 kDa protein OS=Homo sapiens OX=9606 GN=HSPA8 PE=1 SV=1 Heat shock 70 kDa protein 1B OS=Homo sapiens OX=9606 GN=HSPA1B PE=1 SV=1	1	1891	1.091	1.067	0.13	0.09	104.3	95.6	94.9	89	12.32	6.35	15.85	5.99	Shared	High	High	High	High	High	High	High	High	High	High	High	High	High	0.0001315	1.271e-05	3.47
High	[R].QHGPNVCAVQKVIGTNR.[K]	1xCarbamidomethyl [C7]; 1xGln->pyro-Glu [N-Term]; 1xTMT6plex [K11]	3.25409e-08	0.000296045	1	6	Q15582	Q15582 [43-59]		Transforming growth factor-beta-induced protein ig-h3 OS=Homo sapiens OX=9606 GN=TGFBI PE=1 SV=1	1	2090.11	1.122	1.261	0.17	0.34	106.3	94.8	103.2	81.8	2.13	2.45	3.48	5.47		High	High	High	High	High	High	High	High	High	High	High	High	High	0.0001315	2.11e-10	5.12
High	[A].QHAPPWTEDCR.[K]	1xCarbamidomethyl [C10]; 1xGln->pyro-Glu [N-Term]	0.00245604	0.000296045	1	4	Q13510	Q13510 [22-32]		Acid ceramidase OS=Homo sapiens OX=9606 GN=ASAH1 PE=1 SV=5	0	1379.58													No Quan Labels	High	High	High	High	High	High	High	High	High	High	High	High	High	0.0001315	0.0003736	2.6
High	[R].QHLASIYEKEEDWR.[N]	1xGln->pyro-Glu [N-Term]; 1xTMT6plex [K9]	0.00166908	0.000296045	1	3	Q9BT78	Q9BT78 [108-121]		COP9 signalosome complex subunit 4 OS=Homo sapiens OX=9606 GN=COPS4 PE=1 SV=1	1	2016	1.124	1.027	0.17	0.04	105.4	93.7	90.9	88.5	6.31	0.46	2.91	7.88		High	High	High	High	High	High	High	High	High	High	High	High	High	0.0001315	0.0002275	2.2
High	[R].QHLGDVLNFLPL.[-]	1xGln->pyro-Glu [N-Term]	0.0030199	0.000296045	1	3	P06681	P06681 [741-752]		Complement C2 OS=Homo sapiens OX=9606 GN=C2 PE=1 SV=2	0	1348.73													No Quan Labels	High	High	High	High	High	High	High	High	High	High	High	Not Found	High	0.0001315	0.0004885	2.07
High	[R].QHLLTNLVEVDGR.[F]	1xGln->pyro-Glu [N-Term]	0.000849951	0.000296045	1	1	Q8NFV4	Q8NFV4 [217-229]		Protein ABHD11 OS=Homo sapiens OX=9606 GN=ABHD11 PE=1 SV=1	0	1476.78													No Quan Labels	Not Found	High	Not Found	Not Found	High	Not Found	Not Found	High	Not Found	Not Found	High	Not Found	High	0.0001315	9.614e-05	3.21
High	[R].QHLNPPGGKTSDIFGSPVTATSR.[L]	1xGln->pyro-Glu [N-Term]; 1xTMT6plex [K9]	1.92195e-05	0.000296045	1	3	Q9H910	Q9H910 [82-104]		Jupiter microtubule associated homolog 2 OS=Homo sapiens OX=9606 GN=JPT2 PE=1 SV=1	1	2579.34	0.921	0.756	-0.12	-0.4	95.8	104	88.6	117.3	8.91	11.43	7.41	29.11		High	High	High	High	High	High	High	High	High	High	High	High	High	0.0001315	7.499e-07	3.7
High	[R].QHMDITGEENPLNKLR.[V]	1xGln->pyro-Glu [N-Term]; 1xTMT6plex [K14]	2.35088e-05	0.000296045	1	4	Q9H4A4	Q9H4A4 [381-396]		Aminopeptidase B OS=Homo sapiens OX=9606 GN=RNPEP PE=1 SV=2	1	2107.08	1.234	1.058	0.3	0.08	103.6	83.9	89.5	84.6	0.56	6.15	5.35	4.57		High	High	High	High	High	High	High	High	High	High	High	High	High	0.0001315	9.704e-07	5.13
High	[R].QHMDITGEENPLNKLR.[V]	1xGln->pyro-Glu [N-Term]; 1xOxidation [M3]; 1xTMT6plex [K14]	1.57127e-05	0.000296045	1	2	Q9H4A4	Q9H4A4 [381-396]		Aminopeptidase B OS=Homo sapiens OX=9606 GN=RNPEP PE=1 SV=2	1	2123.08	1.189	1.006	0.25	0.01	108.1	90.9	96.1	95.5	4.95	6.43	3.97	7.68		High	Not Found	High	High	Not Found	High	High	Not Found	High	High	Not Found	High	High	0.0001315	5.772e-07	3.9
High	[R].QHMENEMAHYACDCWDAESKTSYGWIEIVGCADR.[S]	3xCarbamidomethyl [C12; C14; C31]; 1xGln->pyro-Glu [N-Term]; 1xTMT6plex [K20]	1.04801e-09	0.000296045	1	2	P41250	P41250 [431-464]		Glycine--tRNA ligase OS=Homo sapiens OX=9606 GN=GARS1 PE=1 SV=3	1	4331.82	0.999	1.065	0	0.09	97.7	97.8	88.9	83.5	14.72	2.48	7.81	24.11		High	High	Not Found	High	High	Not Found	High	High	Not Found	High	High	Not Found	High	0.0001315	2.596e-12	6.6
High	[R].QHMENEMAHYACDCWDAESKTSYGWIEIVGCADR.[S]	3xCarbamidomethyl [C12; C14; C31]; 1xGln->pyro-Glu [N-Term]; 1xOxidation [M7]; 1xTMT6plex [K20]	0.0109945	0.000296045	1	1	P41250	P41250 [431-464]		Glycine--tRNA ligase OS=Homo sapiens OX=9606 GN=GARS1 PE=1 SV=3	1	4347.81	0.829	0.936	-0.27	-0.1	78.8	95.1	89.4	95.5						High	Not Found	Not Found	High	Not Found	Not Found	High	Not Found	Not Found	High	Not Found	Not Found	High	0.0001315	0.002556	1.74
High	[R].QHMENEMAHYACDCWDAESKTSYGWIEIVGCADR.[S]	3xCarbamidomethyl [C12; C14; C31]; 1xTMT6plex [K20]	0.0107008	0.000296045	1	1	P41250	P41250 [431-464]		Glycine--tRNA ligase OS=Homo sapiens OX=9606 GN=GARS1 PE=1 SV=3	1	4348.85	1.117	1.398	0.16	0.48	112.9	101.1	100.7	72						Not Found	Not Found	High	Not Found	Not Found	High	Not Found	Not Found	High	Not Found	Not Found	High	High	0.0001315	0.002471	1.93
High	[R].QHSNSNMVIMLIGNKSDLESR.[R]	1xGln->pyro-Glu [N-Term]; 1xTMT6plex [K15]	1.42459e-05	0.000296045	1	1	P61019	P61019 [106-126]		Ras-related protein Rab-2A OS=Homo sapiens OX=9606 GN=RAB2A PE=1 SV=1	1	2585.3	1.552	1.04	0.63	0.06	116.1	74.8	80.9	77.8						High	Not Found	Not Found	High	Not Found	Not Found	High	Not Found	Not Found	High	Not Found	Not Found	High	0.0001315	5.097e-07	5.16
High	[R].QHTLKHFEHVR.[M]	1xGln->pyro-Glu [N-Term]; 1xTMT6plex [K5]	0.0011911	0.000296045	1	15	P05067	P05067 [506-516]		Amyloid-beta precursor protein OS=Homo sapiens OX=9606 GN=APP PE=1 SV=3	1	1643.9	1.105	1.038	0.14	0.05	104.5	94.5	90	86.8	6.02	1.12	2.59	12.49		High	High	High	High	High	High	High	High	High	High	High	High	High	0.0001315	0.0001479	2.47
High	[R].QHLEETTQKAESQLLECKASWEER.[E]	1xCarbamidomethyl [C17]; 1xGln->pyro-Glu [N-Term]; 2xTMT6plex [K9; K18]	0.00975934	0.000296045	1	1	P12270	P12270 [1111-1134]		Nucleoprotein TPR OS=Homo sapiens OX=9606 GN=TPR PE=1 SV=3	2	3371.69	1.208	0.841	0.27	-0.25	99.9	82.7	90	106.9						Not Found	Not Found	High	Not Found	Not Found	High	Not Found	Not Found	High	Not Found	Not Found	High	High	0.0001315	0.0022	2.03
High	[R].QHALSVGPQTTTLSVR.[D]	1xGln->pyro-Glu [N-Term]	8.97255e-05	0.000296045	1	1	Q99715	Q99715 [377-392]		Collagen alpha-1(XII) chain OS=Homo sapiens OX=9606 GN=COL12A1 PE=1 SV=2	0	1677.89													No Quan Labels	Not Found	High	Not Found	Not Found	High	Not Found	Not Found	High	Not Found	Not Found	High	Not Found	High	0.0001315	5.375e-06	3.8
High	[R].QHAEHIFLSFR.[K]	1xGln->pyro-Glu [N-Term]	0.00816064	0.000296045	1	2	Q9C0E2	Q9C0E2 [35-45]		Exportin-4 OS=Homo sapiens OX=9606 GN=XPO4 PE=1 SV=2	0	1367.69													No Quan Labels	High	Not Found	High	High	Not Found	High	High	Not Found	High	High	Not Found	High	High	0.0001315	0.001747	2.37
High	[R].QGYQLAEDGHTCTDIDECAQGAGILCTFR.[C]	3xCarbamidomethyl [C12; C18; C26]; 1xGln->pyro-Glu [N-Term]	3.98654e-05	0.000296045	1	2	P98095	P98095 [969-997]		Fibulin-2 OS=Homo sapiens OX=9606 GN=FBLN2 PE=1 SV=2	0	3269.39													No Quan Labels	Not Found	High	High	Not Found	High	High	Not Found	High	High	Not Found	High	High	High	0.0001315	1.906e-06	3.69
High	[C].QGKYTPSGQAGAAASESLFVSNHAY.[-]	1xGln->pyro-Glu [N-Term]; 1xTMT6plex [K3]	7.09242e-07	0.000296045	1	2	P04075	P04075 [340-364]		Fructose-bisphosphate aldolase A OS=Homo sapiens OX=9606 GN=ALDOA PE=1 SV=2	1	2753.34	1.086	0.817	0.12	-0.29	102.4	94.3	95.4	116.8	3.98	7.02	10.21	8.8		Not Found	High	High	Not Found	High	High	Not Found	High	High	Not Found	High	High	High	0.0001315	1.096e-08	5.22
High	[C].QGKYTPSGQAGAAASESLFVSNHAY.[-]	1xTMT6plex [K3]; 1xTMT6plex [N-Term]	3.6701e-07	0.000296045	1	3	P04075	P04075 [340-364]		Fructose-bisphosphate aldolase A OS=Homo sapiens OX=9606 GN=ALDOA PE=1 SV=2	1	2999.53	0.702	0.565	-0.51	-0.82	87.2	124.3	58.9	104.2	13.76	10.97	6.41	11.52		High	High	High	High	High	High	High	High	High	High	High	High	High	0.0001315	4.724e-09	5.21
High	[R].QGLEELQKVLPGGDTYMHEGFER.[A]	1xGln->pyro-Glu [N-Term]; 1xTMT6plex [K8]	1.06115e-06	0.000296045	1	2	Q9H6X2	Q9H6X2 [104-126]		Anthrax toxin receptor 1 OS=Homo sapiens OX=9606 GN=ANTXR1 PE=1 SV=2	1	2845.4	1.1	1.078	0.14	0.11	105.4	95.8	86.6	80.3	10.16	5.37	0.46	1.17		High	Not Found	High	High	Not Found	High	High	Not Found	High	High	Not Found	High	High	0.0001315	1.83e-08	4.85
High	[R].QGLEQFINKIAGHPLAQNER.[C]	1xGln->pyro-Glu [N-Term]; 1xTMT6plex [K9]	8.13494e-05	0.000296045	1	3	Q9UMY4	Q9UMY4 [121-140]		Sorting nexin-12 OS=Homo sapiens OX=9606 GN=SNX12 PE=1 SV=4	1	2475.33	1.118	1.014	0.16	0.02	96.5	86.3	94	92.7	2.45	3.96	2.37	3.32		High	High	High	High	High	High	High	High	High	High	High	High	High	0.0001315	4.749e-06	4.44
High	[P].QGLLGAPGILGLPGSR.[G]	1xGln->pyro-Glu [N-Term]	0.0154576	0.000296045	1	1	P08123	P08123 [864-879]		Collagen alpha-2(I) chain OS=Homo sapiens OX=9606 GN=COL1A2 PE=1 SV=7	0	1488.85													No Quan Labels	Not Found	High	Not Found	Not Found	High	Not Found	Not Found	High	Not Found	Not Found	High	Not Found	High	0.0001315	0.003965	2.8
High	[F].QGPAGEPGEPGQTGPAGAR.[G]	1xGln->pyro-Glu [N-Term]	7.17744e-05	0.000296045	1	3	P08123	P08123 [114-132]		Collagen alpha-2(I) chain OS=Homo sapiens OX=9606 GN=COL1A2 PE=1 SV=7	0	1716.79													No Quan Labels	High	High	High	High	High	High	High	High	High	High	Not Found	High	High	0.0001315	4.05e-06	2.6
High	[F].QGPAGEPGEPGQTGPAGAR.[G]	1xGln->pyro-Glu [N-Term]; 1xOxidation [P]	0.0165814	0.000296045	1	3	P08123	P08123 [114-132]	P08123 1xOxidation [P]	Collagen alpha-2(I) chain OS=Homo sapiens OX=9606 GN=COL1A2 PE=1 SV=7	0	1732.79													No Quan Labels	High	High	High	Not Found	Not Found	Not Found	High	Not Found	High	Not Found	Not Found	High	High	0.0001315	0.004332	1.79
High	[F].QGPAGEPGEPGQTGPAGAR.[G]	1xGln->pyro-Glu [N-Term]; 2xOxidation [P7; P10]	8.4971e-05	0.000296045	1	6	P08123	P08123 [114-132]	P08123 2xOxidation [P120; P123]	Collagen alpha-2(I) chain OS=Homo sapiens OX=9606 GN=COL1A2 PE=1 SV=7	0	1748.78													No Quan Labels	High	High	High	High	High	High	High	High	High	High	High	High	High	0.0001315	5.022e-06	3.38
High	[F].QGPAGEPGEPGQTGPAGAR.[G]	2xOxidation [P7; P10]	0.00287565	0.000296045	1	2	P08123	P08123 [114-132]	P08123 2xOxidation [P120; P123]	Collagen alpha-2(I) chain OS=Homo sapiens OX=9606 GN=COL1A2 PE=1 SV=7	0	1765.81													No Quan Labels	High	Not Found	High	High	Not Found	Not Found	High	Not Found	High	Not Found	Not Found	Not Found	High	0.0001315	0.0004562	2.26
High	[H].QGPAGPPGPPGPPGPPGVSGGGYDFGYDGDFYR.[A]	1xGln->pyro-Glu [N-Term]	2.01847e-05	0.000296045	1	3	P08123	P08123 [1086-1118]		Collagen alpha-2(I) chain OS=Homo sapiens OX=9606 GN=COL1A2 PE=1 SV=7	0	3172.41													No Quan Labels	High	High	High	High	High	High	High	High	High	High	High	High	High	0.0001315	8e-07	4.18
High	[H].QGPAGPPGPPGPPGPPGVSGGGYDFGYDGDFYR.[A]		0.00195436	0.000296045	1	1	P08123	P08123 [1086-1118]		Collagen alpha-2(I) chain OS=Homo sapiens OX=9606 GN=COL1A2 PE=1 SV=7	0	3189.43													No Quan Labels	Not Found	Not Found	High	Not Found	Not Found	High	Not Found	Not Found	High	Not Found	Not Found	High	High	0.0001315	0.0002793	3.83
High	[F].QGPPGEPGEPGASGPMGPR.[G]	1xGln->pyro-Glu [N-Term]; 2xOxidation [P7; P10]	0.00373323	0.000296045	1	3	P02452	P02452 [202-220]	P02452 2xOxidation [P208; P211]	Collagen alpha-1(I) chain OS=Homo sapiens OX=9606 GN=COL1A1 PE=1 SV=5	0	1789.78													No Quan Labels	High	High	High	High	High	High	High	High	High	High	High	High	High	0.0001315	0.0006402	2.08
High	[V].QGPPGPAGEEGKR.[G]	1xOxidation [P6]; 1xTMT6plex [K12]; 1xTMT6plex [N-Term]	5.09333e-05	0.000296045	1	1	P02452	P02452 [457-469]	P02452 1xOxidation [P462]	Collagen alpha-1(I) chain OS=Homo sapiens OX=9606 GN=COL1A1 PE=1 SV=5	1	1753.96	1.368	0.755	0.45	-0.41	119.9	87.7	69.4	91.9						High	Not Found	Not Found	High	Not Found	Not Found	High	Not Found	Not Found	High	Not Found	Not Found	High	0.0001315	2.619e-06	3.29
High	[P].QGPPGPSGEEGKR.[G]	1xTMT6plex [K12]; 1xTMT6plex [N-Term]	6.6112e-06	0.000296045	1	2	P08123	P08123 [369-381]		Collagen alpha-2(I) chain OS=Homo sapiens OX=9606 GN=COL1A2 PE=1 SV=7	1	1753.96	1.073	0.893	0.1	-0.16	115	107.2	74.5	83.4	5.84	0.6	1.29	5.33		Not Found	High	High	Not Found	High	High	Not Found	High	High	Not Found	High	High	High	0.0001315	1.907e-07	4.4
High	[F].QGQGHGAQLLETVHR.[Y]	1xGln->pyro-Glu [N-Term]	0.00305292	0.000296045	1	2	O14929	O14929 [248-262]		Histone acetyltransferase type B catalytic subunit OS=Homo sapiens OX=9606 GN=HAT1 PE=1 SV=1	0	1613.81													No Quan Labels	Not Found	High	High	Not Found	High	High	Not Found	High	High	Not Found	High	High	High	0.0001315	0.0004928	2.92
High	[R].QGQGQLVTCSGAFKEGSLR.[I]	1xCarbamidomethyl [C9]; 1xGln->pyro-Glu [N-Term]; 1xTMT6plex [K14]	1.11502e-05	0.000296045	1	1	Q16531	Q16531 [370-388]		DNA damage-binding protein 1 OS=Homo sapiens OX=9606 GN=DDB1 PE=1 SV=1	1	2235.14	1.128	0.96	0.17	-0.06	100.6	89.1	102.4	106.6						High	Not Found	Not Found	High	Not Found	Not Found	High	Not Found	Not Found	High	Not Found	Not Found	High	0.0001315	3.721e-07	4.54
High	[R].QGQGQSEPGEYEQR.[L]	1xGln->pyro-Glu [N-Term]	0.00802893	0.000296045	1	1	P43121	P43121 [78-91]		Cell surface glycoprotein MUC18 OS=Homo sapiens OX=9606 GN=MCAM PE=1 SV=2	0	1575.67													No Quan Labels	Not Found	Not Found	Not Found	Not Found	Not Found	Not Found	Not Found	Not Found	Not Found	Not Found	Not Found	Not Found	High	0.0001315	0.001713	1.69
High	[R].QGQIIYNWQGAQSTQDEVAASAILTAQLDEELGGTPVQSR.[V]	1xGln->pyro-Glu [N-Term]	6.22039e-08	0.000296045	1	2	P06396	P06396 [486-525]		Gelsolin OS=Homo sapiens OX=9606 GN=GSN PE=1 SV=1	0	4256.07													No Quan Labels	Not Found	Not Found	High	Not Found	Not Found	High	Not Found	Not Found	High	Not Found	Not Found	High	High	0.0001315	4.853e-10	4.12
High	[R].QGQIIYNWQGAQSTQDEVAASAILTAQLDEELGGTPVQSR.[V]		4.51836e-05	0.000296045	1	2	P06396	P06396 [486-525]		Gelsolin OS=Homo sapiens OX=9606 GN=GSN PE=1 SV=1	0	4273.1													No Quan Labels	Not Found	High	Not Found	Not Found	High	Not Found	Not Found	High	Not Found	Not Found	High	Not Found	High	0.0001315	2.238e-06	4.03
High	[R].QGVDADINGLR.[Q]	1xGln->pyro-Glu [N-Term]	0.0078566	0.000296045	1	3	P35527	P35527 [251-261]		Keratin, type I cytoskeletal 9 OS=Homo sapiens OX=9606 GN=KRT9 PE=1 SV=3	0	1140.56													No Quan Labels	High	High	High	High	High	High	High	High	High	High	High	High	High	0.0001315	0.001663	2.36
High	[S].QGVESVKKEIDDSVLGQTGPYR.[R]	1xGln->pyro-Glu [N-Term]; 2xTMT6plex [K7; K8]	0.00389917	0.000296045	1	2	O43615	O43615 [181-202]		Mitochondrial import inner membrane translocase subunit TIM44 OS=Homo sapiens OX=9606 GN=TIMM44 PE=1 SV=2	2	2846.53	1.096	1.053	0.13	0.07	101	92.1	89.1	84.6	13.62	1.2	8.1	1.74		High	Not Found	High	High	Not Found	High	High	Not Found	High	High	Not Found	High	High	0.0001315	0.000674	2.05
High	[R].QGYDVSIPVYSPLSAEVDLPEKGPGPR.[Q]	1xGln->pyro-Glu [N-Term]; 1xTMT6plex [K22]	2.66174e-07	0.000296045	1	3	Q93063	Q93063 [224-250]		Exostosin-2 OS=Homo sapiens OX=9606 GN=EXT2 PE=1 SV=1	1	3082.59	1.262	1.12	0.34	0.16	105.5	83.6	99.9	89.1	5.74	7.55	3.74	8.26		High	High	High	High	High	High	High	High	High	High	High	High	High	0.0001315	3.131e-09	5.74
High	[R].QGYDVSIPVYSPLSAEVDLPEKGPGPR.[Q]	1xTMT6plex [K22]	3.22053e-07	0.000296045	1	1	Q93063	Q93063 [224-250]		Exostosin-2 OS=Homo sapiens OX=9606 GN=EXT2 PE=1 SV=1	1	3099.62	1.149	1.151	0.2	0.2	99.7	86.7	98.8	85.8						Not Found	Not Found	High	Not Found	Not Found	High	Not Found	Not Found	High	Not Found	Not Found	High	High	0.0001315	3.996e-09	4.65
High	[R].QHVGSSAEFMEAWR.[K]	1xGln->pyro-Glu [N-Term]	1.09695e-05	0.000296045	1	3	P22676	P22676 [104-117]		Calretinin OS=Homo sapiens OX=9606 GN=CALB2 PE=2 SV=2	0	1617.71													No Quan Labels	High	High	High	High	High	High	High	High	High	High	High	High	High	0.0001315	3.654e-07	3.92
High	[R].QGKLFGAAEVQR.[F]	1xGln->pyro-Glu [N-Term]; 1xTMT6plex [K3]	0.000927291	0.000296045	1	3	Q13813	Q13813 [248-259]		Spectrin alpha chain, non-erythrocytic 1 OS=Homo sapiens OX=9606 GN=SPTAN1 PE=1 SV=3	1	1515.85	1.08	1.112	0.11	0.15	105.4	97.5	104.9	94.3	16.09	7.65	9.03	26.04		High	High	High	High	High	High	High	High	High	High	High	High	High	0.0001315	0.0001071	2.94
High	[R].QHVHPEETGGSDR.[Y]	1xGln->pyro-Glu [N-Term]	0.00363312	0.000296045	1	2	P34096	P34096 [39-51]		Ribonuclease 4 OS=Homo sapiens OX=9606 GN=RNASE4 PE=1 SV=3	0	1431.62													No Quan Labels	Not Found	Not Found	Not Found	Not Found	Not Found	Not Found	Not Found	Not Found	High	Not Found	Not Found	Not Found	High	0.0001315	0.0006178	2.37
High	[R].QHVVYGPWNLPQSSYSH.[L]	1xGln->pyro-Glu [N-Term]	0.00441837	0.000296045	1	1	Q16610	Q16610 [186-202]		Extracellular matrix protein 1 OS=Homo sapiens OX=9606 GN=ECM1 PE=1 SV=2	0	1981.92													No Quan Labels	High	Not Found	Not Found	High	Not Found	Not Found	High	Not Found	Not Found	High	Not Found	Not Found	High	0.0001315	0.0007945	2.05
High	[R].QKMDVKSALSIVR.[Q]	1xGln->pyro-Glu [N-Term]; 2xTMT6plex [K2; K6]	0.00396327	0.000296045	1	1	P51452	P51452 [143-155]		Dual specificity protein phosphatase 3 OS=Homo sapiens OX=9606 GN=DUSP3 PE=1 SV=1	2	1916.14	1.03	1.055	0.04	0.08	106.3	103.2	93.6	88.7						High	Not Found	Not Found	High	Not Found	Not Found	High	Not Found	Not Found	High	Not Found	Not Found	High	0.0001315	0.0006893	2.82
High	[R].QKMQQLEQMLTALDQMR.[R]	1xGln->pyro-Glu [N-Term]; 1xTMT6plex [K2]	8.224e-05	0.000296045	1	1	P40763	P40763 [198-214]		Signal transducer and activator of transcription 3 OS=Homo sapiens OX=9606 GN=STAT3 PE=1 SV=2	1	2304.17													No Quan Values	Not Found	High	Not Found	Not Found	High	Not Found	Not Found	High	Not Found	Not Found	High	Not Found	High	0.0001315	4.833e-06	4.51
High	[Y].QKPGVGLDAINDANLLEACIYR.[L]	1xCarbamidomethyl [C19]; 1xGln->pyro-Glu [N-Term]; 1xTMT6plex [K2]	2.53314e-08	0.000296045	1	2	P14324	P14324 [186-207]		Farnesyl pyrophosphate synthase OS=Homo sapiens OX=9606 GN=FDPS PE=1 SV=4	0	2642.38	1.126	1	0.17	0	104.7	93	87.9	88	3.98	0.25	6.45	3.62		High	High	Not Found	High	High	Not Found	High	High	Not Found	High	High	Not Found	High	0.0001315	1.538e-10	7.35
High	[R].QKPSNTEDFIEDIVKLINGR.[Y]	1xGln->pyro-Glu [N-Term]; 2xTMT6plex [K2; K15]	1.63231e-05	0.000296045	1	2	P46063	P46063 [292-311]		ATP-dependent DNA helicase Q1 OS=Homo sapiens OX=9606 GN=RECQL PE=1 SV=3	1	2757.52	1.2	1.044	0.26	0.06	109.7	91.4	89.3	85.5	1.09	0.76	4.57	3.02		Not Found	High	High	Not Found	High	High	Not Found	High	High	Not Found	High	High	High	0.0001315	6.077e-07	4.63
High	[R].QKQAADAEMEKH.[K]	1xGln->pyro-Glu [N-Term]; 2xTMT6plex [K2; K11]	0.00965414	0.000296045	1	3	Q15149	Q15149 [2296-2307]		Plectin OS=Homo sapiens OX=9606 GN=PLEC PE=1 SV=3	2	1826.95	1.247	1.042	0.32	0.06	112.2	90	83.1	79.7	8.37	7.78	8.05	7.71		High	High	High	High	High	High	High	High	High	High	High	High	High	0.0001315	0.002164	2.37
High	[A].QKSIQEIQELDKDDESLR.[K]	1xGln->pyro-Glu [N-Term]; 2xTMT6plex [K2; K12]	3.31284e-05	0.000296045	1	1	P52565	P52565 [32-49]		Rho GDP-dissociation inhibitor 1 OS=Homo sapiens OX=9606 GN=ARHGDIA PE=1 SV=3	2	2615.39	1.183	0.942	0.24	-0.09	97.6	82.5	85.4	90.7						High	Not Found	Not Found	High	Not Found	Not Found	High	Not Found	Not Found	High	Not Found	Not Found	High	0.0001315	1.5e-06	4.02
High	[A].QKSIQEIQELDKDDESLR.[K]	2xTMT6plex [K2; K12]; 1xTMT6plex [N-Term]	0.00017339	0.000296045	1	2	P52565	P52565 [32-49]		Rho GDP-dissociation inhibitor 1 OS=Homo sapiens OX=9606 GN=ARHGDIA PE=1 SV=3	2	2861.58	1.187	1.167	0.25	0.22	120.8	101.8	91.2	78.2	3.26	3.87	3.98	9.15		High	Not Found	High	High	Not Found	High	High	Not Found	High	High	Not Found	High	High	0.0001315	1.257e-05	2.67
High	[R].QKTGLDSPTGIDFSDITAN.[S]	1xGln->pyro-Glu [N-Term]; 1xTMT6plex [K2]	0.000668926	0.000296045	1	4	P02751	P02751 [1445-1463]		Fibronectin OS=Homo sapiens OX=9606 GN=FN1 PE=1 SV=5	1	2192.09	1.056	1.021	0.08	0.03	100.4	95.1	90.1	88.2	3.24	5.33	8.99	2.51		High	Not Found	High	High	Not Found	High	High	Not Found	High	High	Not Found	High	High	0.0001315	7.082e-05	2.82
High	[R].QKTGLDSPTGIDFSDITANSFTVH.[W]	1xGln->pyro-Glu [N-Term]; 1xTMT6plex [K2]	1.37593e-09	0.000296045	1	6	P02751	P02751 [1445-1468]		Fibronectin OS=Homo sapiens OX=9606 GN=FN1 PE=1 SV=5	1	2763.37	1.118	1.074	0.16	0.1	104.6	93.6	94.3	87.8	0.5	2	1.42	8.3		High	High	Not Found	High	High	Not Found	High	High	Not Found	High	High	Not Found	High	0.0001315	3.683e-12	5.05
High	[R].QKVKELVEFAQDDDR.[L]	1xGln->pyro-Glu [N-Term]; 2xTMT6plex [K2; K4]	4.84976e-05	0.000296045	1	2	Q14677	Q14677 [130-144]		Clathrin interactor 1 OS=Homo sapiens OX=9606 GN=CLINT1 PE=1 SV=1	2	2261.22	1.046	1.051	0.07	0.07	105.9	101.2	87.2	83	1.24	1.26	13.72	4.01		High	Not Found	High	High	Not Found	High	High	Not Found	High	High	Not Found	High	High	0.0001315	2.458e-06	4.3
High	[R].QKLYTLQDKAQVADVVVSR.[W]	1xGln->pyro-Glu [N-Term]; 2xTMT6plex [K2; K9]	9.78434e-06	0.000296045	1	1	P49327	P49327 [1064-1082]		Fatty acid synthase OS=Homo sapiens OX=9606 GN=FASN PE=1 SV=3	2	2602.5	1.078	1.015	0.11	0.02	107.3	99.5	95.2	93.8						Not Found	High	Not Found	Not Found	High	Not Found	Not Found	High	Not Found	Not Found	High	Not Found	High	0.0001315	3.152e-07	3.55
High	[G].QKVTSLTACLVDQSLR.[L]	1xCarbamidomethyl [C9]; 1xGln->pyro-Glu [N-Term]; 1xTMT6plex [K2]	2.346e-09	0.000296045	1	5	P04216	P04216 [20-35]		Thy-1 membrane glycoprotein OS=Homo sapiens OX=9606 GN=THY1 PE=1 SV=2	1	2031.11	1.259	1.112	0.33	0.15	106.8	84.9	97.7	87.9	4.69	3.23	3.17	2.89		High	High	High	High	High	High	High	High	High	High	High	High	High	0.0001315	7.305e-12	4.93
High	[R].QLAAGWGPCEVLLSNALAR.[L]	1xCarbamidomethyl [C9]	0.0152915	0.000296045	1	2	O00754	O00754 [464-482]		Lysosomal alpha-mannosidase OS=Homo sapiens OX=9606 GN=MAN2B1 PE=1 SV=3	0	2026.05													No Quan Labels	Not Found	High	High	Not Found	High	High	Not Found	High	High	Not Found	High	High	High	0.0001315	0.003913	2.88
High	[R].QIAAKIGGDAATTVNNSTPDFGFGGQKR.[Q]	1xGln->pyro-Glu [N-Term]; 2xTMT6plex [K5; K27]	0.00454007	0.000296045	1	1	Q92945	Q92945 [83-110]		Far upstream element-binding protein 2 OS=Homo sapiens OX=9606 GN=KHSRP PE=1 SV=4	2	3262.72	1.1	0.894	0.14	-0.16	104.9	95.3	86.9	97.1						High	Not Found	Not Found	High	Not Found	Not Found	High	Not Found	Not Found	High	Not Found	Not Found	High	0.0001315	0.000823	3.7
High	[R].QLAEAHAQAKAQAER.[E]	1xGln->pyro-Glu [N-Term]; 1xTMT6plex [K10]	0.016053	0.000296045	1	3	Q15149	Q15149 [1511-1525]		Plectin OS=Homo sapiens OX=9606 GN=PLEC PE=1 SV=3	1	1833.98	1.094	1.054	0.13	0.08	105.6	96.6	99.8	94.7	10.62	5.27	0.39	3.82		High	High	High	High	High	High	High	High	High	High	High	High	High	0.0001315	0.004148	2.7
High	[R].QLAEEDLAQQR.[A]	1xGln->pyro-Glu [N-Term]	0.00318866	0.000296045	1	2	Q15149	Q15149 [2432-2442]		Plectin OS=Homo sapiens OX=9606 GN=PLEC PE=1 SV=3	0	1283.62													No Quan Labels	High	Not Found	High	High	Not Found	High	High	Not Found	High	High	Not Found	High	High	0.0001315	0.0005215	2.69
High	[R].QLAELNKNPVEGFSAGLIDDNDLYR.[W]	1xGln->pyro-Glu [N-Term]; 1xTMT6plex [K7]	7.86951e-06	0.000296045	1	2	P62253	P62253 [13-37]		Ubiquitin-conjugating enzyme E2 G1 OS=Homo sapiens OX=9606 GN=UBE2G1 PE=1 SV=3	1	3003.53	1.086	0.982	0.12	-0.03	102.9	94.7	85.4	87	6.07	3.3	9.71	3.31		High	Not Found	High	High	Not Found	High	High	Not Found	High	High	Not Found	High	High	0.0001315	2.38e-07	5.68
High	[R].QLAELNKNPVEGFSAGLIDDNDLYR.[W]	1xTMT6plex [K7]	0.00154665	0.000296045	1	1	P62253	P62253 [13-37]		Ubiquitin-conjugating enzyme E2 G1 OS=Homo sapiens OX=9606 GN=UBE2G1 PE=1 SV=3	1	3020.55	1.056	0.816	0.08	-0.29	110	104.1	78.3	96						Not Found	High	Not Found	Not Found	High	Not Found	Not Found	High	Not Found	Not Found	High	Not Found	High	0.0001315	0.0002064	3.58
High	[R].QLAGEDMEISVKELR.[T]	1xGln->pyro-Glu [N-Term]; 1xTMT6plex [K12]	7.37178e-06	0.000296045	1	1	P07384	P07384 [553-567]		Calpain-1 catalytic subunit OS=Homo sapiens OX=9606 GN=CAPN1 PE=1 SV=1	1	1930.02	1.238	1.088	0.31	0.12	105.6	85.3	95.1	87.4						Not Found	Not Found	High	Not Found	Not Found	High	Not Found	Not Found	High	Not Found	Not Found	High	High	0.0001315	2.197e-07	4.02
High	[R].QLAKCVSSPHFQVAER.[A]	1xCarbamidomethyl [C5]; 1xGln->pyro-Glu [N-Term]; 1xTMT6plex [K4]	0.000300491	0.000296045	2	2	Q14738	Q14738 [406-421]		Serine/threonine-protein phosphatase 2A 56 kDa regulatory subunit delta isoform OS=Homo sapiens OX=9606 GN=PPP2R5D PE=1 SV=1	1	2069.08	0.873	0.946	-0.2	-0.08	89.7	102.8	99.8	105.5	9.22	19.65	20.76	6.67		Not Found	High	High	Not Found	High	High	Not Found	High	High	Not Found	High	High	High	0.0001315	2.542e-05	2.42
High	[N].QIATNGVVHVIDR.[V]	1xGln->pyro-Glu [N-Term]	2.44221e-05	0.000296045	1	3	Q15063	Q15063 [216-228]		Periostin OS=Homo sapiens OX=9606 GN=POSTN PE=1 SV=2	0	1404.76													No Quan Labels	High	High	High	High	High	High	High	High	High	High	High	High	High	0.0001315	1.02e-06	3.49
High	[R].QLCDNAGFDATNILNKLR.[A]	1xCarbamidomethyl [C3]; 1xGln->pyro-Glu [N-Term]; 1xTMT6plex [K16]	2.76371e-08	0.000296045	1	3	Q99832	Q99832 [448-465]		T-complex protein 1 subunit eta OS=Homo sapiens OX=9606 GN=CCT7 PE=1 SV=2	1	2275.17	1.109	1.137	0.15	0.18	103.3	93.2	99.1	87.2	6.83	1.65	0.43	2.92		Not Found	High	High	Not Found	High	High	Not Found	High	High	Not Found	High	High	High	0.0001315	1.721e-10	6.02
High	[R].QLAAGWGPCEVLLSNALAR.[L]	1xCarbamidomethyl [C9]; 1xGln->pyro-Glu [N-Term]	0.000215577	0.000296045	1	5	O00754	O00754 [464-482]		Lysosomal alpha-mannosidase OS=Homo sapiens OX=9606 GN=MAN2B1 PE=1 SV=3	0	2009.03													No Quan Labels	High	High	High	High	High	High	High	High	High	High	High	High	High	0.0001315	1.653e-05	2.64
High	[R].QKLTAEFEEAQTSACR.[L]	1xCarbamidomethyl [C15]; 1xGln->pyro-Glu [N-Term]; 1xTMT6plex [K2]	6.09272e-06	0.000296045	1	3	Q9P2E9	Q9P2E9 [1309-1324]		Ribosome-binding protein 1 OS=Homo sapiens OX=9606 GN=RRBP1 PE=1 SV=5	1	2081.02	0.975	0.909	-0.04	-0.14	96.4	98.9	87.9	96.7	4.97	12.42	9.04	20.1		High	High	High	High	High	High	High	High	High	High	High	High	High	0.0001315	1.715e-07	4.31
High	[K].QKLPDGSEIPLPPILLGR.[L]	1xGln->pyro-Glu [N-Term]; 1xTMT6plex [K2]	0.00032784	0.000296045	1	2	Q96KP4	Q96KP4 [67-84]		Cytosolic non-specific dipeptidase OS=Homo sapiens OX=9606 GN=CNDP2 PE=1 SV=2	1	2155.27	0.846	1.169	-0.24	0.23	78.2	92.5	119.2	102	11.23	19.51	16.62	5.69		Not Found	High	High	Not Found	High	High	Not Found	High	High	Not Found	High	High	High	0.0001315	2.837e-05	3.42
High	[K].QKLHTDDELNWLDHGR.[T]	1xGln->pyro-Glu [N-Term]; 1xTMT6plex [K2]	6.90553e-06	0.000296045	1	3	Q9Y490	Q9Y490 [163-178]		Talin-1 OS=Homo sapiens OX=9606 GN=TLN1 PE=1 SV=3	1	2189.09	0.939	1.134	-0.09	0.18	91.8	97.8	122.5	108	9.87	3.51	9.57	13.72		High	High	High	High	High	High	High	High	High	High	High	High	High	0.0001315	2.026e-07	4.68
High	[R].QHVVYGPWNLPQSSYSHLTR.[Q]	1xGln->pyro-Glu [N-Term]	2.23846e-05	0.000296045	1	3	Q16610	Q16610 [186-205]		Extracellular matrix protein 1 OS=Homo sapiens OX=9606 GN=ECM1 PE=1 SV=2	0	2352.15													No Quan Labels	High	High	High	High	High	High	High	High	High	High	High	High	High	0.0001315	9.118e-07	3.63
High	[R].QKACEPGFSYSEEVCR.[C]	2xCarbamidomethyl [C4; C15]; 1xGln->pyro-Glu [N-Term]; 1xTMT6plex [K2]	0.000102809	0.000296045	1	3	P49767	P49767 [392-407]		Vascular endothelial growth factor C OS=Homo sapiens OX=9606 GN=VEGFC PE=1 SV=1	1	2158.97	1.146	1.013	0.2	0.02	104.9	91.5	97.1	95.9	4.87	8.46	3.24	8.16		High	High	High	High	High	High	High	High	High	High	High	High	High	0.0001315	6.407e-06	4.03
High	[R].QKAEADKNDK.[SA]	1xGln->pyro-Glu [N-Term]; 2xTMT6plex [K2; K7]	0.00500654	0.000296045	3	3	P07900; P08238	P07900 [648-657]; P08238 [640-649]		Heat shock protein HSP 90-alpha OS=Homo sapiens OX=9606 GN=HSP90AA1 PE=1 SV=5 Heat shock protein HSP 90-beta OS=Homo sapiens OX=9606 GN=HSP90AB1 PE=1 SV=4	2	1587.87	0.901	1.139	-0.15	0.19	81.2	90.2	136.9	120.3	12.6	7.39	0.55	5.42	Shared	High	High	High	High	High	High	High	High	High	High	High	High	High	0.0001315	0.0009318	3.24
High	[C].QKAMQDAEVSKSDIGEVILVGGMTR.[M]	1xGln->pyro-Glu [N-Term]; 2xTMT6plex [K2; K11]	0.0050888	0.000296045	1	1	P38646	P38646 [367-391]		Stress-70 protein, mitochondrial OS=Homo sapiens OX=9606 GN=HSPA9 PE=1 SV=2	2	3103.65	1.057	0.986	0.08	-0.02	97	91.7	87.2	88.4						Not Found	High	Not Found	Not Found	High	Not Found	Not Found	High	Not Found	Not Found	High	Not Found	High	0.0001315	0.0009506	3.29
High	[M].QKAQQVSQGLDVLTAKVENAAR.[K]	1xGln->pyro-Glu [N-Term]; 2xTMT6plex [K2; K16]	1.97958e-11	0.000296045	1	3	P18206	P18206 [351-372]		Vinculin OS=Homo sapiens OX=9606 GN=VCL PE=1 SV=4	2	2795.58	1.097	0.98	0.13	-0.03	103.4	94.3	89.8	91.6	5.11	6.36	0.05	6.37		High	High	High	High	High	High	High	High	High	High	High	High	High	0.0001315	1.611e-14	4.58
High	[R].QKAQVEQELTTLR.[L]	1xGln->pyro-Glu [N-Term]; 1xTMT6plex [K2]	9.22017e-05	0.000296045	1	5	Q15149	Q15149 [2317-2329]		Plectin OS=Homo sapiens OX=9606 GN=PLEC PE=1 SV=3	1	1755.98	1.111	1.054	0.15	0.08	103.2	92.9	93.1	88.3	5.7	6.02	6.04	3.16		High	High	High	High	High	High	High	High	High	High	High	High	High	0.0001315	5.6e-06	4.45
High	[R].QKASIHEAWTDGK.[E]	1xGln->pyro-Glu [N-Term]; 1xTMT6plex [K2]	0.00582892	0.000296045	2	1	P12814; O43707	P12814 [401-413]; O43707 [420-432]		Alpha-actinin-1 OS=Homo sapiens OX=9606 GN=ACTN1 PE=1 SV=2 Alpha-actinin-4 OS=Homo sapiens OX=9606 GN=ACTN4 PE=1 SV=2	1	1682.87													Shared	High	Not Found	Not Found	High	Not Found	Not Found	High	Not Found	Not Found	High	Not Found	Not Found	High	0.0001315	0.001131	2.66
High	[R].QKASIHEAWTDGKEAM.[L]	1xGln->pyro-Glu [N-Term]; 2xTMT6plex [K2; K13]	0.000166	0.000296045	2	4	P12814; O43707	P12814 [401-416]; O43707 [420-435]		Alpha-actinin-1 OS=Homo sapiens OX=9606 GN=ACTN1 PE=1 SV=2 Alpha-actinin-4 OS=Homo sapiens OX=9606 GN=ACTN4 PE=1 SV=2	2	2243.15	1.2	1.112	0.26	0.15	109.1	90.9	88.3	79.4	2.06	3.42	3.22	4.62	Shared	High	High	High	High	High	High	High	High	High	High	High	High	High	0.0001315	1.187e-05	3.89
High	[R].QKASIHEAWTDGKEAMLR.[Q]	1xGln->pyro-Glu [N-Term]; 2xTMT6plex [K2; K13]	1.36989e-07	0.000296045	1	7	P12814	P12814 [401-418]		Alpha-actinin-1 OS=Homo sapiens OX=9606 GN=ACTN1 PE=1 SV=2	2	2512.34	1.295	1.199	0.37	0.26	111.5	86.1	90.8	75.7	2.56	3.05	2.73	2.13		High	High	High	High	High	High	High	High	High	High	High	High	High	0.0001315	1.336e-09	5.41
High	[R].QKASIHEAWTDGKEAMLR.[Q]	1xGln->pyro-Glu [N-Term]; 1xOxidation [M16]; 2xTMT6plex [K2; K13]	0.00262169	0.000296045	1	4	P12814	P12814 [401-418]		Alpha-actinin-1 OS=Homo sapiens OX=9606 GN=ACTN1 PE=1 SV=2	2	2528.33	1.085	1.129	0.12	0.18	110.6	102	93.6	82.9	2.66	0.33	3.72	7.28		High	High	High	High	High	High	High	High	High	High	High	High	High	0.0001315	0.0004068	2.81
High	[R].QKCLAALASLR.[H]	1xCarbamidomethyl [C3]; 1xGln->pyro-Glu [N-Term]; 1xTMT6plex [K2]	0.000989879	0.000296045	1	6	Q12906	Q12906 [201-211]		Interleukin enhancer-binding factor 3 OS=Homo sapiens OX=9606 GN=ILF3 PE=1 SV=3	1	1442.84	1.166	1.107	0.22	0.15	105.8	90.7	98.3	88.7	4.7	5.93	1.19	9.24		High	High	High	High	High	High	High	High	High	High	High	High	High	0.0001315	0.000117	3.13
High	[H].QKDCSLPYATESKECR.[M]	2xCarbamidomethyl [C4; C15]; 1xGln->pyro-Glu [N-Term]; 2xTMT6plex [K2; K13]	0.0119245	0.000296045	1	2	P23142	P23142 [47-62]		Fibulin-1 OS=Homo sapiens OX=9606 GN=FBLN1 PE=1 SV=4	2	2413.19	1.375	1.426	0.46	0.51	121.7	88.5	121.4	85.1	11.43	7.84	11.76	10.82		High	High	Not Found	High	High	Not Found	High	High	Not Found	High	High	Not Found	High	0.0001315	0.002839	2.13
High	[G].QKDSYVGDEAQSKR.[G]	1xGln->pyro-Glu [N-Term]; 2xTMT6plex [K2; K13]	0.000338726	0.000296045	6	2	P60709; P68133; P63261	P60709 [49-62]; P68133 [51-64]; P63261 [49-62]		Actin, cytoplasmic 1 OS=Homo sapiens OX=9606 GN=ACTB PE=1 SV=1 Actin, alpha skeletal muscle OS=Homo sapiens OX=9606 GN=ACTA1 PE=1 SV=1 Actin, cytoplasmic 2 OS=Homo sapiens OX=9606 GN=ACTG1 PE=1 SV=1	2	2052.08	1.164	0.98	0.22	-0.03	103.8	89.2	94.4	96.3	3.52	0.73	0.4	4.81	Shared	High	High	Not Found	High	High	Not Found	High	High	Not Found	High	High	Not Found	High	0.0001315	2.946e-05	3.72
High	[R].QKDYETATLSEIKAL.[L]	1xGln->pyro-Glu [N-Term]; 2xTMT6plex [K2; K13]	0.000130638	0.000296045	1	4	P12814	P12814 [419-433]		Alpha-actinin-1 OS=Homo sapiens OX=9606 GN=ACTN1 PE=1 SV=2	2	2151.19	1.235	1.175	0.3	0.23	109.3	88.5	92	78.3	4.06	7.31	4.74	2.1		High	High	High	High	High	High	High	High	High	High	High	High	High	0.0001315	8.739e-06	4.54
High	[R].QKDYETATLSEIKALL.[K]	1xGln->pyro-Glu [N-Term]; 2xTMT6plex [K2; K13]	0.00671264	0.000296045	1	1	P12814	P12814 [419-434]		Alpha-actinin-1 OS=Homo sapiens OX=9606 GN=ACTN1 PE=1 SV=2	2	2264.28	1.081	0.953	0.11	-0.07	100.1	92.6	84.2	88.3						High	Not Found	Not Found	High	Not Found	Not Found	High	Not Found	Not Found	High	Not Found	Not Found	High	0.0001315	0.001358	4.08
High	[R].QKDYETATLSEIKALLK.[K]	1xGln->pyro-Glu [N-Term]; 2xTMT6plex [K2; K13]	0.00728195	0.000296045	1	1	P12814	P12814 [419-435]		Alpha-actinin-1 OS=Homo sapiens OX=9606 GN=ACTN1 PE=1 SV=2	2	2392.37	1.091	0.941	0.13	-0.09	98.4	90.1	106.8	113.5						Not Found	Not Found	High	Not Found	Not Found	High	Not Found	Not Found	High	Not Found	Not Found	High	High	0.0001315	0.00151	2.89
High	[R].QKEFDPTITDASLSLPSR.[R]	1xGln->pyro-Glu [N-Term]; 1xTMT6plex [K2]	4.09445e-06	0.000296045	1	6	Q05682	Q05682 [118-135]		Caldesmon OS=Homo sapiens OX=9606 GN=CALD1 PE=1 SV=3	1	2217.16	0.988	0.996	-0.02	-0.01	97.5	98.7	99.2	99.6	7.18	5.68	16.12	10.26		High	High	High	High	High	High	High	High	High	High	High	High	High	0.0001315	1.034e-07	5.47
High	[R].QKGLVEDTLR.[Q]	1xGln->pyro-Glu [N-Term]; 1xTMT6plex [K2]	0.00163315	0.000296045	1	4	Q15149	Q15149 [2046-2055]		Plectin OS=Homo sapiens OX=9606 GN=PLEC PE=1 SV=3	1	1370.78	1.12	1.044	0.16	0.06	107.3	95.8	95.4	91.4	5.09	5.04	6.2	1.68		High	High	High	High	High	High	High	High	High	High	High	High	High	0.0001315	0.000221	2.62
High	[R].QKHSQAVEELAEQLEQTKR.[V]	1xGln->pyro-Glu [N-Term]; 2xTMT6plex [K2; K18]	6.93239e-09	0.000296045	1	6	P35579	P35579 [1192-1210]		Myosin-9 OS=Homo sapiens OX=9606 GN=MYH9 PE=1 SV=4	2	2693.46	1.145	1.104	0.2	0.14	103.1	90	93.5	84.7	1.81	7.83	4.91	5.44		High	High	High	High	High	High	High	High	High	High	High	High	High	0.0001315	2.922e-11	6.45
High	[S].QKLDDVDPLVATNFGKIR.[G]	1xGln->pyro-Glu [N-Term]; 2xTMT6plex [K2; K16]	8.91935e-06	0.000296045	1	1	Q8N2Q7	Q8N2Q7 [46-63]		Neuroligin-1 OS=Homo sapiens OX=9606 GN=NLGN1 PE=1 SV=3	2	2470.41	1.267	1.001	0.34	0	119.6	94.4	79.9	79.8						Not Found	High	Not Found	Not Found	High	Not Found	Not Found	High	Not Found	Not Found	High	Not Found	High	0.0001315	2.802e-07	3.73
High	[L].QKLEEAEKAADESER.[G]	1xGln->pyro-Glu [N-Term]; 2xTMT6plex [K2; K8]	9.32112e-05	0.000296045	4	1	P67936; P06753	P67936 [75-89]; P06753 [112-126]		Tropomyosin alpha-4 chain OS=Homo sapiens OX=9606 GN=TPM4 PE=1 SV=3 Tropomyosin alpha-3 chain OS=Homo sapiens OX=9606 GN=TPM3 PE=1 SV=2	2	2174.13	1.089	0.941	0.12	-0.09	101.1	92.8	86.9	92.3					Shared	Not Found	High	Not Found	Not Found	High	Not Found	Not Found	High	Not Found	Not Found	High	Not Found	High	0.0001315	5.664e-06	2.98
High	[R].QKIFQVAQELSGEDMHQFHR.[A]	1xGln->pyro-Glu [N-Term]; 1xTMT6plex [K2]	1.1968e-05	0.000296045	1	2	Q99598	Q99598 [99-118]		Translin-associated protein X OS=Homo sapiens OX=9606 GN=TSNAX PE=1 SV=1	1	2640.32	1.097	1.016	0.13	0.02	98.2	89.5	93.9	92.5	3.7	6.45	9.7	7.52		High	Not Found	High	High	Not Found	High	High	Not Found	High	High	Not Found	High	High	0.0001315	4.094e-07	3.91
High	[K].QKIHPTSVISGYR.[L]	1xGln->pyro-Glu [N-Term]; 1xTMT6plex [K2]	0.01571	0.000296045	1	1	P17987	P17987 [110-122]		T-complex protein 1 subunit alpha OS=Homo sapiens OX=9606 GN=TCP1 PE=1 SV=1	1	1697.95	0.982	1.007	-0.03	0.01	99.9	101.7	98.2	97.5						High	Not Found	Not Found	High	Not Found	Not Found	High	Not Found	Not Found	High	Not Found	Not Found	High	0.0001315	0.00404	2.86
High	[R].QHVPGVMVLLVDEPLR.[G]	1xGln->pyro-Glu [N-Term]	1.67736e-05	0.000296045	1	4	Q02388	Q02388 [1155-1170]		Collagen alpha-1(VII) chain OS=Homo sapiens OX=9606 GN=COL7A1 PE=1 SV=2	0	1784.97													No Quan Labels	Not Found	High	High	Not Found	High	High	Not Found	High	High	Not Found	High	High	High	0.0001315	6.275e-07	3.7
High	[R].QDEEKPLHALLH.[G]	1xGln->pyro-Glu [N-Term]; 1xTMT6plex [K5]	0.000827131	0.000296045	1	3	P24593	P24593 [84-95]		Insulin-like growth factor-binding protein 5 OS=Homo sapiens OX=9606 GN=IGFBP5 PE=1 SV=1	0	1641.88	0.996	0.96	-0.01	-0.06	104.5	104.9	88.5	92.3	8.44	10.76	7.49	12.96		High	High	High	High	High	High	High	High	High	High	High	High	High	0.0001315	9.249e-05	2.96
High	[R].QGKFEAAETLEEAAMR.[S]	1xGln->pyro-Glu [N-Term]; 1xTMT6plex [K3]	0.000423434	0.000296045	1	1	Q07866	Q07866 [477-492]		Kinesin light chain 1 OS=Homo sapiens OX=9606 GN=KLC1 PE=1 SV=2	1	1992.99	0.915	1.027	-0.13	0.04	89.1	97.4	105.5	102.8						Not Found	High	Not Found	Not Found	High	Not Found	Not Found	High	Not Found	Not Found	High	Not Found	High	0.0001315	3.928e-05	5.15
High	[A].QGHTTVDELAR.[R]	1xTMT6plex [N-Term]	0.00586066	0.000296045	1	1	Q15149	Q15149 [2811-2821]		Plectin OS=Homo sapiens OX=9606 GN=PLEC PE=1 SV=3	0	1455.78	0.964	1.15	-0.05	0.2	98	101.6	94.9	82.5						High	Not Found	Not Found	High	Not Found	Not Found	High	Not Found	Not Found	High	Not Found	Not Found	High	0.0001315	0.001137	2.34
High	[L].QEAEEWYKSKFADLSEAANR.[N]	1xGln->pyro-Glu [N-Term]; 2xTMT6plex [K8; K10]	8.07827e-08	0.000296045	1	2	P08670	P08670 [285-304]		Vimentin OS=Homo sapiens OX=9606 GN=VIM PE=1 SV=4	2	2813.41	1.094	0.964	0.13	-0.05	100.4	91.8	91.7	95.2	7.4	8.12	2.02	5.28		Not Found	High	High	Not Found	High	High	Not Found	High	High	Not Found	High	High	High	0.0001315	6.794e-10	5.01
High	[L].QEAEEWYKSKFADLSEAANR.[N]	2xTMT6plex [K8; K10]; 1xTMT6plex [N-Term]	8.02604e-10	0.000296045	1	4	P08670	P08670 [285-304]		Vimentin OS=Homo sapiens OX=9606 GN=VIM PE=1 SV=4	2	3059.6	1.169	1.157	0.23	0.21	116.1	99.3	94.2	81.4	2.31	1.86	1.13	2.55		High	High	High	High	High	High	High	High	High	High	High	High	High	0.0001315	1.841e-12	5.36
High	[R].QEAEQLKNQIR.[D]	1xGln->pyro-Glu [N-Term]; 1xTMT6plex [K7]	3.31284e-05	0.000296045	1	3	P62873	P62873 [9-19]		Guanine nucleotide-binding protein G(I)/G(S)/G(T) subunit beta-1 OS=Homo sapiens OX=9606 GN=GNB1 PE=1 SV=3	1	1568.86	1.232	1.1	0.3	0.14	109.5	88.9	109.1	99.2	11.44	6.52	14.28	20.5		High	High	High	High	High	High	High	High	High	High	High	High	High	0.0001315	1.501e-06	2.91
High	[R].QEAIDWLLGLAVR.[L]	1xGln->pyro-Glu [N-Term]	0.00861541	0.000296045	1	3	Q9Y224	Q9Y224 [77-89]		RNA transcription, translation and transport factor protein OS=Homo sapiens OX=9606 GN=RTRAF PE=1 SV=1	0	1466.8													No Quan Labels	High	High	High	High	High	High	High	High	High	High	High	Not Found	High	0.0001315	0.001871	2.33
High	[R].QEALELMNQNLDIYEQQVM.[T]	1xGln->pyro-Glu [N-Term]	0.00960197	0.000296045	1	4	P43251	P43251 [80-98]		Biotinidase OS=Homo sapiens OX=9606 GN=BTD PE=1 SV=2	0	2292.05													No Quan Labels	High	High	High	High	High	High	High	High	High	High	High	High	High	0.0001315	0.002144	1.49
High	[R].QEALEWLIR.[E]	1xGln->pyro-Glu [N-Term]	0.00890029	0.000296045	1	3	Q9NQW7	Q9NQW7 [606-614]		Xaa-Pro aminopeptidase 1 OS=Homo sapiens OX=9606 GN=XPNPEP1 PE=1 SV=3	0	1140.6													No Quan Labels	High	High	High	High	Not Found	Not Found	Not Found	High	Not Found	High	Not Found	Not Found	High	0.0001315	0.00195	2.51
High	[G].QEALSQTTISWAPFQDTSEYIISCHPVGTDEEPLQFR.[V]	1xCarbamidomethyl [C24]; 1xTMT6plex [N-Term]	6.74973e-08	0.000296045	1	3	P02751	P02751 [2204-2240]		Fibronectin OS=Homo sapiens OX=9606 GN=FN1 PE=1 SV=5	0	4510.17	0.946	0.992	-0.08	-0.01	97.9	103.5	91	91.7	9.24	3.24	5.68	6.97		High	High	High	High	High	High	High	High	High	High	High	High	High	0.0001315	5.37e-10	4.91
High	[R].QEAVALLQGQR.[H]	1xGln->pyro-Glu [N-Term]	0.00720334	0.000296045	1	3	P46108	P46108 [21-31]		Adapter molecule crk OS=Homo sapiens OX=9606 GN=CRK PE=1 SV=2	0	1195.64													No Quan Labels	High	High	High	High	High	High	High	High	High	High	High	High	High	0.0001315	0.001485	2.84
High	[A].QEDEDGDYEELVLALR.[S]	1xGln->pyro-Glu [N-Term]	3.69206e-06	0.000296045	1	7	Q8NBP7	Q8NBP7 [31-46]		Proprotein convertase subtilisin/kexin type 9 OS=Homo sapiens OX=9606 GN=PCSK9 PE=1 SV=3	0	1876.84													No Quan Labels	High	High	High	High	High	High	High	High	High	High	High	High	High	0.0001315	9.08e-08	4.11
High	[Q].QEDGISFEYHR.[Y]	1xGln->pyro-Glu [N-Term]	0.0051444	0.000296045	1	3	P16870	P16870 [45-55]		Carboxypeptidase E OS=Homo sapiens OX=9606 GN=CPE PE=1 SV=1	0	1363.59													No Quan Labels	High	High	High	High	High	High	High	High	High	High	High	High	High	0.0001315	0.0009631	2.81
High	[R].QEAEEAKEALLQASR.[D]	1xGln->pyro-Glu [N-Term]; 1xTMT6plex [K7]	2.43968e-07	0.000296045	1	6	P26038	P26038 [394-408]		Moesin OS=Homo sapiens OX=9606 GN=MSN PE=1 SV=3	1	1884.99	1.198	1.068	0.26	0.09	112.1	93.6	96.1	90	3.29	2.67	4.7	5		High	High	High	High	High	High	High	High	High	High	High	High	High	0.0001315	2.785e-09	4.36
High	[Q].QEDGISFEYHR.[Y]	1xTMT6plex [N-Term]	0.0022391	0.000296045	1	2	P16870	P16870 [45-55]		Carboxypeptidase E OS=Homo sapiens OX=9606 GN=CPE PE=1 SV=1	0	1609.78	0.959	1.06	-0.06	0.08	106.3	110.8	86.7	81.8	15.13	24.49	8.86	16.38		High	Not Found	High	High	Not Found	High	High	Not Found	High	High	Not Found	High	High	0.0001315	0.0003318	3.25
High	[R].QEDKDDLDVTELTNEDLLDQLVKYGVNPGPIVGTTR.[K]	1xGln->pyro-Glu [N-Term]; 1xTMT6plex [K23]	0.00833961	0.000296045	2	1	P42167	P42167 [104-139]		Lamina-associated polypeptide 2, isoforms beta/gamma OS=Homo sapiens OX=9606 GN=TMPO PE=1 SV=2	2	4212.14	0.851	0.768	-0.23	-0.38	86.8	102	79.8	103.9						Not Found	Not Found	High	Not Found	Not Found	High	Not Found	Not Found	High	Not Found	Not Found	High	High	0.0001315	0.0018	2.35
High	[R].QEDKDDLDVTELTNEDLLDQLVKYGVNPGPIVGTTR.[K]	1xGln->pyro-Glu [N-Term]; 2xTMT6plex [K4; K23]	1.97088e-09	0.000296045	2	5	P42167	P42167 [104-139]		Lamina-associated polypeptide 2, isoforms beta/gamma OS=Homo sapiens OX=9606 GN=TMPO PE=1 SV=2	2	4441.3	1.208	0.961	0.27	-0.06	112.6	93.2	75.8	78.9	11.6	1.12	17.5	11.5		High	High	High	High	High	High	High	High	High	High	High	High	High	0.0001315	5.841e-12	5.59
High	[R].QEDKDDLDVTELTNEDLLDQLVKYGVNPGPIVGTTR.[K]	2xTMT6plex [K4; K23]	4.74529e-05	0.000296045	2	2	P42167	P42167 [104-139]		Lamina-associated polypeptide 2, isoforms beta/gamma OS=Homo sapiens OX=9606 GN=TMPO PE=1 SV=2	2	4458.33	1.196	0.999	0.26	0	109.2	91.3	80.3	80.3	9.2	5.31	11.94	1.27		Not Found	High	High	Not Found	High	High	Not Found	High	High	Not Found	High	High	High	0.0001315	2.39e-06	4.31
High	[R].QEDVIATANLSR.[KR]	1xGln->pyro-Glu [N-Term]	0.00949845	0.000296045	2	1	Q9Y490	Q9Y490 [2198-2209]		Talin-1 OS=Homo sapiens OX=9606 GN=TLN1 PE=1 SV=3	0	1299.65													No Quan Labels	Not Found	Not Found	High	Not Found	Not Found	High	Not Found	Not Found	High	Not Found	Not Found	High	High	0.0001315	0.00212	2.22
High	[A].QEEDEDEGYGEEIACTQNGQMYLNR.[D]	1xCarbamidomethyl [C15]; 1xGln->pyro-Glu [N-Term]	2.84441e-05	0.000296045	1	1	P05997	P05997 [27-51]		Collagen alpha-2(V) chain OS=Homo sapiens OX=9606 GN=COL5A2 PE=1 SV=3	0	2961.18													No Quan Labels	Not Found	High	Not Found	Not Found	High	Not Found	Not Found	High	Not Found	Not Found	High	Not Found	High	0.0001315	1.241e-06	3.17
High	[R].QEEEMMAKEEELVKVR.[E]	1xGln->pyro-Glu [N-Term]; 2xTMT6plex [K8; K14]	6.18984e-07	0.000296045	1	3	P35579	P35579 [843-858]		Myosin-9 OS=Homo sapiens OX=9606 GN=MYH9 PE=1 SV=4	2	2419.26	1.287	1.208	0.36	0.27	111.8	86.9	88.3	73.1	3.8	3.64	3.77	3.16		High	High	High	High	High	High	High	High	High	High	High	High	High	0.0001315	9.169e-09	5.36
High	[G].QEEGQVEGQDEDIPPITCVQNGLR.[Y]	1xCarbamidomethyl [C18]; 1xGln->pyro-Glu [N-Term]	8.63268e-06	0.000296045	1	7	P02452	P02452 [23-46]		Collagen alpha-1(I) chain OS=Homo sapiens OX=9606 GN=COL1A1 PE=1 SV=5	0	2694.23													No Quan Labels	High	High	High	High	High	High	High	High	High	High	High	High	High	0.0001315	2.683e-07	4.06
High	[G].QEEGQVEGQDEDIPPITCVQNGLR.[Y]	1xCarbamidomethyl [C18]	8.224e-05	0.000296045	1	5	P02452	P02452 [23-46]		Collagen alpha-1(I) chain OS=Homo sapiens OX=9606 GN=COL1A1 PE=1 SV=5	0	2711.26													No Quan Labels	High	High	High	High	High	High	High	High	High	High	High	High	High	0.0001315	4.82e-06	3.7
High	[R].QEELYSELQAR.[E]	1xGln->pyro-Glu [N-Term]	0.0079855	0.000296045	1	3	Q15149	Q15149 [3358-3368]		Plectin OS=Homo sapiens OX=9606 GN=PLEC PE=1 SV=3	0	1348.64													No Quan Labels	High	High	High	High	High	High	High	High	High	High	High	High	High	0.0001315	0.001692	2.66
High	[R].QEFAQHANAFHQWIQETR.[T]	1xGln->pyro-Glu [N-Term]	9.06153e-07	0.000296045	1	3	Q13813	Q13813 [2208-2225]		Spectrin alpha chain, non-erythrocytic 1 OS=Homo sapiens OX=9606 GN=SPTAN1 PE=1 SV=3	0	2224.03													No Quan Labels	High	High	High	High	High	High	High	High	High	High	High	High	High	0.0001315	1.499e-08	5.19
High	[R].QEDKDDLDVTELTNEDLLDQLVKY.[G]	1xGln->pyro-Glu [N-Term]; 2xTMT6plex [K4; K23]	5.88769e-09	0.000296045	2	4	P42167	P42167 [104-127]		Lamina-associated polypeptide 2, isoforms beta/gamma OS=Homo sapiens OX=9606 GN=TMPO PE=1 SV=2	2	3292.67	1.175	0.933	0.23	-0.1	110.3	93.8	78.3	83.9	8.73	9.84	4.34	2.64		High	High	High	High	High	High	High	High	High	High	High	High	High	0.0001315	2.372e-11	3.88
High	[R].QDVLNWLNEEKIIQR.[L]	1xGln->pyro-Glu [N-Term]; 1xTMT6plex [K11]	2.87555e-05	0.000296045	1	1	Q5H9R7	Q5H9R7 [180-194]		Serine/threonine-protein phosphatase 6 regulatory subunit 3 OS=Homo sapiens OX=9606 GN=PPP6R3 PE=1 SV=2	1	2110.15	1.216	1.292	0.28	0.37	120.1	98.8	87.9	68						Not Found	Not Found	High	Not Found	Not Found	High	Not Found	Not Found	High	Not Found	Not Found	High	High	0.0001315	1.259e-06	2.69
High	[F].QDTSEYIISCHPVGTDEEPLQFR.[V]	1xCarbamidomethyl [C10]; 1xGln->pyro-Glu [N-Term]	6.79365e-06	0.000296045	1	2	P02751	P02751 [2218-2240]		Fibronectin OS=Homo sapiens OX=9606 GN=FN1 PE=1 SV=5	0	2704.22													No Quan Labels	Not Found	High	High	Not Found	High	High	Not Found	High	High	Not Found	High	High	High	0.0001315	1.977e-07	4.27
High	[S].QDTEETITYTQCTDGYEWDPVR.[Q]	1xCarbamidomethyl [C12]	8.73159e-05	0.000296045	1	4	Q12805	Q12805 [18-39]		EGF-containing fibulin-like extracellular matrix protein 1 OS=Homo sapiens OX=9606 GN=EFEMP1 PE=1 SV=2	0	2707.15													No Quan Labels	High	High	High	High	High	High	High	High	High	High	High	High	High	0.0001315	5.222e-06	3.71
High	[R].QDEQLQKTKANNR.[V]	1xGln->pyro-Glu [N-Term]; 2xTMT6plex [K7; K9]	0.012318	0.000296045	1	1	P09496	P09496 [150-162]		Clathrin light chain A OS=Homo sapiens OX=9606 GN=CLTA PE=1 SV=1	2	2014.11	1.122	0.928	0.17	-0.11	107.5	95.8	87.7	94.4						Not Found	High	Not Found	Not Found	High	Not Found	Not Found	High	Not Found	Not Found	High	Not Found	High	0.0001315	0.00295	2.34
High	[K].QDFVQHFSQIVR.[V]	1xGln->pyro-Glu [N-Term]	0.00385701	0.000296045	1	4	P14324	P14324 [81-92]		Farnesyl pyrophosphate synthase OS=Homo sapiens OX=9606 GN=FDPS PE=1 SV=4	0	1486.74													No Quan Labels	High	High	High	High	High	High	High	High	High	High	High	High	High	0.0001315	0.000669	2.69
High	[R].QDGHLWCSTTSNYEQDQKY.[S]	1xCarbamidomethyl [C7]; 1xGln->pyro-Glu [N-Term]; 1xTMT6plex [K18]	0.00114035	0.000296045	1	2	P02751	P02751 [380-398]		Fibronectin OS=Homo sapiens OX=9606 GN=FN1 PE=1 SV=5	1	2572.12	1.204	0.935	0.27	-0.1	108.8	90.4	98.3	105.2	13.1	3.7	4.57	17.64		High	High	Not Found	High	High	Not Found	High	High	Not Found	High	High	Not Found	High	0.0001315	0.0001403	3.95
High	[R].QDGHLWCSTTSNYEQDQKYSF.[C]	1xCarbamidomethyl [C7]; 1xGln->pyro-Glu [N-Term]; 1xTMT6plex [K18]	0.000167817	0.000296045	1	3	P02751	P02751 [380-400]		Fibronectin OS=Homo sapiens OX=9606 GN=FN1 PE=1 SV=5	1	2806.23	1.245	1.133	0.32	0.18	105.2	84.4	103.2	91.1	4.43	5.81	9.54	8.08		High	High	High	High	High	High	High	High	High	High	High	High	High	0.0001315	1.2e-05	4.56
High	[R].QDGHLWCSTTSNYEQDQKYSFCTDH.[T]	2xCarbamidomethyl [C7; C22]; 1xGln->pyro-Glu [N-Term]; 1xTMT6plex [K18]	0.00847639	0.000296045	1	1	P02751	P02751 [380-404]		Fibronectin OS=Homo sapiens OX=9606 GN=FN1 PE=1 SV=5	1	3319.39													No Quan Values	Not Found	High	Not Found	Not Found	High	Not Found	Not Found	High	Not Found	Not Found	High	Not Found	High	0.0001315	0.001831	1.17
High	[R].QDGHLWCSTTSNYEQDQKYSFCTDHTVLVQTR.[G]	2xCarbamidomethyl [C7; C22]; 1xGln->pyro-Glu [N-Term]; 1xTMT6plex [K18]	3.85241e-08	0.000296045	1	11	P02751	P02751 [380-411]		Fibronectin OS=Homo sapiens OX=9606 GN=FN1 PE=1 SV=5	1	4116.87	1.34	1.321	0.42	0.4	111.3	83	110.4	83.6	1.46	4.86	0.58	1.96		High	High	High	High	High	High	High	High	High	High	High	High	High	0.0001315	2.629e-10	7.95
High	[R].QDGHLWCSTTSNYEQDQKYSFCTDHTVLVQTR.[G]	2xCarbamidomethyl [C7; C22]; 1xTMT6plex [K18]; 1xTMT6plex [N-Term]	8.97255e-05	0.000296045	1	1	P02751	P02751 [380-411]		Fibronectin OS=Homo sapiens OX=9606 GN=FN1 PE=1 SV=5	1	4133.89	1.212	1.3	0.28	0.38	98.5	81.3	105.4	81.1						High	Not Found	Not Found	High	Not Found	Not Found	High	Not Found	Not Found	High	Not Found	Not Found	High	0.0001315	5.373e-06	3.93
High	[A].QDGSSESSYKHHPALSPIAR.[G]	1xGln->pyro-Glu [N-Term]; 1xTMT6plex [K10]	0.00284454	0.000296045	1	5	P98088	P98088 [28-47]		Mucin-5AC OS=Homo sapiens OX=9606 GN=MUC5AC PE=1 SV=4	1	2379.19	1.202	1.026	0.27	0.04	107.8	89.7	95.1	92.7	6.48	4.58	12.31	10.01		High	High	High	High	High	High	High	High	High	High	High	High	High	0.0001315	0.0004519	2.66
High	[R].QDKEHDVSLEIQDLR.[L]	1xGln->pyro-Glu [N-Term]; 1xTMT6plex [K3]	3.65207e-06	0.000296045	1	1	Q96S86	Q96S86 [123-137]		Hyaluronan and proteoglycan link protein 3 OS=Homo sapiens OX=9606 GN=HAPLN3 PE=2 SV=1	1	2037.05	1.024	0.925	0.03	-0.11	96.7	94.4	92.5	100						Not Found	Not Found	High	Not Found	Not Found	High	Not Found	Not Found	High	Not Found	Not Found	High	High	0.0001315	8.904e-08	3.72
High	[R].QDIAVISDSYFPR.[Y]	1xGln->pyro-Glu [N-Term]	0.00112801	0.000296045	1	3	P11047	P11047 [545-557]		Laminin subunit gamma-1 OS=Homo sapiens OX=9606 GN=LAMC1 PE=1 SV=3	0	1493.73													No Quan Labels	High	High	High	High	High	High	High	High	High	High	High	High	High	0.0001315	0.0001377	3.21
High	[R].QDIAVISDSYFPR.[Y]		0.0111746	0.000296045	1	1	P11047	P11047 [545-557]		Laminin subunit gamma-1 OS=Homo sapiens OX=9606 GN=LAMC1 PE=1 SV=3	0	1510.75													No Quan Labels	High	Not Found	Not Found	High	Not Found	Not Found	High	Not Found	Not Found	High	Not Found	Not Found	High	0.0001315	0.002614	2.1
High	[R].QDLEDSLQAQQYFADANEAESWMR.[E]	1xGln->pyro-Glu [N-Term]	6.19621e-05	0.000296045	1	2	Q13813	Q13813 [884-907]		Spectrin alpha chain, non-erythrocytic 1 OS=Homo sapiens OX=9606 GN=SPTAN1 PE=1 SV=3	0	2828.21													No Quan Labels	High	Not Found	High	High	Not Found	High	High	Not Found	High	High	Not Found	High	High	0.0001315	3.363e-06	4.21
High	[R].QDLKGLEETVAKELQTLH.[N]	1xGln->pyro-Glu [N-Term]; 2xTMT6plex [K4; K12]	0.00612086	0.000296045	1	3	P33176	P33176 [780-797]		Kinesin-1 heavy chain OS=Homo sapiens OX=9606 GN=KIF5B PE=1 SV=1	2	2493.4	1.176	1.016	0.23	0.02	109	92.7	87.3	86	3.22	6.45	5.87	1.58		High	High	High	High	High	High	High	High	High	High	High	High	High	0.0001315	0.001205	3.07
High	[R].QDLKGLEETVAKELQTLHNLR.[K]	1xGln->pyro-Glu [N-Term]; 2xTMT6plex [K4; K12]	3.81662e-05	0.000296045	1	2	P33176	P33176 [780-800]		Kinesin-1 heavy chain OS=Homo sapiens OX=9606 GN=KIF5B PE=1 SV=1	2	2876.62	1.231	1.117	0.3	0.16	110.7	89.9	82.3	73.7	2.13	2	11.36	2.27		High	High	Not Found	High	High	Not Found	High	High	Not Found	High	High	Not Found	High	0.0001315	1.803e-06	4
High	[R].QDLKSVEEKLSLAQEDLISNR.[N]	1xGln->pyro-Glu [N-Term]; 2xTMT6plex [K4; K9]	0.000428069	0.000296045	1	1	Q15075	Q15075 [1047-1067]		Early endosome antigen 1 OS=Homo sapiens OX=9606 GN=EEA1 PE=1 SV=2	2	2856.57	1.15	1.071	0.2	0.1	106.1	92.2	84.7	79.1						Not Found	Not Found	High	Not Found	Not Found	High	Not Found	Not Found	High	Not Found	Not Found	High	High	0.0001315	3.984e-05	3.03
High	[R].QDLTTLDVTKLTPLSHEVISR.[Q]	1xGln->pyro-Glu [N-Term]; 1xTMT6plex [K10]	3.59103e-07	0.000296045	2	3	P41091	P41091 [18-38]		Eukaryotic translation initiation factor 2 subunit 3 OS=Homo sapiens OX=9606 GN=EIF2S3 PE=1 SV=3	1	2578.43	1.176	0.957	0.23	-0.06	104.4	88.8	85.6	89.5	3.95	0.94	6.73	4.27		High	High	High	High	High	High	High	High	High	High	High	High	High	0.0001315	4.576e-09	4.73
High	[P].QDSEEPDSYTECTDGYEWDPDSQHCR.[D]	2xCarbamidomethyl [C12; C25]; 1xGln->pyro-Glu [N-Term]	0.00331237	0.000296045	1	1	O95967	O95967 [28-53]		EGF-containing fibulin-like extracellular matrix protein 2 OS=Homo sapiens OX=9606 GN=EFEMP2 PE=1 SV=3	0	3189.16													No Quan Labels	Not Found	Not Found	High	Not Found	Not Found	High	Not Found	Not Found	High	Not Found	Not Found	High	High	0.0001315	0.0005484	2.32
High	[C].QDSETGTFYQIGDSWEKYVHGVR.[Y]	1xTMT6plex [K17]; 1xTMT6plex [N-Term]	2.65897e-09	0.000296045	1	3	P02751	P02751 [562-584]		Fibronectin OS=Homo sapiens OX=9606 GN=FN1 PE=1 SV=5	1	3160.57	0.917	0.854	-0.12	-0.23	95.3	103.9	77.8	91.1	3.71	1.1	5.1	5.51		High	High	High	High	High	High	High	High	High	High	High	High	High	0.0001315	8.54e-12	7.43
High	[A].QDSPPQILVHPQDQLFQGPGPAR.[M]	1xGln->pyro-Glu [N-Term]	1.93144e-06	0.000296045	1	3	Q8WZ75	Q8WZ75 [28-50]		Roundabout homolog 4 OS=Homo sapiens OX=9606 GN=ROBO4 PE=1 SV=1	0	2508.26													No Quan Labels	High	High	High	High	High	High	High	High	High	High	High	High	High	0.0001315	3.95e-08	4.38
High	[A].QDSPPQILVHPQDQLFQGPGPAR.[M]		0.000526448	0.000296045	1	1	Q8WZ75	Q8WZ75 [28-50]		Roundabout homolog 4 OS=Homo sapiens OX=9606 GN=ROBO4 PE=1 SV=1	0	2525.29													No Quan Labels	High	Not Found	Not Found	High	Not Found	Not Found	High	Not Found	Not Found	High	Not Found	Not Found	High	0.0001315	5.209e-05	4.35
High	[L].QDSVDFSLADAINTEFKNTR.[T]	1xGln->pyro-Glu [N-Term]; 1xTMT6plex [K17]	1.34769e-07	0.000296045	1	4	P08670	P08670 [81-100]		Vimentin OS=Homo sapiens OX=9606 GN=VIM PE=1 SV=4	1	2483.23	1.065	0.987	0.09	-0.02	99.4	93.3	93	94.2	6.01	3.78	2.14	14.72		High	Not Found	High	High	Not Found	High	High	Not Found	High	High	Not Found	High	High	0.0001315	1.303e-09	5.46
High	[L].QDSVDFSLADAINTEFKNTR.[T]	1xTMT6plex [K17]; 1xTMT6plex [N-Term]	1.85051e-15	0.000296045	1	4	P08670	P08670 [81-100]		Vimentin OS=Homo sapiens OX=9606 GN=VIM PE=1 SV=4	1	2729.41	1.09	0.963	0.12	-0.05	107.1	98.3	85.6	88.9	0.93	4.04	2.17	5.86		High	High	High	High	High	High	High	High	High	High	High	High	High	0.0001315	1.114e-19	7.39
High	[S].QDTEETITYTQCTDGYEWDPVR.[Q]	1xCarbamidomethyl [C12]; 1xGln->pyro-Glu [N-Term]	1.04395e-06	0.000296045	1	5	Q12805	Q12805 [18-39]		EGF-containing fibulin-like extracellular matrix protein 1 OS=Homo sapiens OX=9606 GN=EFEMP1 PE=1 SV=2	0	2690.12													No Quan Labels	High	High	High	High	High	High	High	High	High	High	High	High	High	0.0001315	1.801e-08	4.2
High	[R].QEFEHLKGDFGAKSQF.[S]	1xGln->pyro-Glu [N-Term]; 2xTMT6plex [K7; K13]	0.00183084	0.000296045	1	3	Q16363	Q16363 [1480-1495]		Laminin subunit alpha-4 OS=Homo sapiens OX=9606 GN=LAMA4 PE=1 SV=4	2	2309.2	1.126	1.058	0.17	0.08	104.8	93.1	89.2	84.3	6.2	11.31	8.17	20.38		High	High	High	High	High	High	High	High	High	High	High	High	High	0.0001315	0.0002568	3.11
High	[R].QGKAQVEIVTDGEEPAEMIQVLGPKPA.[L]	1xGln->pyro-Glu [N-Term]; 2xTMT6plex [K3; K25]	7.78428e-06	0.000296045	1	2	P40121	P40121 [203-229]		Macrophage-capping protein OS=Homo sapiens OX=9606 GN=CAPG PE=1 SV=2	1	3275.76	1.176	1.029	0.23	0.04	104.8	89.1	90.4	87.8						High	High	Not Found	High	High	Not Found	High	High	Not Found	High	High	Not Found	High	0.0001315	2.349e-07	3.21
High	[R].QEFVDMEGWVLLSTDR.[Q]	1xGln->pyro-Glu [N-Term]	2.70839e-05	0.000296045	1	3	O15230	O15230 [1645-1660]		Laminin subunit alpha-5 OS=Homo sapiens OX=9606 GN=LAMA5 PE=1 SV=8	0	1907.88													No Quan Labels	High	High	High	High	High	High	High	High	High	High	High	High	High	0.0001315	1.161e-06	3.08
High	[R].QEKDAPPLSKAGQDVVLHLPTDGVVLDGR.[E]	1xGln->pyro-Glu [N-Term]; 2xTMT6plex [K3; K10]	0.00671264	0.000296045	1	1	Q86VZ4	Q86VZ4 [204-232]		Low-density lipoprotein receptor-related protein 11 OS=Homo sapiens OX=9606 GN=LRP11 PE=2 SV=2	2	3495.92	1.087	0.863	0.12	-0.21	92.2	84.8	95.9	111.1						Not Found	High	Not Found	Not Found	High	Not Found	Not Found	High	Not Found	Not Found	High	Not Found	High	0.0001315	0.001358	3.21
High	[K].QFEHLDPQNQHTFEAR.[D]	1xGln->pyro-Glu [N-Term]	0.00187112	0.000296045	1	1	Q02818	Q02818 [137-152]		Nucleobindin-1 OS=Homo sapiens OX=9606 GN=NUCB1 PE=1 SV=4	0	1979.9													No Quan Labels	Not Found	High	Not Found	Not Found	High	Not Found	Not Found	High	Not Found	Not Found	High	Not Found	High	0.0001315	0.0002644	2.35
High	[R].QFEIVSNGPADTLDLTYWIDGTR.[H]	1xGln->pyro-Glu [N-Term]	0.000654518	0.000296045	1	5	P35442	P35442 [112-134]		Thrombospondin-2 OS=Homo sapiens OX=9606 GN=THBS2 PE=1 SV=2	0	2594.24													No Quan Labels	High	High	High	High	High	High	High	High	High	High	High	High	High	0.0001315	6.876e-05	2.64
High	[R].QFEIVSNGPADTLDLTYWIDGTR.[H]		0.00317137	0.000296045	1	3	P35442	P35442 [112-134]		Thrombospondin-2 OS=Homo sapiens OX=9606 GN=THBS2 PE=1 SV=2	0	2611.27													No Quan Labels	High	High	High	High	High	High	High	High	High	High	High	High	High	0.0001315	0.0005173	2.71
High	[R].QFGFIVLTTSAGIMDHEEAR.[R]	1xGln->pyro-Glu [N-Term]	1.75204e-05	0.000296045	1	1	P62244	P62244 [98-117]		40S ribosomal protein S15a OS=Homo sapiens OX=9606 GN=RPS15A PE=1 SV=2	0	2205.06													No Quan Labels	Not Found	High	Not Found	Not Found	High	Not Found	Not Found	High	Not Found	Not Found	High	Not Found	High	0.0001315	6.662e-07	2.6
High	[W].QFGQLDQHPIDGYLSHTELAPLR.[A]	1xGln->pyro-Glu [N-Term]	1.00439e-07	0.000296045	1	3	P09486	P09486 [234-256]		SPARC OS=Homo sapiens OX=9606 GN=SPARC PE=1 SV=1	0	2618.3													No Quan Labels	High	High	High	High	High	High	High	High	High	High	High	High	High	0.0001315	8.947e-10	6.74
High	[W].QFGQLDQHPIDGYLSHTELAPLR.[A]	1xTMT6plex [N-Term]	1.9536e-05	0.000296045	1	1	P09486	P09486 [234-256]		SPARC OS=Homo sapiens OX=9606 GN=SPARC PE=1 SV=1	0	2864.49	0.837	1.062	-0.26	0.09	95.7	114.4	110.7	104.3						Not Found	High	Not Found	Not Found	High	Not Found	Not Found	High	Not Found	Not Found	High	Not Found	High	0.0001315	7.64e-07	4.77
High	[R].QFHLTDDDLLR.[Y]	1xGln->pyro-Glu [N-Term]	0.000477309	0.000296045	1	3	Q04446	Q04446 [566-576]		1,4-alpha-glucan-branching enzyme OS=Homo sapiens OX=9606 GN=GBE1 PE=1 SV=3	0	1355.66													No Quan Labels	High	High	High	High	High	High	High	High	High	High	High	High	High	0.0001315	4.597e-05	2.81
High	[R].QFKEIAAVIETV.[-]	1xGln->pyro-Glu [N-Term]; 1xTMT6plex [K3]	0.00944712	0.000296045	1	2	Q7Z4G1	Q7Z4G1 [74-85]		COMM domain-containing protein 6 OS=Homo sapiens OX=9606 GN=COMMD6 PE=1 SV=1	1	1559.89	1.343	1.11	0.43	0.15	104.9	78.1	93.8	84.5	2.88	14.42	14.88	13.86		High	Not Found	High	High	Not Found	High	High	Not Found	High	High	Not Found	High	High	0.0001315	0.002104	2.1
High	[R].QFLESSELPR.[A]	1xGln->pyro-Glu [N-Term]	0.0143317	0.000296045	1	1	O60749	O60749 [260-269]		Sorting nexin-2 OS=Homo sapiens OX=9606 GN=SNX2 PE=1 SV=2	0	1188.59													No Quan Labels	High	Not Found	Not Found	High	Not Found	Not Found	High	Not Found	Not Found	High	Not Found	Not Found	High	0.0001315	0.003587	2.17
High	[R].QFQADFTSLSDQEPLHVAQAL.[Q]	1xGln->pyro-Glu [N-Term]	0.0123849	0.000296045	1	2	P05121	P05121 [324-344]		Plasminogen activator inhibitor 1 OS=Homo sapiens OX=9606 GN=SERPINE1 PE=1 SV=1	0	2328.11													No Quan Labels	High	High	Not Found	High	High	Not Found	High	High	Not Found	High	High	Not Found	High	0.0001315	0.002981	1.93
High	[R].QFEDEKANWEAQQR.[I]	1xGln->pyro-Glu [N-Term]; 1xTMT6plex [K6]	0.000912273	0.000296045	1	4	Q16181	Q16181 [403-416]		Septin-7 OS=Homo sapiens OX=9606 GN=SEPTIN7 PE=1 SV=2	1	1990.95	1.073	0.931	0.1	-0.1	101.1	94.3	85.5	91.8	2.64	10.15	10.73	1.2		High	High	High	High	High	High	High	High	High	High	High	High	High	0.0001315	0.0001053	3.17
High	[R].QFQADFTSLSDQEPLHVAQALQK.[V]	1xGln->pyro-Glu [N-Term]	0.0108761	0.000296045	1	1	P05121	P05121 [324-346]		Plasminogen activator inhibitor 1 OS=Homo sapiens OX=9606 GN=SERPINE1 PE=1 SV=1	0	2584.27													No Quan Labels	Not Found	High	Not Found	Not Found	High	Not Found	Not Found	High	Not Found	Not Found	High	Not Found	High	0.0001315	0.002523	1.46
High	[R].QFVPIKVEQIEAGTPGR.[L]	1xGln->pyro-Glu [N-Term]; 1xTMT6plex [K6]	1.73216e-06	0.000296045	1	3	Q16881	Q16881 [400-416]		Thioredoxin reductase 1, cytoplasmic OS=Homo sapiens OX=9606 GN=TXNRD1 PE=1 SV=3	1	2081.16	1.246	1.013	0.32	0.02	110.8	88.9	84.8	83.7	3.96	1.92	0.1	3.46		High	High	Not Found	High	High	Not Found	High	High	Not Found	High	High	Not Found	High	0.0001315	3.436e-08	4.57
High	[R].QFVPIKVEQIEAGTPGR.[L]	1xTMT6plex [K6]	0.0146448	0.000296045	1	2	Q16881	Q16881 [400-416]		Thioredoxin reductase 1, cytoplasmic OS=Homo sapiens OX=9606 GN=TXNRD1 PE=1 SV=3	1	2098.19	1.144	0.996	0.19	-0.01	105.1	91.9	88	88.4	5.35	0.37	3.14	4.71		Not Found	High	High	Not Found	High	High	Not Found	High	High	Not Found	High	High	High	0.0001315	0.003707	3.38
High	[R].QFVTATDVVR.[G]	1xGln->pyro-Glu [N-Term]	0.00981237	0.000296045	1	2	P13796	P13796 [348-357]		Plastin-2 OS=Homo sapiens OX=9606 GN=LCP1 PE=1 SV=6	0	1118.58													No Quan Labels	High	High	Not Found	High	High	Not Found	High	High	Not Found	High	High	Not Found	High	0.0001315	0.002212	2.2
High	[KR].QFVTPADVVSGNPKLNLAF.[V]	1xGln->pyro-Glu [N-Term]; 1xTMT6plex [K14]	0.00441837	0.000296045	2	4	P13797	P13797 [351-369]		Plastin-3 OS=Homo sapiens OX=9606 GN=PLS3 PE=1 SV=4	1	2229.21	1.079	1.131	0.11	0.18	106.6	98.8	86	76	2.26	12.11	8.13	9.94		High	High	High	High	High	High	High	High	High	High	High	High	High	0.0001315	0.0007921	2.6
High	[R].QGALELIKKGYTQQLAFR.[Q]	1xGln->pyro-Glu [N-Term]; 2xTMT6plex [K8; K9]	0.000577493	0.000296045	1	2	P01024	P01024 [1043-1060]		Complement C3 OS=Homo sapiens OX=9606 GN=C3 PE=1 SV=2	2	2505.46	1.111	1.079	0.15	0.11	104.9	94.4	94.4	87.5	2.69	6.69	5.2	3.18		Not Found	High	High	Not Found	High	High	Not Found	High	High	Not Found	High	High	High	0.0001315	5.852e-05	3.16
High	[R].QGETLNFLEIGYSR.[C]	1xGln->pyro-Glu [N-Term]	0.000160665	0.000296045	1	3	Q16610	Q16610 [206-219]		Extracellular matrix protein 1 OS=Homo sapiens OX=9606 GN=ECM1 PE=1 SV=2	0	1609.79													No Quan Labels	High	High	High	High	High	High	High	High	High	High	High	High	High	0.0001315	1.134e-05	4.13
High	[R].QGETLNFLEIGYSR.[C]		0.00418465	0.000296045	1	2	Q16610	Q16610 [206-219]		Extracellular matrix protein 1 OS=Homo sapiens OX=9606 GN=ECM1 PE=1 SV=2	0	1626.81													No Quan Labels	Not Found	High	High	Not Found	High	High	Not Found	High	High	Not Found	High	High	High	0.0001315	0.0007414	3.17
High	[R].QGFGELLQAVPLADSFR.[H]	1xGln->pyro-Glu [N-Term]	4.03019e-05	0.000296045	1	6	P27695	P27695 [238-254]		DNA-(apurinic or apyrimidinic site) lyase OS=Homo sapiens OX=9606 GN=APEX1 PE=1 SV=2	0	1830.94													No Quan Labels	High	High	High	High	High	High	High	High	High	High	High	High	High	0.0001315	1.933e-06	3.72
High	[R].QGFGELLQAVPLADSFR.[H]		0.000800554	0.000296045	1	3	P27695	P27695 [238-254]		DNA-(apurinic or apyrimidinic site) lyase OS=Homo sapiens OX=9606 GN=APEX1 PE=1 SV=2	0	1847.97													No Quan Labels	High	High	High	High	High	High	High	High	High	High	High	High	High	0.0001315	8.868e-05	2.48
High	[A].QGHTTVDELAR.[R]	1xGln->pyro-Glu [N-Term]	0.00289133	0.000296045	1	2	Q15149	Q15149 [2811-2821]		Plectin OS=Homo sapiens OX=9606 GN=PLEC PE=1 SV=3	0	1209.59													No Quan Labels	High	Not Found	High	High	Not Found	High	High	Not Found	High	High	Not Found	High	High	0.0001315	0.0004599	2.68
High	[R].QFQADFTSLSDQEPLHVAQALQKVK.[I]	1xGln->pyro-Glu [N-Term]; 1xTMT6plex [K]	1.12111e-05	0.000296045	1	3	P05121	P05121 [324-348]		Plasminogen activator inhibitor 1 OS=Homo sapiens OX=9606 GN=SERPINE1 PE=1 SV=1	1	3040.59	1.018	0.996	0.03	-0.01	95.6	93.9	101.5	101.9	9.54	5.17	3.02	2.16		High	High	High	High	High	High	High	High	High	High	High	High	High	0.0001315	3.763e-07	4.38
High	[R].QFASQANVVGPWIQTKMEEIGR.[I]	1xGln->pyro-Glu [N-Term]; 1xTMT6plex [K16]	1.30438e-07	0.000296045	1	5	O43707	O43707 [653-674]		Alpha-actinin-4 OS=Homo sapiens OX=9606 GN=ACTN4 PE=1 SV=2	1	2701.4	1.105	1.032	0.14	0.05	107	96.9	85.6	82.9	5.34	4.1	8.6	11.7		High	High	High	High	High	High	High	High	High	High	High	High	High	0.0001315	1.253e-09	5.84
High	[R].QEYEQLIAKNR.[K]	1xGln->pyro-Glu [N-Term]; 1xTMT6plex [K9]	0.00282911	0.000296045	1	3	P35527	P35527 [328-338]		Keratin, type I cytoskeletal 9 OS=Homo sapiens OX=9606 GN=KRT9 PE=1 SV=3	1	1603.86	1.596	0.317	0.67	-1.66	104.8	65.6	77.7	245.3	9.38	3.39	2.75	12.73		High	High	High	High	High	High	High	High	High	High	High	High	High	0.0001315	0.0004474	2.95
High	[K].QEYDESGPSIVHR.[K]	1xGln->pyro-Glu [N-Term]	0.0012854	0.000296045	7	3	A5A3E0; P60709; P63261	A5A3E0 [1060-1072]; P60709 [360-372]; P63261 [360-372]		POTE ankyrin domain family member F OS=Homo sapiens OX=9606 GN=POTEF PE=1 SV=2 Actin, cytoplasmic 1 OS=Homo sapiens OX=9606 GN=ACTB PE=1 SV=1 Actin, cytoplasmic 2 OS=Homo sapiens OX=9606 GN=ACTG1 PE=1 SV=1	0	1499.68													No Quan Labels	High	High	High	High	High	High	High	High	High	High	High	High	High	0.0001315	0.0001637	3.25
High	[R].QELAVFCSPEPPAKTSTPEDFIR.[M]	1xCarbamidomethyl [C7]; 1xGln->pyro-Glu [N-Term]; 1xTMT6plex [K14]	1.2973e-07	0.000296045	1	3	Q9Y490	Q9Y490 [2155-2177]		Talin-1 OS=Homo sapiens OX=9606 GN=TLN1 PE=1 SV=3	1	2831.41	1.164	1.02	0.22	0.03	102.8	88.3	89.4	87.7	4.32	6.29	0.63	6.88		High	High	High	High	High	High	High	High	High	High	High	High	High	0.0001315	1.245e-09	4.1
High	[R].QELEAELAKVR.[A]	1xGln->pyro-Glu [N-Term]; 1xTMT6plex [K9]	0.00114658	0.000296045	1	3	Q15149	Q15149 [1888-1898]		Plectin OS=Homo sapiens OX=9606 GN=PLEC PE=1 SV=3	1	1497.85	1.119	1.078	0.16	0.11	111.8	100	96.3	89.3	5.85	1.54	10.3	5.65		High	High	High	High	High	High	High	High	High	High	High	High	High	0.0001315	0.0001405	2.91
High	[R].QELEQHSVDTASTSDAVTFITYVQSLKR.[K]	1xGln->pyro-Glu [N-Term]; 1xTMT6plex [K27]	1.31935e-06	0.000296045	1	1	Q14204	Q14204 [1151-1178]		Cytoplasmic dynein 1 heavy chain 1 OS=Homo sapiens OX=9606 GN=DYNC1H1 PE=1 SV=5	1	3365.71	0.594	1.751	-0.75	0.81	79.4	133.6	174.1	99.4						Not Found	High	Not Found	Not Found	High	Not Found	Not Found	High	Not Found	Not Found	High	Not Found	High	0.0001315	2.417e-08	4.55
High	[R].QEIFQEQLAAVPEFR.[G]	1xGln->pyro-Glu [N-Term]	5.43722e-05	0.000296045	1	1	Q9Y678	Q9Y678 [610-624]		Coatomer subunit gamma-1 OS=Homo sapiens OX=9606 GN=COPG1 PE=1 SV=1	0	1787.9													No Quan Labels	High	Not Found	Not Found	High	Not Found	Not Found	High	Not Found	Not Found	High	Not Found	Not Found	High	0.0001315	2.836e-06	3.91
High	[K].QEILAALEKGCSFLPDPY.[Q]	1xCarbamidomethyl [C11]; 1xGln->pyro-Glu [N-Term]; 1xTMT6plex [K9]	0.00161547	0.000296045	1	6	P07602	P07602 [430-447]		Prosaposin OS=Homo sapiens OX=9606 GN=PSAP PE=1 SV=2	1	2263.15	0.958	1.013	-0.06	0.02	89.6	93.6	123.8	122.2	12.88	10.37	13.23	16.74		High	High	High	High	High	High	High	High	High	High	High	High	High	0.0001315	0.0002187	1.82
High	[R].QEIIQDLAAMVR.[E]	1xGln->pyro-Glu [N-Term]	0.000836185	0.000296045	1	3	Q9UKV8	Q9UKV8 [636-647]		Protein argonaute-2 OS=Homo sapiens OX=9606 GN=AGO2 PE=1 SV=3	0	1369.71													No Quan Labels	High	High	High	High	High	High	High	High	High	High	High	High	High	0.0001315	9.4e-05	2.81
High	[R].QELNKIYDALDVSLIER.[G]	1xGln->pyro-Glu [N-Term]; 1xTMT6plex [K5]	1.4639e-05	0.000296045	1	2	P54136	P54136 [317-333]		Arginine--tRNA ligase, cytoplasmic OS=Homo sapiens OX=9606 GN=RARS PE=1 SV=2	1	2231.21	1.166	1.029	0.22	0.04	112.4	96.4	86.2	83.7	6.49	0.29	5.66	1.25		Not Found	High	High	Not Found	High	High	Not Found	High	High	Not Found	High	High	High	0.0001315	5.286e-07	4
High	[R].QELQEAKEKVAGIESHSELQISR.[Q]	1xGln->pyro-Glu [N-Term]; 2xTMT6plex [K7; K9]	2.63565e-05	0.000296045	1	1	Q14980	Q14980 [847-869]		Nuclear mitotic apparatus protein 1 OS=Homo sapiens OX=9606 GN=NUMA1 PE=1 SV=2	2	3050.65	1.244	1.03	0.31	0.04	106	85.2	101.3	98.4						High	Not Found	Not Found	High	Not Found	Not Found	High	Not Found	Not Found	High	Not Found	Not Found	High	0.0001315	1.124e-06	4.51
High	[R].QEISAAFKTLFGR.[D]	1xGln->pyro-Glu [N-Term]; 1xTMT6plex [K8]	9.52634e-05	0.000296045	1	3	P08758	P08758 [51-63]		Annexin A5 OS=Homo sapiens OX=9606 GN=ANXA5 PE=1 SV=2	1	1679.93	1.149	1.263	0.2	0.34	104.9	91.3	96.8	76.7	6.89	1.01	7.63	21.52		High	High	Not Found	High	High	Not Found	High	High	Not Found	High	High	Not Found	High	0.0001315	5.807e-06	3.63
High	[R].QEIVSLFNAFGR.[I]	1xGln->pyro-Glu [N-Term]	0.00632354	0.000296045	1	3	Q96HE7	Q96HE7 [438-449]		ERO1-like protein alpha OS=Homo sapiens OX=9606 GN=ERO1A PE=1 SV=2	0	1363.7													No Quan Labels	High	High	High	High	High	High	High	High	High	High	High	High	High	0.0001315	0.001261	2.09
High	[R].QEMQEVQSSR.[S]	1xGln->pyro-Glu [N-Term]	0.0164033	0.000296045	1	3	P22626	P22626 [191-200]		Heterogeneous nuclear ribonucleoproteins A2/B1 OS=Homo sapiens OX=9606 GN=HNRNPA2B1 PE=1 SV=2	0	1204.53													No Quan Labels	High	High	High	High	High	High	High	High	High	High	High	High	High	0.0001315	0.004285	2.4
High	[R].QENGASVILR.[D]	1xGln->pyro-Glu [N-Term]	0.0116061	0.000296045	1	3	P29692	P29692 [39-48]		Elongation factor 1-delta OS=Homo sapiens OX=9606 GN=EEF1D PE=1 SV=5	0	1069.56													No Quan Labels	High	High	High	High	High	High	High	High	High	High	High	High	High	0.0001315	0.002741	2.79
High	[R].QENVFKKFDGPCDPCQGALPDPSR.[S]	2xCarbamidomethyl [C12; C15]; 1xGln->pyro-Glu [N-Term]; 2xTMT6plex [K6; K7]	2.34967e-06	0.000296045	1	4	O00468	O00468 [306-329]		Agrin OS=Homo sapiens OX=9606 GN=AGRN PE=1 SV=6	2	3203.57	1.187	1.342	0.25	0.42	111	93.5	107.2	79.9	3.27	8.03	3.14	1.4		High	High	High	High	High	High	High	High	High	High	High	High	High	0.0001315	5.084e-08	3.64
High	[A].QEPEFSYGCAEGSCYPATGDLLIGR.[A]	2xCarbamidomethyl [C9; C14]; 1xGln->pyro-Glu [N-Term]	6.79012e-07	0.000296045	1	6	P07942	P07942 [22-46]		Laminin subunit beta-1 OS=Homo sapiens OX=9606 GN=LAMB1 PE=1 SV=2	0	2760.19													No Quan Labels	High	High	High	High	High	High	High	High	High	High	High	High	High	0.0001315	1.033e-08	4.42
High	[A].QEPEFSYGCAEGSCYPATGDLLIGR.[A]	2xCarbamidomethyl [C9; C14]	3.05303e-05	0.000296045	1	6	P07942	P07942 [22-46]		Laminin subunit beta-1 OS=Homo sapiens OX=9606 GN=LAMB1 PE=1 SV=2	0	2777.22													No Quan Labels	High	High	High	High	High	High	High	High	High	High	High	High	High	0.0001315	1.359e-06	4.11
High	[S].QEPFWADLQPR.[V]	1xGln->pyro-Glu [N-Term]	0.00890029	0.000296045	1	1	Q9UMF0	Q9UMF0 [31-41]		Intercellular adhesion molecule 5 OS=Homo sapiens OX=9606 GN=ICAM5 PE=1 SV=3	0	1369.65													No Quan Labels	High	Not Found	Not Found	High	Not Found	Not Found	High	Not Found	Not Found	High	Not Found	Not Found	High	0.0001315	0.001955	2.23
High	[R].QEQALLEEIER.[H]	1xGln->pyro-Glu [N-Term]	0.0013647	0.000296045	1	1	Q15149	Q15149 [1387-1397]		Plectin OS=Homo sapiens OX=9606 GN=PLEC PE=1 SV=3	0	1340.67													No Quan Labels	High	Not Found	Not Found	High	Not Found	Not Found	High	Not Found	Not Found	High	Not Found	Not Found	High	0.0001315	0.0001758	2.55
High	[R].QESGYLIEEIGDVLLAR.[F]	1xGln->pyro-Glu [N-Term]	0.000315581	0.000296045	1	2	Q92888	Q92888 [483-499]		Rho guanine nucleotide exchange factor 1 OS=Homo sapiens OX=9606 GN=ARHGEF1 PE=1 SV=2	0	1887.97													No Quan Labels	High	High	Not Found	High	High	Not Found	High	High	Not Found	High	High	Not Found	High	0.0001315	2.699e-05	2.36
High	[R].QESTSVLLQQSEKKLGR.[S]	1xGln->pyro-Glu [N-Term]; 2xTMT6plex [K13; K14]	0.000205268	0.000296045	1	3	Q14126	Q14126 [549-565]		Desmoglein-2 OS=Homo sapiens OX=9606 GN=DSG2 PE=1 SV=2	2	2372.35	1.148	1.005	0.2	0.01	113.4	98.8	86.5	86.1	5.9	2.47	1.08	11.36		High	High	High	High	High	High	High	High	High	High	High	High	High	0.0001315	1.556e-05	3.26
High	[R].QETKEAQLYAAQAH.[L]	1xGln->pyro-Glu [N-Term]; 1xTMT6plex [K4]	0.000394502	0.000296045	1	6	P49321	P49321 [532-545]		Nuclear autoantigenic sperm protein OS=Homo sapiens OX=9606 GN=NASP PE=1 SV=2	1	1799.91	0.928	0.984	-0.11	-0.02	96.7	104.3	91.8	93.4	2	1.11	6.68	7.95		High	High	High	High	High	High	High	High	High	High	High	High	High	0.0001315	3.593e-05	2.53
High	[R].QEVGVAVHTPQR.[A]	1xGln->pyro-Glu [N-Term]	0.000176245	0.000296045	1	1	O15230	O15230 [1122-1133]		Laminin subunit alpha-5 OS=Homo sapiens OX=9606 GN=LAMA5 PE=1 SV=8	0	1303.68													No Quan Labels	Not Found	Not Found	High	Not Found	Not Found	High	Not Found	Not Found	High	Not Found	Not Found	High	High	0.0001315	1.281e-05	2.81
High	[C].QEVISWLDANTLAEKDEFEHKR.[K]	2xTMT6plex [K15; K21]; 1xTMT6plex [N-Term]	0.000130638	0.000296045	1	1	P0DMV9	P0DMV9 [575-596]		Heat shock 70 kDa protein 1B OS=Homo sapiens OX=9606 GN=HSPA1B PE=1 SV=1	2	3345.8	0.87	0.782	-0.2	-0.36	99.3	114.2	70.1	89.7						Not Found	Not Found	High	Not Found	Not Found	High	Not Found	Not Found	High	Not Found	Not Found	High	High	0.0001315	8.716e-06	3.41
High	[R].QEVNVPAGETSVR.[L]	1xGln->pyro-Glu [N-Term]	0.00246943	0.000296045	1	2	Q02388	Q02388 [281-293]		Collagen alpha-1(VII) chain OS=Homo sapiens OX=9606 GN=COL7A1 PE=1 SV=2	0	1368.68													No Quan Labels	High	High	Not Found	High	High	Not Found	High	High	Not Found	High	High	Not Found	High	0.0001315	0.0003771	2.07
High	[R].QEHLKYWLYYLHPVLQR.[Q]	1xGln->pyro-Glu [N-Term]; 1xTMT6plex [K5]	4.82096e-06	0.000296045	1	2	P15291	P15291 [188-204]		Beta-1,4-galactosyltransferase 1 OS=Homo sapiens OX=9606 GN=B4GALT1 PE=1 SV=5	1	2498.35	1.305	1.139	0.38	0.19	102.5	78.5	102.8	90.2						Not Found	High	High	Not Found	High	High	Not Found	High	High	Not Found	High	High	High	0.0001315	1.274e-07	3.81
High	[-].MSLICSISNEVPEHPCVSPVSNHVYER.[R]	2xCarbamidomethyl [C5; C16]; 1xMet-loss+Acetyl [N-Term]	3.24147e-05	0.000296045	1	6	Q9UMS4	Q9UMS4 [1-27]	Q9UMS4 1xMet-loss+Acetyl [N-Term]	Pre-mRNA-processing factor 19 OS=Homo sapiens OX=9606 GN=PRPF19 PE=1 SV=1	0	3051.43													No Quan Labels	High	High	High	High	High	High	High	High	High	High	High	High	High	0.0001315	1.463e-06	4.23
High	[-].MSLHQFLLEPITCH.[A]	1xCarbamidomethyl [C13]; 1xMet-loss+Acetyl [N-Term]	0.000526448	0.000296045	1	1	Q92747	Q92747 [1-14]	Q92747 1xMet-loss+Acetyl [N-Term]	Actin-related protein 2/3 complex subunit 1A OS=Homo sapiens OX=9606 GN=ARPC1A PE=2 SV=2	0	1636.82													No Quan Labels	Not Found	Not Found	High	Not Found	Not Found	High	Not Found	Not Found	High	Not Found	Not Found	High	High	0.0001315	5.191e-05	2.97
High	[-].MSLHQFLLEPITC.[H]	1xCarbamidomethyl [C13]; 1xMet-loss+Acetyl [N-Term]	0.00716436	0.000296045	1	3	Q92747	Q92747 [1-13]	Q92747 1xMet-loss+Acetyl [N-Term]	Actin-related protein 2/3 complex subunit 1A OS=Homo sapiens OX=9606 GN=ARPC1A PE=2 SV=2	0	1499.76													No Quan Labels	High	High	High	High	High	High	High	High	High	High	High	High	High	0.0001315	0.001481	2.39
High	[-].MDAATLTYDTLR.[F]	1xAcetyl [N-Term]	0.00269397	0.000296045	1	1	Q9Y4P1	Q9Y4P1 [1-12]	Q9Y4P1 1xAcetyl [N-Term]	Cysteine protease ATG4B OS=Homo sapiens OX=9606 GN=ATG4B PE=1 SV=2	0	1412.67													No Quan Labels	Not Found	High	Not Found	Not Found	High	Not Found	Not Found	High	Not Found	Not Found	High	Not Found	High	0.0001315	0.0004221	2.87
High	[-].MDAGVTESGLNVTLTIR.[L]	1xAcetyl [N-Term]	1.31286e-05	0.000296045	1	1	Q15365	Q15365 [1-17]	Q15365 1xAcetyl [N-Term]	Poly(rC)-binding protein 1 OS=Homo sapiens OX=9606 GN=PCBP1 PE=1 SV=2	0	1818.93													No Quan Labels	High	Not Found	Not Found	High	Not Found	Not Found	High	Not Found	Not Found	High	Not Found	Not Found	High	0.0001315	4.591e-07	3.92
High	[-].MDALEDYVWPR.[A]	1xAcetyl [N-Term]	0.00101719	0.000296045	1	3	Q9NNW5	Q9NNW5 [1-11]	Q9NNW5 1xAcetyl [N-Term]	WD repeat-containing protein 6 OS=Homo sapiens OX=9606 GN=WDR6 PE=1 SV=1	0	1436.65													No Quan Labels	High	High	High	High	High	High	High	High	High	High	High	High	High	0.0001315	0.0001208	2.87
High	[-].MDAPKAGYAFEYLIETLNDSSH.[K]	1xAcetyl [N-Term]; 1xTMT6plex [K5]	0.00189159	0.000296045	1	1	P48200	P48200 [1-22]	P48200 1xAcetyl [N-Term]	Iron-responsive element-binding protein 2 OS=Homo sapiens OX=9606 GN=IREB2 PE=1 SV=4	1	2743.31	1.215	0.977	0.28	-0.03	112.6	92.6	78.3	80.2						High	Not Found	Not Found	High	Not Found	Not Found	High	Not Found	Not Found	High	Not Found	Not Found	High	0.0001315	0.0002682	2.58
High	[-].MDDDIAALVVDNGSGM.[C]	1xMet-loss+Acetyl [N-Term]	0.0116061	0.000296045	1	9	P60709	P60709 [1-16]	P60709 1xMet-loss+Acetyl [N-Term]	Actin, cytoplasmic 1 OS=Homo sapiens OX=9606 GN=ACTB PE=1 SV=1	0	1533.67													No Quan Labels	High	High	High	High	High	High	High	High	High	High	High	High	High	0.0001315	0.00275	1.73
High	[-].MDDDIAALVVDNGSGM.[C]	1xOxidation [M16]; 1xMet-loss+Acetyl [N-Term]	0.00546115	0.000296045	1	2	P60709	P60709 [1-16]	P60709 1xMet-loss+Acetyl [N-Term]	Actin, cytoplasmic 1 OS=Homo sapiens OX=9606 GN=ACTB PE=1 SV=1	0	1549.67													No Quan Labels	High	Not Found	High	High	Not Found	High	High	Not Found	High	High	Not Found	High	High	0.0001315	0.001043	2.35
High	[-].MDDDIAALVVDNGSGMC.[K]	1xCarbamidomethyl [C17]; 1xMet-loss+Acetyl [N-Term]	0.00270866	0.000296045	1	3	P60709	P60709 [1-17]	P60709 1xMet-loss+Acetyl [N-Term]	Actin, cytoplasmic 1 OS=Homo sapiens OX=9606 GN=ACTB PE=1 SV=1	0	1693.7													No Quan Labels	High	High	High	High	High	High	High	High	High	High	High	High	High	0.0001315	0.0004242	1.93
High	[-].MDDDIAALVVDNGSGMCKAGF.[A]	1xCarbamidomethyl [C17]; 1xTMT6plex [K18]; 1xMet-loss+Acetyl [N-Term]	8.40507e-05	0.000296045	1	3	P60709	P60709 [1-21]	P60709 1xMet-loss+Acetyl [N-Term]	Actin, cytoplasmic 1 OS=Homo sapiens OX=9606 GN=ACTB PE=1 SV=1	1	2326.09	1.204	1.09	0.27	0.12	106.9	88.9	95.3	87.4	3.17	4.87	1.8	4.75		High	High	High	High	High	High	High	High	High	High	High	High	High	0.0001315	4.966e-06	5.3
High	[-].MDDDIAALVVDNGSGMCKAGFAGDDAPR.[A]	1xCarbamidomethyl [C17]; 1xTMT6plex [K18]; 1xMet-loss+Acetyl [N-Term]	9.65823e-10	0.000296045	1	18	P60709	P60709 [1-28]	P60709 1xMet-loss+Acetyl [N-Term]	Actin, cytoplasmic 1 OS=Homo sapiens OX=9606 GN=ACTB PE=1 SV=1	1	3008.39	1.109	1.109	0.15	0.15	101	91	97.4	87.8	2.65	2.31	6.3	3.54		High	High	High	High	High	High	High	High	High	High	High	High	High	0.0001315	2.343e-12	5.75
High	[-].MDDKASVGKISVSSDSVSTLNSEDFVLVSR.[Q]	1xAcetyl [N-Term]; 2xTMT6plex [K4; K9]	2.32301e-07	0.000296045	1	5	Q9Y3P9	Q9Y3P9 [1-30]	Q9Y3P9 1xAcetyl [N-Term]	Rab GTPase-activating protein 1 OS=Homo sapiens OX=9606 GN=RABGAP1 PE=1 SV=3	2	3672.9	1.072	0.935	0.1	-0.1	103	96.1	90.9	97.2	2.52	1.06	1.75	4.54		High	High	High	High	High	High	High	High	High	High	High	High	High	0.0001315	2.617e-09	7.29
High	[-].MCSLASGATGGR.[G]	1xCarbamidomethyl [C2]; 1xMet-loss+Acetyl [N-Term]	0.0155413	0.000296045	1	2	O60678	O60678 [1-12]	O60678 1xMet-loss+Acetyl [N-Term]	Protein arginine N-methyltransferase 3 OS=Homo sapiens OX=9606 GN=PRMT3 PE=1 SV=4	0	1078.49													No Quan Labels	High	Not Found	High	High	Not Found	High	High	Not Found	High	High	Not Found	High	High	0.0001315	0.003987	2.64
High	[-].MDDLCEANGTFAISLFKILGEEDNSR.[N]	1xAcetyl [N-Term]; 1xCarbamidomethyl [C5]; 1xTMT6plex [K17]	0.00724254	0.000296045	1	3	P50452	P50452 [1-26]	P50452 1xAcetyl [N-Term]	Serpin B8 OS=Homo sapiens OX=9606 GN=SERPINB8 PE=1 SV=2	1	3216.54	1.862	1.076	0.9	0.11	121.9	65.5	86.8	80.7	5.44	39.63	5.86	9.78		High	High	High	High	High	High	High	High	High	High	High	High	High	0.0001315	0.001494	2.56
High	[-].MDDLDALLADLESTTSHISKR.[P]	1xAcetyl [N-Term]; 1xTMT6plex [K20]	3.08005e-09	0.000296045	1	3	P49023	P49023 [1-21]	P49023 1xAcetyl [N-Term]	Paxillin OS=Homo sapiens OX=9606 GN=PXN PE=1 SV=3	1	2602.32	1.176	1.032	0.23	0.05	103.9	88.3	94.8	91.9	1.72	1.07	4.09	2.23		High	High	High	High	High	High	High	High	High	High	High	High	High	0.0001315	1.036e-11	6.76
High	[-].MDDREDLVYQAKLAEQAER.[Y]	1xAcetyl [N-Term]; 1xTMT6plex [K12]	1.50117e-09	0.000296045	1	17	P62258	P62258 [1-19]	P62258 1xAcetyl [N-Term]	14-3-3 protein epsilon OS=Homo sapiens OX=9606 GN=YWHAE PE=1 SV=1	2	2551.27	1.121	1.154	0.17	0.21	101.2	90.3	99.2	85.9	2.77	0.92	2.8	4.02		High	High	High	High	High	High	High	High	High	High	High	High	High	0.0001315	4.106e-12	6.18
High	[-].MDDSEVESTASILASVKEQEAQFEKLTR.[A]	1xAcetyl [N-Term]; 2xTMT6plex [K17; K25]	3.52917e-09	0.000296045	1	3	O60716	O60716 [1-28]	O60716 1xAcetyl [N-Term]	Catenin delta-1 OS=Homo sapiens OX=9606 GN=CTNND1 PE=1 SV=1	2	3641.86	1.133	1.115	0.18	0.16	100.7	88.9	93.6	84	3.12	3.2	3.67	5.38		High	High	High	High	High	High	High	High	High	High	High	High	High	0.0001315	1.227e-11	7.31
High	[-].MDEDGLPLMGSGIDLTKVPAIQQKR.[T]	1xAcetyl [N-Term]; 2xTMT6plex [K17; K24]	1.68564e-06	0.000296045	1	1	Q9Y3C0	Q9Y3C0 [1-25]	Q9Y3C0 1xAcetyl [N-Term]	WASH complex subunit 3 OS=Homo sapiens OX=9606 GN=WASHC3 PE=1 SV=1	2	3212.74	1.262	1.077	0.34	0.11	116.3	92.2	74.6	69.3						High	Not Found	Not Found	High	Not Found	Not Found	High	Not Found	Not Found	High	Not Found	Not Found	High	0.0001315	3.329e-08	3.46
High	[-].MDELFPLIFPAEPAQASGPYVEIIEQPKQR.[G]	1xAcetyl [N-Term]; 1xTMT6plex [K28]	0.000456967	0.000296045	1	3	Q04206	Q04206 [1-30]	Q04206 1xAcetyl [N-Term]	Transcription factor p65 OS=Homo sapiens OX=9606 GN=RELA PE=1 SV=2	1	3684.92	1.176	1.757	0.23	0.81	113.3	96.3	100.2	57						High	Not Found	High	High	Not Found	High	High	Not Found	High	High	Not Found	High	High	0.0001315	4.328e-05	3.53
High	[-].MDELQDVQLTEIKPLLNDKNGTR.[N]	1xAcetyl [N-Term]; 2xTMT6plex [K13; K19]	1.1768e-06	0.000296045	1	4	Q9UGV2	Q9UGV2 [1-23]	Q9UGV2 1xAcetyl [N-Term]	Protein NDRG3 OS=Homo sapiens OX=9606 GN=NDRG3 PE=1 SV=2	1	3170.71	1.133	0.971	0.18	-0.04	99.5	87.8	88.4	91.1	12.28	3.03	2.06	1.03		High	High	High	High	High	High	High	High	High	High	High	High	High	0.0001315	2.091e-08	3.43
High	[-].MDEMATTQISKDELDELKEAF.[A]	1xAcetyl [N-Term]; 1xOxidation [M4]; 2xTMT6plex [K11; K18]	0.000845337	0.000296045	1	6	P13797	P13797 [1-21]	P13797 1xAcetyl [N-Term]	Plastin-3 OS=Homo sapiens OX=9606 GN=PLS3 PE=1 SV=4	2	2960.45	1.217	0.926	0.28	-0.11	117.4	96.5	80.5	86.9	2.01	4.74	6.17	1.85		High	High	High	High	High	High	High	High	High	High	High	High	High	0.0001315	9.523e-05	3.31
High	[-].MDEMATTQISKDELDELKEAFAK.[V]	1xAcetyl [N-Term]; 2xTMT6plex [K11; K18]	1.29797e-06	0.000296045	1	4	P13797	P13797 [1-23]	P13797 1xAcetyl [N-Term]	Plastin-3 OS=Homo sapiens OX=9606 GN=PLS3 PE=1 SV=4	2	3143.59	0.845	1.251	-0.24	0.32	76.2	90.2	137.7	110.1	14.35	20.65	7.1	26.25		High	High	High	High	High	High	High	High	High	High	High	High	High	0.0001315	2.373e-08	4.61
High	[-].MDEQALLGLNPNADSDFR.[Q]	1xAcetyl [N-Term]	3.10331e-05	0.000296045	1	1	O43592	O43592 [1-18]	O43592 1xAcetyl [N-Term]	Exportin-T OS=Homo sapiens OX=9606 GN=XPOT PE=1 SV=2	0	2047.94													No Quan Labels	Not Found	High	Not Found	Not Found	High	Not Found	Not Found	High	Not Found	Not Found	High	Not Found	High	0.0001315	1.381e-06	4.06
High	[-].MDFKIEHTWDGFPVKHEPVFIR.[L]	1xAcetyl [N-Term]; 2xTMT6plex [K4; K15]	2.72317e-05	0.000296045	1	1	Q8N1A6	Q8N1A6 [1-22]	Q8N1A6 1xAcetyl [N-Term]	UPF0462 protein C4orf33 OS=Homo sapiens OX=9606 GN=C4orf33 PE=1 SV=2	2	3228.71	1.108	1.014	0.15	0.02	120.6	108.8	76.8	75.8						Not Found	High	Not Found	Not Found	High	Not Found	Not Found	High	Not Found	Not Found	High	Not Found	High	0.0001315	1.174e-06	2.12
High	[-].MDDLDALLADLESTTSH.[I]	1xAcetyl [N-Term]	0.00777182	0.000296045	1	1	P49023	P49023 [1-17]	P49023 1xAcetyl [N-Term]	Paxillin OS=Homo sapiens OX=9606 GN=PXN PE=1 SV=3	0	1888.85													No Quan Labels	High	Not Found	Not Found	High	Not Found	Not Found	High	Not Found	Not Found	High	Not Found	Not Found	High	0.0001315	0.001637	2.29
High	[-].MCDFTEDQTAEFKEAFQLFDR.[T]	1xCarbamidomethyl [C2]; 1xTMT6plex [K13]; 1xMet-loss+Acetyl [N-Term]	1.65747e-07	0.000296045	1	15	P60660	P60660 [1-21]	P60660 1xMet-loss+Acetyl [N-Term]	Myosin light polypeptide 6 OS=Homo sapiens OX=9606 GN=MYL6 PE=1 SV=2	1	2768.27	1.068	1.088	0.09	0.12	99.4	93.1	96.3	88.5	3.33	1.05	2.38	5.49		High	High	High	High	High	High	High	High	High	High	High	High	High	0.0001315	1.697e-09	6.32
High	[-].MAYHSFLVEPISCHAWNKDR.[T]	1xCarbamidomethyl [C13]; 1xTMT6plex [K18]; 1xMet-loss+Acetyl [N-Term]	2.93886e-05	0.000296045	1	2	O15143	O15143 [1-20]	O15143 1xMet-loss+Acetyl [N-Term]	Actin-related protein 2/3 complex subunit 1B OS=Homo sapiens OX=9606 GN=ARPC1B PE=1 SV=3	1	2601.29	1.171	1.195	0.23	0.26	106.6	91.1	96	80.4	2.24	4.69	2.29	8.26		High	Not Found	High	High	Not Found	High	High	Not Found	High	High	Not Found	High	High	0.0001315	1.288e-06	3.31
High	[-].MAWKSGGASHSELIHNLR.[K]	1xTMT6plex [K4]; 1xMet-loss+Acetyl [N-Term]	4.00416e-07	0.000296045	1	6	P22061	P22061 [1-18]	P22061 1xMet-loss+Acetyl [N-Term]	Protein-L-isoaspartate(D-aspartate) O-methyltransferase OS=Homo sapiens OX=9606 GN=PCMT1 PE=1 SV=4	1	2134.14	1.056	1.062	0.08	0.09	98	92.8	96.7	91	2.43	5.26	12.46	1.88		High	High	High	High	High	High	High	High	High	High	High	High	High	0.0001315	5.274e-09	6.13
High	[-].MATSLDFKTYVDQACR.[A]	1xCarbamidomethyl [C15]; 1xTMT6plex [K8]; 1xMet-loss+Acetyl [N-Term]	0.00615418	0.000296045	1	1	Q9NPJ8	Q9NPJ8 [1-16]	Q9NPJ8 1xMet-loss+Acetyl [N-Term]	NTF2-related export protein 2 OS=Homo sapiens OX=9606 GN=NXT2 PE=1 SV=1	1	2046.02	1.079	1.054	0.11	0.08	99.7	92.3	87.7	83.2						High	Not Found	Not Found	High	Not Found	Not Found	High	Not Found	Not Found	High	Not Found	Not Found	High	0.0001315	0.001211	2.29
High	[-].MATTAELFEEPFVADEYIER.[L]	1xMet-loss+Acetyl [N-Term]	0.000849951	0.000296045	1	2	O00471	O00471 [1-20]	O00471 1xMet-loss+Acetyl [N-Term]	Exocyst complex component 5 OS=Homo sapiens OX=9606 GN=EXOC5 PE=1 SV=1	0	2272.07													No Quan Labels	Not Found	Not Found	High	Not Found	Not Found	High	Not Found	Not Found	High	Not Found	Not Found	High	High	0.0001315	9.573e-05	3.29
High	[-].MATTATMATSGSAR.[K]	1xMet-loss+Acetyl [N-Term]	0.000725836	0.000296045	1	2	P38919	P38919 [1-14]	P38919 1xMet-loss+Acetyl [N-Term]	Eukaryotic initiation factor 4A-III OS=Homo sapiens OX=9606 GN=EIF4A3 PE=1 SV=4	0	1267.59													No Quan Labels	Not Found	High	High	Not Found	High	High	Not Found	High	High	Not Found	High	High	High	0.0001315	7.848e-05	2.48
High	[-].MATTATMATSGSAR.[K]	1xOxidation [M7]; 1xMet-loss+Acetyl [N-Term]	0.00246943	0.000296045	1	3	P38919	P38919 [1-14]	P38919 1xMet-loss+Acetyl [N-Term]	Eukaryotic initiation factor 4A-III OS=Homo sapiens OX=9606 GN=EIF4A3 PE=1 SV=4	0	1283.59													No Quan Labels	High	Not Found	High	High	Not Found	High	High	Not Found	High	High	Not Found	High	High	0.0001315	0.0003763	2.26
High	[-].MATVTATTKVPEIR.[D]	1xTMT6plex [K9]; 1xMet-loss+Acetyl [N-Term]	5.80432e-05	0.000296045	1	6	Q9Y230	Q9Y230 [1-14]	Q9Y230 1xMet-loss+Acetyl [N-Term]	RuvB-like 2 OS=Homo sapiens OX=9606 GN=RUVBL2 PE=1 SV=3	1	1657.97	1.176	1.085	0.23	0.12	108.2	92	96.4	88.9	2.26	1.27	3.94	2.53		High	High	High	High	High	High	High	High	High	High	High	High	High	0.0001315	3.087e-06	3.77
High	[-].MATVVVEATEPEPSGSIANPAASTSPSLSHR.[F]	1xMet-loss+Acetyl [N-Term]	1.40769e-07	0.000296045	1	2	P46821	P46821 [1-31]	P46821 1xMet-loss+Acetyl [N-Term]	Microtubule-associated protein 1B OS=Homo sapiens OX=9606 GN=MAP1B PE=1 SV=2	0	3004.49													No Quan Labels	High	Not Found	High	High	Not Found	High	High	Not Found	High	High	Not Found	High	High	0.0001315	1.382e-09	5.27
High	[-].MATYLEFIQQNEER.[D]	1xMet-loss+Acetyl [N-Term]	0.00183084	0.000296045	1	2	Q15437	Q15437 [1-14]	Q15437 1xMet-loss+Acetyl [N-Term]	Protein transport protein Sec23B OS=Homo sapiens OX=9606 GN=SEC23B PE=1 SV=2	0	1682.8													No Quan Labels	High	High	Not Found	High	High	Not Found	High	High	Not Found	High	High	Not Found	High	0.0001315	0.0002565	3.74
High	[-].MAVAAAAAAAGPAGAGGGR.[A]	1xMet-loss+Acetyl [N-Term]	0.000827131	0.000296045	1	1	Q13884	Q13884 [1-19]	Q13884 1xMet-loss+Acetyl [N-Term]	Beta-1-syntrophin OS=Homo sapiens OX=9606 GN=SNTB1 PE=1 SV=3	0	1408.73													No Quan Labels	Not Found	Not Found	High	Not Found	Not Found	High	Not Found	Not Found	High	Not Found	Not Found	High	High	0.0001315	9.304e-05	2.95
High	[-].MAVADLALIPDVDIDSDGVFK.[Y]	1xMet-loss+Acetyl [N-Term]	0.00100071	0.000296045	1	3	Q9NRX4	Q9NRX4 [1-21]	Q9NRX4 1xMet-loss+Acetyl [N-Term]	14 kDa phosphohistidine phosphatase OS=Homo sapiens OX=9606 GN=PHPT1 PE=1 SV=1	0	2115.09													No Quan Labels	High	Not Found	High	High	Not Found	High	High	Not Found	High	High	Not Found	High	High	0.0001315	0.0001183	2.93
High	[-].MAVADLALIPDVDIDSDGVFK.[Y]	1xTMT6plex [K21]; 1xMet-loss+Acetyl [N-Term]	0.00133531	0.000296045	1	3	Q9NRX4	Q9NRX4 [1-21]	Q9NRX4 1xMet-loss+Acetyl [N-Term]	14 kDa phosphohistidine phosphatase OS=Homo sapiens OX=9606 GN=PHPT1 PE=1 SV=1	0	2344.25	0.976	1.232	-0.04	0.3	93.5	95.8	99.5	80.8	18.55	3.54	12.3	22.31		High	High	High	High	High	High	High	High	High	High	High	High	High	0.0001315	0.0001716	2.56
High	[-].MAVADLALIPDVDIDSDGVFKY.[V]	1xTMT6plex [K21]; 1xMet-loss+Acetyl [N-Term]	0.00010225	0.000296045	1	14	Q9NRX4	Q9NRX4 [1-22]	Q9NRX4 1xMet-loss+Acetyl [N-Term]	14 kDa phosphohistidine phosphatase OS=Homo sapiens OX=9606 GN=PHPT1 PE=1 SV=1	1	2507.31	1.06	1.054	0.08	0.08	98.7	93.1	89.7	85.1	9.22	7.07	5.1	3.22		High	High	High	High	High	High	High	High	High	High	High	High	High	0.0001315	6.361e-06	3.75
High	[-].MAVADLALIPDVDIDSDGVFKYVLIR.[V]	1xTMT6plex [K21]; 1xMet-loss+Acetyl [N-Term]	8.53919e-06	0.000296045	1	12	Q9NRX4	Q9NRX4 [1-26]	Q9NRX4 1xMet-loss+Acetyl [N-Term]	14 kDa phosphohistidine phosphatase OS=Homo sapiens OX=9606 GN=PHPT1 PE=1 SV=1	1	2988.65	1.205	1.102	0.27	0.14	111.8	92.8	89	80.8	2.38	8.54	6.97	8.91		High	High	High	High	High	High	High	High	High	High	High	High	High	0.0001315	2.649e-07	5.67
High	[-].MAVANSSPVNPVVFFDVSIGGQEVGR.[M]	1xMet-loss+Acetyl [N-Term]	3.31284e-05	0.000296045	1	2	O43447	O43447 [1-26]	O43447 1xMet-loss+Acetyl [N-Term]	Peptidyl-prolyl cis-trans isomerase H OS=Homo sapiens OX=9606 GN=PPIH PE=1 SV=1	0	2587.32													No Quan Labels	High	Not Found	High	High	Not Found	High	High	Not Found	High	High	Not Found	High	High	0.0001315	1.508e-06	5.3
High	[-].MAVDSAMELLFLDTFKHPSAEQSSHIDVVR.[F]	1xTMT6plex [K16]; 1xMet-loss+Acetyl [N-Term]	8.26044e-07	0.000296045	1	2	Q69YN4	Q69YN4 [1-30]	Q69YN4 1xMet-loss+Acetyl [N-Term]	Protein virilizer homolog OS=Homo sapiens OX=9606 GN=VIRMA PE=1 SV=2	1	3513.79	1.236	1.083	0.31	0.12	104	84.1	90.9	83.9	9.16	4.47	0.26	1.86		High	High	Not Found	High	High	Not Found	High	High	Not Found	High	High	Not Found	High	0.0001315	1.328e-08	4.16
High	[-].MAVEELQSIIKR.[C]	1xTMT6plex [K11]; 1xMet-loss+Acetyl [N-Term]	0.00379462	0.000296045	1	1	Q92990	Q92990 [1-12]	Q92990 1xMet-loss+Acetyl [N-Term]	Glomulin OS=Homo sapiens OX=9606 GN=GLMN PE=1 SV=2	1	1556.92	1.28	1.011	0.36	0.02	114.3	89.3	91.7	90.7						High	Not Found	Not Found	High	Not Found	Not Found	High	Not Found	Not Found	High	Not Found	Not Found	High	0.0001315	0.0006534	3.31
High	[-].MAVFADLDLR.[A]	1xMet-loss+Acetyl [N-Term]	0.0112962	0.000296045	1	3	P78346	P78346 [1-10]	P78346 1xMet-loss+Acetyl [N-Term]	Ribonuclease P protein subunit p30 OS=Homo sapiens OX=9606 GN=RPP30 PE=1 SV=1	0	1061.56													No Quan Labels	High	High	High	Not Found	High	Not Found	High	High	High	High	High	High	High	0.0001315	0.002649	2.16
High	[-].MAVNVYSTSVTSDNLSR.[H]	1xMet-loss+Acetyl [N-Term]	5.17721e-05	0.000296045	1	1	Q15691	Q15691 [1-17]	Q15691 1xMet-loss+Acetyl [N-Term]	Microtubule-associated protein RP/EB family member 1 OS=Homo sapiens OX=9606 GN=MAPRE1 PE=1 SV=3	0	1754.86													No Quan Labels	High	Not Found	Not Found	High	Not Found	Not Found	High	Not Found	Not Found	High	Not Found	Not Found	High	0.0001315	2.664e-06	3.8
High	[-].MAVQPKETLQLESAAEVGFVR.[F]	1xTMT6plex [K6]; 1xMet-loss+Acetyl [N-Term]	0.000165098	0.000296045	1	1	P43246	P43246 [1-21]	P43246 1xMet-loss+Acetyl [N-Term]	DNA mismatch repair protein Msh2 OS=Homo sapiens OX=9606 GN=MSH2 PE=1 SV=1	1	2443.34	1.141	0.984	0.19	-0.02	106.6	93.4	86.9	88.3						Not Found	Not Found	High	Not Found	Not Found	High	Not Found	Not Found	High	Not Found	Not Found	High	High	0.0001315	1.181e-05	4.83
High	[-].MAVSTGVKVPR.[N]	1xTMT6plex [K8]; 1xMet-loss+Acetyl [N-Term]	0.00608771	0.000296045	1	5	Q15819	Q15819 [1-11]	Q15819 1xMet-loss+Acetyl [N-Term]	Ubiquitin-conjugating enzyme E2 variant 2 OS=Homo sapiens OX=9606 GN=UBE2V2 PE=1 SV=4	1	1284.78	1.016	0.962	0.02	-0.06	102.5	100.8	95.8	99.5	10.35	6.02	17.68	8.11		High	High	High	High	High	High	High	High	High	High	High	High	High	0.0001315	0.001198	2.69
High	[-].MAVTGWLESLR.[T]	1xMet-loss+Acetyl [N-Term]	0.010247	0.000296045	1	2	Q9BVM2	Q9BVM2 [1-11]	Q9BVM2 1xMet-loss+Acetyl [N-Term]	Protein DPCD OS=Homo sapiens OX=9606 GN=DPCD PE=1 SV=2	0	1173.63													No Quan Labels	High	High	Not Found	High	High	Not Found	High	High	Not Found	High	High	Not Found	High	0.0001315	0.002336	2.08
High	[-].MAVTLDKDAYYR.[R]	1xTMT6plex [K7]; 1xMet-loss+Acetyl [N-Term]	0.00226359	0.000296045	1	5	Q9Y5B9	Q9Y5B9 [1-12]	Q9Y5B9 1xMet-loss+Acetyl [N-Term]	FACT complex subunit SPT16 OS=Homo sapiens OX=9606 GN=SUPT16H PE=1 SV=1	1	1585.84	1.16	1.231	0.21	0.3	106.8	92	101.4	82.4	0.39	1.09	2.75	3.18		High	High	High	High	High	High	High	High	High	High	High	High	High	0.0001315	0.0003377	3.39
High	[-].MAVVPASLSGQDVGSFAYLTIKDR.[I]	1xTMT6plex [K22]; 1xMet-loss+Acetyl [N-Term]	2.24718e-08	0.000296045	1	5	Q9H993	Q9H993 [1-24]	Q9H993 1xMet-loss+Acetyl [N-Term]	Damage-control phosphatase ARMT1 OS=Homo sapiens OX=9606 GN=ARMT1 PE=1 SV=1	1	2665.44	1.256	1.052	0.33	0.07	105.7	84.2	88.1	83.7	1.59	12.47	1.79	6.19		High	High	High	High	High	High	High	High	High	High	High	High	High	0.0001315	1.321e-10	7.12
High	[-].MAWKSGGASHSELIH.[N]	1xTMT6plex [K4]; 1xMet-loss+Acetyl [N-Term]	0.000840749	0.000296045	1	1	P22061	P22061 [1-15]	P22061 1xMet-loss+Acetyl [N-Term]	Protein-L-isoaspartate(D-aspartate) O-methyltransferase OS=Homo sapiens OX=9606 GN=PCMT1 PE=1 SV=4	1	1750.91	1.047	1.004	0.07	0.01	95.3	91	99.4	99						Not Found	High	Not Found	Not Found	High	Not Found	Not Found	High	Not Found	Not Found	High	Not Found	High	0.0001315	9.488e-05	2.97
High	[-].MDFLLGNPFSSPVGQR.[I]	1xAcetyl [N-Term]	0.00200826	0.000296045	1	3	O60784	O60784 [1-16]	O60784 1xAcetyl [N-Term]	Target of Myb protein 1 OS=Homo sapiens OX=9606 GN=TOM1 PE=1 SV=2	0	1806.88													No Quan Labels	High	High	High	High	High	High	High	High	High	High	High	High	High	0.0001315	0.0002883	2.67
High	[-].MATQVEPLLPGGATLLQAEEHGGLVR.[K]	1xMet-loss+Acetyl [N-Term]	5.64556e-06	0.000296045	1	5	Q6PKG0	Q6PKG0 [1-26]	Q6PKG0 1xMet-loss+Acetyl [N-Term]	La-related protein 1 OS=Homo sapiens OX=9606 GN=LARP1 PE=1 SV=2	0	2598.39													No Quan Labels	High	High	High	High	High	High	High	High	High	High	High	High	High	0.0001315	1.559e-07	5.47
High	[-].MDFQHRPGGKTGSGGVASSSESNR.[D]	1xAcetyl [N-Term]; 1xTMT6plex [K10]	0.00602196	0.000296045	1	2	Q15428	Q15428 [1-24]	Q15428 1xAcetyl [N-Term]	Splicing factor 3A subunit 2 OS=Homo sapiens OX=9606 GN=SF3A2 PE=1 SV=2	1	2720.3	1.144	1.218	0.19	0.28	111.2	97.2	98.8	81.1	1.77	16.31	14.29	0.08		High	High	Not Found	High	High	Not Found	High	High	Not Found	High	High	Not Found	High	0.0001315	0.001178	2.12
High	[-].MDHYDSQQTNDYMQPEEDWDR.[D]	1xAcetyl [N-Term]	4.46249e-08	0.000296045	1	6	P12814	P12814 [1-21]	P12814 1xAcetyl [N-Term]	Alpha-actinin-1 OS=Homo sapiens OX=9606 GN=ACTN1 PE=1 SV=2	0	2745.05													No Quan Labels	High	High	High	High	High	High	High	High	High	High	High	High	High	0.0001315	3.174e-10	4.6
High	[-].MDWGTELWDQFEVLER.[H]	1xAcetyl [N-Term]	0.000609801	0.000296045	1	2	Q15642	Q15642 [1-16]	Q15642 1xAcetyl [N-Term]	Cdc42-interacting protein 4 OS=Homo sapiens OX=9606 GN=TRIP10 PE=1 SV=3	0	2095.94													No Quan Labels	High	Not Found	High	High	Not Found	High	High	Not Found	High	High	Not Found	High	High	0.0001315	6.264e-05	2.95
High	[-].MDWQPDEQGLQQVLQLLKDSQSPNTATQR.[I]	1xAcetyl [N-Term]; 1xTMT6plex [K18]	0.000223951	0.000296045	1	6	O14787	O14787 [1-29]	O14787 1xAcetyl [N-Term]	Transportin-2 OS=Homo sapiens OX=9606 GN=TNPO2 PE=1 SV=3	1	3625.81	1.102	0.955	0.14	-0.07	98.8	89.7	81	84.8	3.59	7.81	6.23	3.35		High	High	High	High	High	High	High	High	High	High	High	High	High	0.0001315	1.735e-05	2.94
High	[-].MDWVMKHNGPNDASDGTVR.[L]	1xAcetyl [N-Term]; 1xTMT6plex [K6]	0.000152982	0.000296045	1	1	P31942	P31942 [1-19]	P31942 1xAcetyl [N-Term]	Heterogeneous nuclear ribonucleoprotein H3 OS=Homo sapiens OX=9606 GN=HNRNPH3 PE=1 SV=2	1	2401.12	1.249	1.093	0.32	0.13	102.4	82	93.4	85.4						Not Found	Not Found	High	Not Found	Not Found	High	Not Found	Not Found	High	Not Found	Not Found	High	High	0.0001315	1.064e-05	3.37
High	[-].MEANGLGPQGFPELKNDTFLR.[A]	1xAcetyl [N-Term]; 1xTMT6plex [K15]	5.70143e-08	0.000296045	1	6	P06132	P06132 [1-21]	P06132 1xAcetyl [N-Term]	Uroporphyrinogen decarboxylase OS=Homo sapiens OX=9606 GN=UROD PE=1 SV=2	1	2605.33	1.273	1.223	0.35	0.29	109.5	86.1	94.5	77.3	2.36	0.86	4.88	1.61		High	High	High	High	High	High	High	High	High	High	High	High	High	0.0001315	4.337e-10	5.35
High	[-].MEANGLGPQGFPELKNDTFLR.[A]	1xAcetyl [N-Term]; 1xOxidation [P8]; 1xTMT6plex [K15]	0.000827131	0.000296045	1	2	P06132	P06132 [1-21]	P06132 1xAcetyl [N-Term]; 1xOxidation [P8]	Uroporphyrinogen decarboxylase OS=Homo sapiens OX=9606 GN=UROD PE=1 SV=2	1	2621.32	1.018	0.931	0.03	-0.1	94.8	93.1	88.9	95.5						High	High	Not Found	High	High	Not Found	High	High	Not Found	High	High	Not Found	High	0.0001315	9.274e-05	3.97
High	[-].MEATLEQHLEDTMKNPSIVGVLCTDSQGLNLGCR.[G]	1xAcetyl [N-Term]; 2xCarbamidomethyl [C23; C33]; 1xTMT6plex [K14]	2.12588e-10	0.000296045	1	4	O43504	O43504 [1-34]	O43504 1xAcetyl [N-Term]	Ragulator complex protein LAMTOR5 OS=Homo sapiens OX=9606 GN=LAMTOR5 PE=1 SV=1	1	4087.98	1.135	1.02	0.18	0.03	102.8	90.5	84.8	83.2	1.34	1.88	3.29	4.97		High	High	High	High	High	High	High	High	High	High	High	High	High	0.0001315	3.378e-13	6.96
High	[-].MEATLEQHLEDTMKNPSIVGVLCTDSQGLNLGCR.[G]	1xAcetyl [N-Term]; 2xCarbamidomethyl [C23; C33]; 1xOxidation [P16]; 1xTMT6plex [K14]	5.46411e-06	0.000296045	1	1	O43504	O43504 [1-34]	O43504 1xAcetyl [N-Term]; 1xOxidation [P16]	Ragulator complex protein LAMTOR5 OS=Homo sapiens OX=9606 GN=LAMTOR5 PE=1 SV=1	1	4103.97	1.056	1.27	0.08	0.34	99.6	94.3	90.2	71.1						Not Found	Not Found	High	Not Found	Not Found	High	Not Found	Not Found	High	Not Found	Not Found	High	High	0.0001315	1.5e-07	4.51
High	[-].MEAVLTEELDEEEQLLR.[R]	1xAcetyl [N-Term]	4.29785e-07	0.000296045	1	5	Q8N6M0	Q8N6M0 [1-17]	Q8N6M0 1xAcetyl [N-Term]	Deubiquitinase OTUD6B OS=Homo sapiens OX=9606 GN=OTUD6B PE=1 SV=1	0	2089													No Quan Labels	High	High	High	High	High	High	High	High	High	High	High	High	High	0.0001315	5.784e-09	3.99
High	[-].MEDEEVAESWEEAADSGEIDR.[R]	1xAcetyl [N-Term]	0.000222735	0.000296045	1	1	Q7Z422	Q7Z422 [1-21]	Q7Z422 1xAcetyl [N-Term]	SUZ domain-containing protein 1 OS=Homo sapiens OX=9606 GN=SZRD1 PE=1 SV=1	0	2438.98													No Quan Labels	Not Found	Not Found	High	Not Found	Not Found	High	Not Found	Not Found	High	Not Found	Not Found	High	High	0.0001315	1.724e-05	2.29
High	[-].MEDHQHVPIDIQTSKLLDWLVDR.[R]	1xAcetyl [N-Term]; 1xTMT6plex [K15]	0.00208621	0.000296045	1	1	Q96JB5	Q96JB5 [1-23]	Q96JB5 1xAcetyl [N-Term]	CDK5 regulatory subunit-associated protein 3 OS=Homo sapiens OX=9606 GN=CDK5RAP3 PE=1 SV=2	1	3059.58	0.818	0.885	-0.29	-0.18	84.8	103.7	92.7	104.8						Not Found	High	Not Found	Not Found	High	Not Found	Not Found	High	Not Found	Not Found	High	Not Found	High	0.0001315	0.0003026	3.3
High	[-].MDVLVSECSAR.[L]	1xAcetyl [N-Term]; 1xCarbamidomethyl [C8]	0.00107995	0.000296045	1	3	P54136	P54136 [1-11]	P54136 1xAcetyl [N-Term]	Arginine--tRNA ligase, cytoplasmic OS=Homo sapiens OX=9606 GN=RARS PE=1 SV=2	0	1308.59													No Quan Labels	High	High	High	High	High	High	High	High	High	High	High	High	High	0.0001315	0.0001308	2.61
High	[-].MEDLDALLSDLETTTSHMPR.[S]	1xAcetyl [N-Term]	3.77529e-05	0.000296045	1	5	O43294	O43294 [1-20]	O43294 1xAcetyl [N-Term]	Transforming growth factor beta-1-induced transcript 1 protein OS=Homo sapiens OX=9606 GN=TGFB1I1 PE=1 SV=2	0	2317.07													No Quan Labels	High	High	High	High	High	High	High	High	High	High	High	High	High	0.0001315	1.785e-06	2.96
High	[-].MEDLDQSPLVSSSDSPPRPQPAFKYQF.[V]	1xAcetyl [N-Term]; 1xOxidation [P8]; 1xTMT6plex [K24]	0.00595692	0.000296045	1	2	Q9NQC3	Q9NQC3 [1-27]	Q9NQC3 1xAcetyl [N-Term]; 1xOxidation [P8]	Reticulon-4 OS=Homo sapiens OX=9606 GN=RTN4 PE=1 SV=2	1	3353.62	1.029	0.928	0.04	-0.11	105.4	102.4	83.4	89.8	5.61	4.47	5.22	4.5		High	Not Found	High	High	Not Found	High	High	Not Found	High	High	Not Found	High	High	0.0001315	0.001166	2.31
High	[-].MEDLDQSPLVSSSDSPPRPQPAFKYQFVR.[E]	1xAcetyl [N-Term]; 1xTMT6plex [K24]	5.55121e-07	0.000296045	1	4	Q9NQC3	Q9NQC3 [1-29]	Q9NQC3 1xAcetyl [N-Term]	Reticulon-4 OS=Homo sapiens OX=9606 GN=RTN4 PE=1 SV=2	1	3592.79	1.146	0.919	0.2	-0.12	103.1	90	87.4	95.2	5.61	2.2	3.61	6.76		High	High	High	High	High	High	High	High	High	High	High	High	High	0.0001315	8.004e-09	4.83
High	[-].MEDPTLYIVER.[P]	1xAcetyl [N-Term]	0.00214374	0.000296045	1	1	Q6NZI2	Q6NZI2 [1-11]	Q6NZI2 1xAcetyl [N-Term]	Caveolae-associated protein 1 OS=Homo sapiens OX=9606 GN=CAVIN1 PE=1 SV=1	0	1407.68													No Quan Labels	High	Not Found	Not Found	High	Not Found	Not Found	High	Not Found	Not Found	High	Not Found	Not Found	High	0.0001315	0.0003132	2.54
High	[-].MEDSMDMDMSPLRPQNYLFGCELKADKDYH.[F]	1xAcetyl [N-Term]; 1xCarbamidomethyl [C21]; 2xTMT6plex [K24; K27]	0.0105283	0.000296045	1	2	P06748	P06748 [1-30]	P06748 1xAcetyl [N-Term]	Nucleophosmin OS=Homo sapiens OX=9606 GN=NPM1 PE=1 SV=2	2	4136.89	1.133	1.159	0.18	0.21	95.5	84.3	95.6	82.5	8.13	1.16	3	6.23		Not Found	High	High	Not Found	High	High	Not Found	High	High	Not Found	High	High	High	0.0001315	0.002414	2.26
High	[-].MEDYTKIEKIGEGTYGVVY.[K]	1xAcetyl [N-Term]; 2xTMT6plex [K6; K9]	0.00121731	0.000296045	1	1	P06493	P06493 [1-19]	P06493 1xAcetyl [N-Term]	Cyclin-dependent kinase 1 OS=Homo sapiens OX=9606 GN=CDK1 PE=1 SV=3	2	2695.39	1.122	1.087	0.17	0.12	102.8	91.6	85.6	78.7						Not Found	High	Not Found	Not Found	High	Not Found	Not Found	High	Not Found	Not Found	High	Not Found	High	0.0001315	0.0001522	3.64
High	[-].MEEEIAALVIDNGSGM.[C]	1xMet-loss+Acetyl [N-Term]	0.00740145	0.000296045	1	11	P63261	P63261 [1-16]	P63261 1xMet-loss+Acetyl [N-Term]	Actin, cytoplasmic 2 OS=Homo sapiens OX=9606 GN=ACTG1 PE=1 SV=1	0	1589.74													No Quan Labels	High	High	High	High	High	High	High	High	High	High	High	High	High	0.0001315	0.001541	1.85
High	[-].MEEEIAALVIDNGSGM.[C]	1xOxidation [M16]; 1xMet-loss+Acetyl [N-Term]	0.000907321	0.000296045	1	18	P63261	P63261 [1-16]	P63261 1xMet-loss+Acetyl [N-Term]	Actin, cytoplasmic 2 OS=Homo sapiens OX=9606 GN=ACTG1 PE=1 SV=1	0	1605.73													No Quan Labels	High	High	High	High	High	High	High	High	High	High	High	High	High	0.0001315	0.000104	1.93
High	[-].MEEEIAALVIDNGSGMC.[K]	1xCarbamidomethyl [C17]; 1xMet-loss+Acetyl [N-Term]	0.00324111	0.000296045	1	3	P63261	P63261 [1-17]	P63261 1xMet-loss+Acetyl [N-Term]	Actin, cytoplasmic 2 OS=Homo sapiens OX=9606 GN=ACTG1 PE=1 SV=1	0	1749.77													No Quan Labels	High	High	High	High	High	High	High	High	High	High	High	High	High	0.0001315	0.0005338	1.55
High	[-].MEEEIAALVIDNGSGMCK.[A]	1xCarbamidomethyl [C17]; 1xMet-loss+Acetyl [N-Term]	0.000363567	0.000296045	1	3	P63261	P63261 [1-18]	P63261 1xMet-loss+Acetyl [N-Term]	Actin, cytoplasmic 2 OS=Homo sapiens OX=9606 GN=ACTG1 PE=1 SV=1	0	1877.86													No Quan Labels	High	High	High	High	High	High	High	High	High	High	High	High	High	0.0001315	3.23e-05	3.68
High	[-].MEEEIAALVIDNGSGMCK.[A]	1xCarbamidomethyl [C17]; 1xTMT6plex [K18]; 1xMet-loss+Acetyl [N-Term]	2.62134e-05	0.000296045	1	2	P63261	P63261 [1-18]	P63261 1xMet-loss+Acetyl [N-Term]	Actin, cytoplasmic 2 OS=Homo sapiens OX=9606 GN=ACTG1 PE=1 SV=1	0	2107.02	1.114	0.919	0.16	-0.12	96.8	86.9	87.7	95.4	10.18	5.17	1.82	1.61		High	High	Not Found	High	High	Not Found	High	High	Not Found	High	High	Not Found	High	0.0001315	1.112e-06	4.47
High	[-].MEDLDQSPLVSSSDSPPRPQPAFKYQF.[V]	1xAcetyl [N-Term]; 1xTMT6plex [K24]	1.50274e-07	0.000296045	1	6	Q9NQC3	Q9NQC3 [1-27]	Q9NQC3 1xAcetyl [N-Term]	Reticulon-4 OS=Homo sapiens OX=9606 GN=RTN4 PE=1 SV=2	1	3337.62	1.111	0.923	0.15	-0.12	97.5	87.7	93	100.7	4.77	1.08	1.67	5.89		High	High	High	High	High	High	High	High	High	High	High	High	High	0.0001315	1.498e-09	4.87
High	[-].MDVGELLSYQPNR.[G]	1xAcetyl [N-Term]	0.00266482	0.000296045	1	1	Q8WYA6	Q8WYA6 [1-13]	Q8WYA6 1xAcetyl [N-Term]	Beta-catenin-like protein 1 OS=Homo sapiens OX=9606 GN=CTNNBL1 PE=1 SV=1	0	1563.75													No Quan Labels	High	Not Found	Not Found	High	Not Found	Not Found	High	Not Found	Not Found	High	Not Found	Not Found	High	0.0001315	0.0004149	2.67
High	[-].MDVFLMIR.[R]	1xAcetyl [N-Term]	0.00724254	0.000296045	1	3	Q15370	Q15370 [1-8]	Q15370 1xAcetyl [N-Term]	Elongin-B OS=Homo sapiens OX=9606 GN=ELOB PE=1 SV=1	0	1066.54													No Quan Labels	Not Found	Not Found	High	Not Found	Not Found	High	High	High	High	Not Found	High	Not Found	High	0.0001315	0.001498	2.62
High	[G].MDVAASEFFR.[S]	1xTMT6plex [N-Term]	0.000613129	0.000296045	1	1	P06733	P06733 [244-253]		Alpha-enolase OS=Homo sapiens OX=9606 GN=ENO1 PE=1 SV=2	0	1401.7	0.6	0.597	-0.74	-0.75	63.9	106.5	129.1	216.4						High	Not Found	Not Found	High	Not Found	Not Found	High	Not Found	Not Found	High	Not Found	Not Found	High	0.0001315	6.317e-05	3.06
High	[-].MDHYDSQQTNDYMQPEEDWDR.[D]	1xAcetyl [N-Term]; 1xOxidation [M13]	1.21651e-05	0.000296045	1	15	P12814	P12814 [1-21]	P12814 1xAcetyl [N-Term]	Alpha-actinin-1 OS=Homo sapiens OX=9606 GN=ACTN1 PE=1 SV=2	0	2761.04													No Quan Labels	High	High	High	High	High	High	High	High	High	High	High	High	High	0.0001315	4.161e-07	4.19
High	[-].MDLAAAAEPGAGSQHLEVR.[D]	1xAcetyl [N-Term]	4.00624e-06	0.000296045	1	4	Q14566	Q14566 [1-19]	Q14566 1xAcetyl [N-Term]	DNA replication licensing factor MCM6 OS=Homo sapiens OX=9606 GN=MCM6 PE=1 SV=1	0	1964.95													No Quan Labels	High	High	High	High	High	High	High	High	High	High	High	High	High	0.0001315	1.004e-07	4.38
High	[-].MDNSGKEAEAMALLAEAER.[K]	1xAcetyl [N-Term]; 1xTMT6plex [K6]	2.4651e-08	0.000296045	1	6	P54920	P54920 [1-19]	P54920 1xAcetyl [N-Term]	Alpha-soluble NSF attachment protein OS=Homo sapiens OX=9606 GN=NAPA PE=1 SV=3	1	2307.12	1.244	1.152	0.31	0.2	110.2	88.6	90.5	78.5	2.05	2.82	4.69	8.11		High	High	High	High	High	High	High	High	High	High	High	High	High	0.0001315	1.481e-10	5.91
High	[-].MDNSGKEAEAMALLAEAER.[K]	1xAcetyl [N-Term]; 1xOxidation [M11]; 1xTMT6plex [K6]	0.00051792	0.000296045	1	1	P54920	P54920 [1-19]	P54920 1xAcetyl [N-Term]	Alpha-soluble NSF attachment protein OS=Homo sapiens OX=9606 GN=NAPA PE=1 SV=3	1	2323.11	1.082	0.91	0.11	-0.14	106.7	98.6	86.9	95.5						Not Found	Not Found	High	Not Found	Not Found	High	Not Found	Not Found	High	Not Found	Not Found	High	High	0.0001315	5.097e-05	3.07
High	[-].MDNYADLSDTELTTLLR.[R]	1xAcetyl [N-Term]	1.18322e-06	0.000296045	1	6	P50402	P50402 [1-17]	P50402 1xAcetyl [N-Term]	Emerin OS=Homo sapiens OX=9606 GN=EMD PE=1 SV=1	0	2012.95													No Quan Labels	High	High	High	High	High	High	High	High	High	High	High	High	High	0.0001315	2.104e-08	3.79
High	[-].MDPALAAQMSEAVAEKMLQYR.[R]	1xAcetyl [N-Term]; 1xTMT6plex [K16]	0.00534378	0.000296045	1	1	Q9NSY2	Q9NSY2 [1-21]	Q9NSY2 1xAcetyl [N-Term]	StAR-related lipid transfer protein 5 OS=Homo sapiens OX=9606 GN=STARD5 PE=1 SV=2	1	2624.31	1.137	1.006	0.19	0.01	106.8	94	87.2	86.6						Not Found	High	Not Found	Not Found	High	Not Found	Not Found	High	Not Found	Not Found	High	Not Found	High	0.0001315	0.001012	2.17
High	[-].MDPFTEKLLER.[T]	1xAcetyl [N-Term]; 1xTMT6plex [K7]	0.0159666	0.000296045	1	1	Q9NQW6	Q9NQW6 [1-11]	Q9NQW6 1xAcetyl [N-Term]	Anillin OS=Homo sapiens OX=9606 GN=ANLN PE=1 SV=2	1	1649.88	1.297	1.025	0.38	0.04	113.8	87.7	87	84.8						Not Found	High	Not Found	Not Found	High	Not Found	Not Found	High	Not Found	Not Found	High	Not Found	High	0.0001315	0.004128	3
High	[-].MDPKYQRVELNDGHFMPVLGFGTYAPPEVPR.[N]	1xTMT6plex [K4]; 1xTMT6plex [N-Term]	0.000407601	0.000296045	1	1	P17516	P17516 [1-31]		Aldo-keto reductase family 1 member C4 OS=Homo sapiens OX=9606 GN=AKR1C4 PE=1 SV=3	2	4019.07	1.041	1.117	0.06	0.16	103.8	99.8	89.7	80.2						Not Found	High	Not Found	Not Found	High	Not Found	Not Found	High	Not Found	Not Found	High	Not Found	High	0.0001315	3.749e-05	3.18
High	[-].MDPNTIIEALR.[G]	1xAcetyl [N-Term]	0.00724254	0.000296045	1	5	O95373	O95373 [1-11]	O95373 1xAcetyl [N-Term]	Importin-7 OS=Homo sapiens OX=9606 GN=IPO7 PE=1 SV=1	0	1314.67													No Quan Labels	High	High	High	High	High	High	High	High	High	High	High	High	High	0.0001315	0.0015	2.58
High	[-].MDPSGVKVLETAEDIQER.[R]	1xAcetyl [N-Term]; 1xTMT6plex [K7]	7.61658e-06	0.000296045	1	5	Q13813	Q13813 [1-18]	Q13813 1xAcetyl [N-Term]	Spectrin alpha chain, non-erythrocytic 1 OS=Homo sapiens OX=9606 GN=SPTAN1 PE=1 SV=3	1	2288.16	1.188	1.083	0.25	0.11	105.4	88.7	86.1	79.5	3.91	7.5	0.78	6.26		High	High	High	High	High	High	High	High	High	High	High	High	High	0.0001315	2.289e-07	3.66
High	[-].MDPSGVKVLETAEDIQER.[R]	1xAcetyl [N-Term]; 1xOxidation [P3]; 1xTMT6plex [K7]	0.000322529	0.000296045	1	3	Q13813	Q13813 [1-18]	Q13813 1xAcetyl [N-Term]; 1xOxidation [P3]	Spectrin alpha chain, non-erythrocytic 1 OS=Homo sapiens OX=9606 GN=SPTAN1 PE=1 SV=3	1	2304.16	1.037	0.975	0.05	-0.04	98	94.6	88.8	91.1	1.11	1.53	7.27	6.58		High	High	High	High	High	High	High	High	High	High	High	High	High	0.0001315	2.784e-05	3.91
High	[-].MDPVVLSYMDSLLR.[Q]	1xAcetyl [N-Term]	0.000698699	0.000296045	1	2	Q96LD8	Q96LD8 [1-14]	Q96LD8 1xAcetyl [N-Term]	Sentrin-specific protease 8 OS=Homo sapiens OX=9606 GN=SENP8 PE=1 SV=1	0	1680.83													No Quan Labels	Not Found	High	High	Not Found	High	High	Not Found	High	High	Not Found	High	High	High	0.0001315	7.465e-05	2.72
High	[-].MDPVVLSYMDSLLR.[Q]	1xAcetyl [N-Term]; 1xOxidation [P3]	0.0088043	0.000296045	1	3	Q96LD8	Q96LD8 [1-14]	Q96LD8 1xAcetyl [N-Term]; 1xOxidation [P3]	Sentrin-specific protease 8 OS=Homo sapiens OX=9606 GN=SENP8 PE=1 SV=1	0	1696.83													No Quan Labels	High	High	High	High	High	High	High	High	High	High	High	High	High	0.0001315	0.00192	2.43
High	[-].MDSAGQDINLNSPNKGLLSDSMTDVPVDTGVAAR.[T]	1xAcetyl [N-Term]; 1xTMT6plex [K15]	4.76378e-08	0.000296045	1	4	O43399	O43399 [1-34]	O43399 1xAcetyl [N-Term]	Tumor protein D54 OS=Homo sapiens OX=9606 GN=TPD52L2 PE=1 SV=2	1	3759.84	1.16	0.968	0.21	-0.05	104.2	89.9	89.1	92.1	3.27	6.41	15.65	2.29		High	High	High	High	High	High	High	High	High	High	High	High	High	0.0001315	3.435e-10	5.62
High	[-].MDSAGQDINLNSPNKGLLSDSMTDVPVDTGVAAR.[T]	1xAcetyl [N-Term]; 1xOxidation [P/M]; 1xTMT6plex [K15]	0.000220323	0.000296045	1	4	O43399	O43399 [1-34]	O43399 1xAcetyl [N-Term]; 1xOxidation [P]	Tumor protein D54 OS=Homo sapiens OX=9606 GN=TPD52L2 PE=1 SV=2	1	3775.83	1.126	0.936	0.17	-0.1	106.2	94.3	86.6	92.6	5.21	1.24	0.06	1.06		Not Found	High	High	Not Found	High	High	Not Found	High	High	Not Found	High	High	High	0.0001315	1.7e-05	3.13
High	[-].MDSFKVVLEGPAPWGFR.[L]	1xAcetyl [N-Term]; 1xTMT6plex [K5]	5.2912e-05	0.000296045	1	2	Q9NR12	Q9NR12 [1-17]	Q9NR12 1xAcetyl [N-Term]	PDZ and LIM domain protein 7 OS=Homo sapiens OX=9606 GN=PDLIM7 PE=1 SV=1	1	2207.15	1.116	0.924	0.16	-0.11	102.7	92.1	83	89.9	15.08	1.46	4.14	13.57		High	Not Found	High	High	Not Found	High	High	Not Found	High	High	Not Found	High	High	0.0001315	2.746e-06	4.08
High	[-].MDSKHQCVKLNDGHFMPVLGFGTYAPPEVPR.[S]	1xAcetyl [N-Term]; 1xCarbamidomethyl [C7]; 2xTMT6plex [K4; K9]	3.38578e-05	0.000296045	1	1	P42330	P42330 [1-31]	P42330 1xAcetyl [N-Term]	Aldo-keto reductase family 1 member C3 OS=Homo sapiens OX=9606 GN=AKR1C3 PE=1 SV=4	2	4028.04	1.225	1.044	0.29	0.06	94.8	77.4	93.6	89.6						Not Found	Not Found	High	Not Found	Not Found	High	Not Found	Not Found	High	Not Found	Not Found	High	High	0.0001315	1.546e-06	3.13
High	[-].MDSSSSSSAAGLGAVDPQLQHFIEVETQKQR.[F]	1xAcetyl [N-Term]; 1xTMT6plex [K29]	1.91995e-07	0.000296045	1	3	O60220	O60220 [1-31]	O60220 1xAcetyl [N-Term]	Mitochondrial import inner membrane translocase subunit Tim8 A OS=Homo sapiens OX=9606 GN=TIMM8A PE=1 SV=1	1	3574.76	1.313	0.951	0.39	-0.07	107	81.5	90.7	95.5	1.63	14.55	13.75	11.19		High	Not Found	High	High	Not Found	High	High	Not Found	High	High	Not Found	High	High	0.0001315	2.047e-09	5.27
High	[-].MDSSSSSSAAGLGAVDPQLQHFIEVETQKQR.[F]	1xAcetyl [N-Term]; 1xOxidation [P17]; 1xTMT6plex [K29]	0.00170581	0.000296045	1	3	O60220	O60220 [1-31]	O60220 1xAcetyl [N-Term]; 1xOxidation [P17]	Mitochondrial import inner membrane translocase subunit Tim8 A OS=Homo sapiens OX=9606 GN=TIMM8A PE=1 SV=1	1	3590.76	1.083	0.943	0.11	-0.08	106.5	98.4	87.2	92.4	5.85	13.94	19.12	3.42		High	High	High	High	High	High	High	High	High	High	High	High	High	0.0001315	0.0002341	2.75
High	[-].MDSTLTASEIR.[Q]	1xAcetyl [N-Term]	0.00208621	0.000296045	1	1	P49588	P49588 [1-11]	P49588 1xAcetyl [N-Term]	Alanine--tRNA ligase, cytoplasmic OS=Homo sapiens OX=9606 GN=AARS PE=1 SV=2	0	1265.6													No Quan Labels	Not Found	Not Found	High	Not Found	Not Found	High	Not Found	Not Found	High	Not Found	Not Found	High	High	0.0001315	0.0003027	2.89
High	[-].MDTDLYDEFGNYIGPELDSDEDDDELGR.[E]	1xAcetyl [N-Term]	9.77926e-07	0.000296045	1	3	Q15029	Q15029 [1-28]	Q15029 1xAcetyl [N-Term]	116 kDa U5 small nuclear ribonucleoprotein component OS=Homo sapiens OX=9606 GN=EFTUD2 PE=1 SV=1	0	3280.33													No Quan Labels	High	High	High	High	High	High	High	High	High	High	High	High	High	0.0001315	1.648e-08	4.91
High	[-].MDTDLYDEFGNYIGPELDSDEDDDELGR.[E]	1xAcetyl [N-Term]; 1xOxidation [P15]	0.0012441	0.000296045	1	2	Q15029	Q15029 [1-28]	Q15029 1xAcetyl [N-Term]; 1xOxidation [P15]	116 kDa U5 small nuclear ribonucleoprotein component OS=Homo sapiens OX=9606 GN=EFTUD2 PE=1 SV=1	0	3296.32													No Quan Labels	Not Found	High	High	Not Found	High	High	Not Found	High	High	Not Found	High	High	High	0.0001315	0.0001561	1.68
High	[-].MDTEGFGELLQQAEQLAAETEGISELPHVER.[N]	1xAcetyl [N-Term]	0.0055208	0.000296045	1	1	Q8N1F7	Q8N1F7 [1-31]	Q8N1F7 1xAcetyl [N-Term]	Nuclear pore complex protein Nup93 OS=Homo sapiens OX=9606 GN=NUP93 PE=1 SV=2	0	3469.64													No Quan Labels	Not Found	Not Found	High	Not Found	Not Found	High	Not Found	Not Found	High	Not Found	Not Found	High	High	0.0001315	0.001053	1.92
High	[-].MDGIVPDIAVGTKR.[G]	1xAcetyl [N-Term]; 1xTMT6plex [K13]	0.000284569	0.000296045	1	4	P26599	P26599 [1-14]	P26599 1xAcetyl [N-Term]	Polypyrimidine tract-binding protein 1 OS=Homo sapiens OX=9606 GN=PTBP1 PE=1 SV=1	1	1742.97	1.084	0.958	0.12	-0.06	96.5	89	90.5	94.5	2.13	6.92	5.59	5.64		High	High	High	High	High	High	High	High	High	High	High	High	High	0.0001315	2.36e-05	3.35
High	[-].MEEEIAALVIDNGSGMCKA.[G]	1xCarbamidomethyl [C17]; 1xTMT6plex [K18]; 1xMet-loss+Acetyl [N-Term]	0.00612086	0.000296045	1	1	P63261	P63261 [1-19]	P63261 1xMet-loss+Acetyl [N-Term]	Actin, cytoplasmic 2 OS=Homo sapiens OX=9606 GN=ACTG1 PE=1 SV=1	1	2178.06	0.984	1.247	-0.02	0.32	95.9	97.4	98.7	79.1						High	Not Found	Not Found	High	Not Found	Not Found	High	Not Found	Not Found	High	Not Found	Not Found	High	0.0001315	0.001206	1.98
High	[-].MATNWGSLLQDKQQLEELAR.[Q]	1xTMT6plex [K12]; 1xMet-loss+Acetyl [N-Term]	5.60906e-08	0.000296045	1	8	P48637	P48637 [1-20]	P48637 1xMet-loss+Acetyl [N-Term]	Glutathione synthetase OS=Homo sapiens OX=9606 GN=GSS PE=1 SV=1	1	2471.31	1.218	1.092	0.28	0.13	109.8	90.2	91.5	83.8	1.93	1.16	1.48	3.48		High	High	High	High	High	High	High	High	High	High	High	High	High	0.0001315	4.237e-10	5.87
High	[-].MATLKDQLIYNLLK.[E]	1xTMT6plex [K5]; 1xMet-loss+Acetyl [N-Term]	0.000927291	0.000296045	1	6	P00338	P00338 [1-14]	P00338 1xMet-loss+Acetyl [N-Term]	L-lactate dehydrogenase A chain OS=Homo sapiens OX=9606 GN=LDHA PE=1 SV=2	1	1804.08	0.966	1.075	-0.05	0.1	85.7	88.7	124.2	115.5	13.39	2.37	8.56	18.62		High	High	High	High	High	High	High	High	High	High	High	High	High	0.0001315	0.000107	3.5
High	[-].MAGTGLVAGEVVVDALPYFDQGYEAPGVR.[E]	1xMet-loss+Acetyl [N-Term]	6.1228e-07	0.000296045	1	3	O75934	O75934 [1-29]	O75934 1xMet-loss+Acetyl [N-Term]	Pre-mRNA-splicing factor SPF27 OS=Homo sapiens OX=9606 GN=BCAS2 PE=1 SV=1	0	2892.44													No Quan Labels	High	High	High	High	High	High	High	High	High	High	High	High	High	0.0001315	9.048e-09	3.94
High	[-].MAGWNAYIDNLMADGTCQDAAIVGYKD.[S]	1xCarbamidomethyl [C17]; 1xTMT6plex [K26]; 1xMet-loss+Acetyl [N-Term]	0.0012854	0.000296045	1	2	P07737	P07737 [1-27]	P07737 1xMet-loss+Acetyl [N-Term]	Profilin-1 OS=Homo sapiens OX=9606 GN=PFN1 PE=1 SV=2	1	3103.43	1.152	0.873	0.2	-0.2	111.8	97.1	73.7	84.5	18.17	0.96	11.7	5.88		High	High	Not Found	High	High	Not Found	High	High	Not Found	High	High	Not Found	High	0.0001315	0.0001627	2.75
High	[-].MAGWNAYIDNLMADGTCQDAAIVGYKDSPSVW.[A]	1xCarbamidomethyl [C17]; 1xTMT6plex [K26]; 1xMet-loss+Acetyl [N-Term]	0.00312006	0.000296045	1	5	P07737	P07737 [1-32]	P07737 1xMet-loss+Acetyl [N-Term]	Profilin-1 OS=Homo sapiens OX=9606 GN=PFN1 PE=1 SV=2	1	3659.7	1.205	1.188	0.27	0.25	105.7	87.7	94.4	79.4	7.14	3.48	3.07	5.64		High	High	High	High	High	High	High	High	High	High	High	High	High	0.0001315	0.0005074	2.82
High	[-].MAHITINQYLQQVYEAIDSR.[D]	1xMet-loss+Acetyl [N-Term]	1.06749e-05	0.000296045	1	2	Q5JVF3	Q5JVF3 [1-20]	Q5JVF3 1xMet-loss+Acetyl [N-Term]	PCI domain-containing protein 2 OS=Homo sapiens OX=9606 GN=PCID2 PE=1 SV=2	0	2304.16													No Quan Labels	High	High	Not Found	High	High	Not Found	High	High	Not Found	High	High	Not Found	High	0.0001315	3.525e-07	5.06
High	[-].MAHQTGIHATEELKEFF.[A]	1xTMT6plex [K14]; 1xMet-loss+Acetyl [N-Term]	0.00125772	0.000296045	1	3	Q6IBS0	Q6IBS0 [1-17]	Q6IBS0 1xMet-loss+Acetyl [N-Term]	Twinfilin-2 OS=Homo sapiens OX=9606 GN=TWF2 PE=1 SV=2	1	2129.09	1.051	0.952	0.07	-0.07	98.7	93.9	93.2	97.9	3.84	3.36	7.19	7.21		High	High	High	High	High	High	High	High	High	High	High	High	High	0.0001315	0.0001585	3.57
High	[-].MAKAAAIGIDLGTTY.[S]	1xTMT6plex [K3]; 1xMet-loss+Acetyl [N-Term]	0.0013426	0.000296045	1	3	P0DMV9	P0DMV9 [1-15]	P0DMV9 1xMet-loss+Acetyl [N-Term]	Heat shock 70 kDa protein 1B OS=Homo sapiens OX=9606 GN=HSPA1B PE=1 SV=1	1	1635.92	1.403	1.212	0.49	0.28	113.4	80.8	98.2	81.1	14.29	0.17	9.85	7.12		High	High	High	High	High	High	High	High	High	High	High	High	High	0.0001315	0.000173	2.87
High	[-].MAKAAAIGIDLGTTYSCVGVF.[Q]	1xCarbamidomethyl [C17]; 1xTMT6plex [K3]; 1xMet-loss+Acetyl [N-Term]	0.00108584	0.000296045	1	2	P0DMV9	P0DMV9 [1-21]	P0DMV9 1xMet-loss+Acetyl [N-Term]	Heat shock 70 kDa protein 1B OS=Homo sapiens OX=9606 GN=HSPA1B PE=1 SV=1	1	2285.2	0.789	1.042	-0.34	0.06	93.2	118.1	81	77.7	0.55	6.19	0.1	6.12		Not Found	High	High	Not Found	High	High	Not Found	High	High	Not Found	High	High	High	0.0001315	0.0001316	2.7
High	[-].MAKAAAIGIDLGTTYSCVGVFQH.[G]	1xCarbamidomethyl [C17]; 1xTMT6plex [K3]; 1xMet-loss+Acetyl [N-Term]	3.8504e-09	0.000296045	1	3	P0DMV9	P0DMV9 [1-23]	P0DMV9 1xMet-loss+Acetyl [N-Term]	Heat shock 70 kDa protein 1B OS=Homo sapiens OX=9606 GN=HSPA1B PE=1 SV=1	1	2550.32	1.053	1.079	0.07	0.11	101.8	96.7	95.7	88.7	5.53	2.03	5.57	12.05		High	High	High	High	High	High	High	High	High	High	High	High	High	0.0001315	1.371e-11	5.35
High	[-].MAKHHPDLIFCR.[K]	1xCarbamidomethyl [C11]; 1xTMT6plex [K3]; 1xMet-loss+Acetyl [N-Term]	0.00497941	0.000296045	1	5	Q7RTV0	Q7RTV0 [1-12]	Q7RTV0 1xMet-loss+Acetyl [N-Term]	PHD finger-like domain-containing protein 5A OS=Homo sapiens OX=9606 GN=PHF5A PE=1 SV=1	1	1664.89	1.136	1.124	0.18	0.17	111.6	98.2	106.9	95.1	2.59	3.85	6.79	16.31		High	High	High	High	High	High	High	High	High	High	High	High	High	0.0001315	0.0009234	2.82
High	[-].MAKISSPTETER.[C]	1xTMT6plex [K3]; 1xMet-loss+Acetyl [N-Term]	0.00215543	0.000296045	1	20	P31949	P31949 [1-12]	P31949 1xMet-loss+Acetyl [N-Term]	Protein S100-A11 OS=Homo sapiens OX=9606 GN=S100A11 PE=1 SV=2	1	1489.81	1.122	0.916	0.17	-0.13	109.4	97.5	87.9	95.9	5.54	3.93	9.14	13.54		High	High	High	High	High	High	High	High	High	High	High	High	High	0.0001315	0.0003154	2.57
High	[-].MAGSVADSDAVVKLDDGHLNNSLSSPVQADVYFPR.[L]	1xTMT6plex [K13]; 1xMet-loss+Acetyl [N-Term]	0.00331237	0.000296045	1	2	Q3ZCW2	Q3ZCW2 [1-35]	Q3ZCW2 1xMet-loss+Acetyl [N-Term]	Galectin-related protein OS=Homo sapiens OX=9606 GN=LGALSL PE=1 SV=2	1	3814.91	1.063	0.972	0.09	-0.04	106.1	99.9	94.9	97.6	7.64	3.13	1.86	9.25		Not Found	High	High	Not Found	High	High	Not Found	High	High	Not Found	High	High	High	0.0001315	0.0005488	2.47
High	[-].MAKVSVLNVAVLENPSPF.[H]	1xTMT6plex [K3]; 1xMet-loss+Acetyl [N-Term]	0.00904622	0.000296045	1	1	Q9NVP2	Q9NVP2 [1-18]	Q9NVP2 1xMet-loss+Acetyl [N-Term]	Histone chaperone ASF1B OS=Homo sapiens OX=9606 GN=ASF1B PE=1 SV=1	1	2055.17	1.36	0.682	0.44	-0.55	85.4	62.8	80.9	118.8						Not Found	High	Not Found	Not Found	High	Not Found	Not Found	High	Not Found	Not Found	High	Not Found	High	0.0001315	0.001994	2.41
High	[-].MALALLEDWCR.[I]	1xCarbamidomethyl [C10]; 1xMet-loss+Acetyl [N-Term]	0.00400659	0.000296045	1	3	Q9UL42	Q9UL42 [1-11]	Q9UL42 1xMet-loss+Acetyl [N-Term]	Paraneoplastic antigen Ma2 OS=Homo sapiens OX=9606 GN=PNMA2 PE=1 SV=2	0	1288.64													No Quan Labels	High	High	High	High	High	High	High	High	High	High	Not Found	Not Found	High	0.0001315	0.0007007	1.73
High	[-].MALCEAAGCGSALLWPR.[L]	2xCarbamidomethyl [C4; C9]; 1xMet-loss+Acetyl [N-Term]	9.06153e-07	0.000296045	1	5	Q2TAA2	Q2TAA2 [1-17]	Q2TAA2 1xMet-loss+Acetyl [N-Term]	Isoamyl acetate-hydrolyzing esterase 1 homolog OS=Homo sapiens OX=9606 GN=IAH1 PE=1 SV=1	0	1773.84													No Quan Labels	High	High	High	High	High	High	High	High	High	High	High	High	High	0.0001315	1.503e-08	4.07
High	[-].MALDGPEQMELEEGKAGSGLR.[Q]	1xTMT6plex [K15]; 1xMet-loss+Acetyl [N-Term]	2.03952e-06	0.000296045	1	4	P62195	P62195 [1-21]	P62195 1xMet-loss+Acetyl [N-Term]	26S proteasome regulatory subunit 8 OS=Homo sapiens OX=9606 GN=PSMC5 PE=1 SV=1	1	2358.18	1.075	0.987	0.1	-0.02	97.2	90.4	86.3	87.5	9.69	1.07	16.25	6.32		High	High	High	High	High	High	High	High	High	High	High	High	High	0.0001315	4.248e-08	5.38
High	[-].MALHSPQYIFGDFSPDEFNQFFVTPR.[S]	1xMet-loss+Acetyl [N-Term]	6.72349e-05	0.000296045	1	1	Q14694	Q14694 [1-26]	Q14694 1xMet-loss+Acetyl [N-Term]	Ubiquitin carboxyl-terminal hydrolase 10 OS=Homo sapiens OX=9606 GN=USP10 PE=1 SV=2	0	3001.42													No Quan Labels	Not Found	Not Found	High	Not Found	Not Found	High	Not Found	Not Found	High	Not Found	Not Found	High	High	0.0001315	3.716e-06	3.53
High	[-].MALNGAEVDDFSWEPPTEAETKVLQAR.[R]	1xTMT6plex [K22]; 1xMet-loss+Acetyl [N-Term]	6.47206e-05	0.000296045	1	1	O60232	O60232 [1-27]	O60232 1xMet-loss+Acetyl [N-Term]	Protein ZNRD2 OS=Homo sapiens OX=9606 GN=ZNRD2 PE=1 SV=1	1	3144.57	1.188	1.034	0.25	0.05	107.2	90.3	95.4	92.3						Not Found	Not Found	High	Not Found	Not Found	High	Not Found	Not Found	High	Not Found	Not Found	High	High	0.0001315	3.539e-06	3.88
High	[-].MALSDEPAAGGPEEEAEDETLAFGAALEAFGESAETR.[A]	1xMet-loss+Acetyl [N-Term]	0.000416574	0.000296045	1	2	Q9BTW9	Q9BTW9 [1-37]	Q9BTW9 1xMet-loss+Acetyl [N-Term]	Tubulin-specific chaperone D OS=Homo sapiens OX=9606 GN=TBCD PE=1 SV=2	0	3679.64													No Quan Labels	High	Not Found	High	High	Not Found	High	High	Not Found	High	High	Not Found	High	High	0.0001315	3.844e-05	2.12
High	[-].MALVPYEETTEFGLQKF.[H]	1xTMT6plex [K16]; 1xMet-loss+Acetyl [N-Term]	0.00068365	0.000296045	1	5	Q8WXB1	Q8WXB1 [1-17]	Q8WXB1 1xMet-loss+Acetyl [N-Term]	Protein N-lysine methyltransferase METTL21A OS=Homo sapiens OX=9606 GN=METTL21A PE=1 SV=2	1	2143.12	1.137	1.104	0.19	0.14	105.1	92.4	95.3	86.3	2.24	6.97	1.05	5.41		High	High	High	High	High	High	High	High	High	High	High	High	High	0.0001315	7.257e-05	3.19
High	[-].MANEAYPCPCDIGHR.[L]	2xCarbamidomethyl [C8; C10]; 1xMet-loss+Acetyl [N-Term]	0.000302132	0.000296045	1	5	Q96DG6	Q96DG6 [1-15]	Q96DG6 1xMet-loss+Acetyl [N-Term]	Carboxymethylenebutenolidase homolog OS=Homo sapiens OX=9606 GN=CMBL PE=1 SV=1	0	1701.71													No Quan Labels	High	High	High	High	High	High	High	High	High	High	High	High	High	0.0001315	2.544e-05	3.28
High	[-].MANKGPSYGMSR.[E]	1xTMT6plex [K4]; 1xMet-loss+Acetyl [N-Term]	0.000717977	0.000296045	1	6	Q01995	Q01995 [1-12]	Q01995 1xMet-loss+Acetyl [N-Term]	Transgelin OS=Homo sapiens OX=9606 GN=TAGLN PE=1 SV=4	1	1438.73	1.209	1.221	0.27	0.29	107.7	89.1	101.6	83.2	2.24	6.73	3.05	4.16		High	High	High	High	High	High	High	High	High	High	High	High	High	0.0001315	7.745e-05	3.05
High	[-].MANSGCKDVTGPDEESFLYFAY.[G]	1xCarbamidomethyl [C6]; 1xTMT6plex [K7]; 1xMet-loss+Acetyl [N-Term]	0.0141012	0.000296045	1	2	O75223	O75223 [1-22]	O75223 1xMet-loss+Acetyl [N-Term]	Gamma-glutamylcyclotransferase OS=Homo sapiens OX=9606 GN=GGCT PE=1 SV=1	1	2641.2	1.018	0.868	0.03	-0.2	97.6	95.9	81.7	94	3.26	1.76	1.45	5.76		High	Not Found	High	High	Not Found	High	High	Not Found	High	High	Not Found	High	High	0.0001315	0.003524	2.65
High	[-].MALALAALAAVEPACGSR.[Y]	1xCarbamidomethyl [C15]; 1xMet-loss+Acetyl [N-Term]	8.31405e-05	0.000296045	1	3	Q9BT67	Q9BT67 [1-18]	Q9BT67 1xMet-loss+Acetyl [N-Term]	NEDD4 family-interacting protein 1 OS=Homo sapiens OX=9606 GN=NDFIP1 PE=1 SV=1	0	1682.89													No Quan Labels	High	High	High	High	High	High	High	High	High	High	High	High	High	0.0001315	4.895e-06	4.07
High	[-].MAGSSEEAPDYGR.[G]	1xMet-loss+Acetyl [N-Term]	0.00732157	0.000296045	1	1	Q9NRG1	Q9NRG1 [1-13]	Q9NRG1 1xMet-loss+Acetyl [N-Term]	Phosphoribosyltransferase domain-containing protein 1 OS=Homo sapiens OX=9606 GN=PRTFDC1 PE=1 SV=1	0	1280.54													No Quan Labels	Not Found	High	Not Found	Not Found	High	Not Found	Not Found	High	Not Found	Not Found	High	Not Found	High	0.0001315	0.001513	2.46
High	[-].MAGLSDLELR.[R]	1xMet-loss+Acetyl [N-Term]	0.00487237	0.000296045	1	2	Q8NC56	Q8NC56 [1-10]	Q8NC56 1xMet-loss+Acetyl [N-Term]	LEM domain-containing protein 2 OS=Homo sapiens OX=9606 GN=LEMD2 PE=1 SV=1	0	1015.54													No Quan Labels	High	Not Found	High	High	Not Found	High	High	Not Found	High	High	Not Found	High	High	0.0001315	0.0008989	2.42
High	[-].MAGLNSLEAVKR.[K]	1xTMT6plex [K11]; 1xMet-loss+Acetyl [N-Term]	0.00190191	0.000296045	1	7	P67936	P67936 [1-12]	P67936 1xMet-loss+Acetyl [N-Term]	Tropomyosin alpha-4 chain OS=Homo sapiens OX=9606 GN=TPM4 PE=1 SV=3	1	1428.84	1.069	0.846	0.1	-0.24	108.6	101.6	84.5	99.9	9.89	4.31	3.8	2.62		High	High	High	High	High	High	High	High	High	High	High	High	High	0.0001315	0.0002699	2.55
High	[-].MAESSESFTMASSPAQR.[R]	1xMet-loss+Acetyl [N-Term]	6.09583e-05	0.000296045	1	2	P49736	P49736 [1-17]	P49736 1xMet-loss+Acetyl [N-Term]	DNA replication licensing factor MCM2 OS=Homo sapiens OX=9606 GN=MCM2 PE=1 SV=4	0	1727.75													No Quan Labels	High	Not Found	High	High	Not Found	High	High	Not Found	High	High	Not Found	High	High	0.0001315	3.287e-06	3.45
High	[-].MAETLEFNDVYQEVKGSMNDGR.[L]	1xTMT6plex [K15]; 1xMet-loss+Acetyl [N-Term]	4.20307e-08	0.000296045	1	5	Q08945	Q08945 [1-22]	Q08945 1xMet-loss+Acetyl [N-Term]	FACT complex subunit SSRP1 OS=Homo sapiens OX=9606 GN=SSRP1 PE=1 SV=1	1	2673.27	1.13	1.184	0.18	0.24	102.8	90.9	95.1	80.3	5.2	1.99	3.69	4.83		High	High	High	High	High	High	High	High	High	High	High	High	High	0.0001315	2.93e-10	5.68
High	[-].MAETLPGSGDSGPGTASLGPGVAETGTR.[R]	1xMet-loss+Acetyl [N-Term]	1.40916e-05	0.000296045	1	2	Q14151	Q14151 [1-28]	Q14151 1xMet-loss+Acetyl [N-Term]	Scaffold attachment factor B2 OS=Homo sapiens OX=9606 GN=SAFB2 PE=1 SV=1	0	2484.18													No Quan Labels	High	Not Found	High	High	Not Found	High	High	Not Found	High	High	Not Found	High	High	0.0001315	5.036e-07	5.18
High	[-].MAETLSGLGDSGAAGAAALSSASSETGTR.[R]	1xMet-loss+Acetyl [N-Term]	2.84294e-06	0.000296045	1	3	Q15424	Q15424 [1-29]	Q15424 1xMet-loss+Acetyl [N-Term]	Scaffold attachment factor B1 OS=Homo sapiens OX=9606 GN=SAFB PE=1 SV=4	0	2537.2													No Quan Labels	High	High	High	High	High	High	High	High	High	High	High	High	High	0.0001315	6.469e-08	6.3
High	[-].MAEVEETLKR.[IL]	1xTMT6plex [K9]; 1xMet-loss+Acetyl [N-Term]	0.0114192	0.000296045	2	3	Q8TF09	Q8TF09 [1-10]	Q8TF09 1xMet-loss+Acetyl [N-Term]	Dynein light chain roadblock-type 2 OS=Homo sapiens OX=9606 GN=DYNLRB2 PE=1 SV=1	1	1345.75	1.166	1.185	0.22	0.25	113.2	97.1	96.1	81.1	2.26	1.26	2.52	3.91		High	High	High	High	High	High	High	High	High	High	High	High	High	0.0001315	0.002695	2.78
High	[-].MAEVQVLVLDGR.[G]	1xMet-loss+Acetyl [N-Term]	0.000552883	0.000296045	1	3	P40429	P40429 [1-12]	P40429 1xMet-loss+Acetyl [N-Term]	60S ribosomal protein L13a OS=Homo sapiens OX=9606 GN=RPL13A PE=1 SV=2	0	1240.69													No Quan Labels	High	High	High	High	High	High	High	High	High	High	High	High	High	0.0001315	5.526e-05	3.38
High	[-].MAEYGTLLQDLTNNITLEDLEQLK.[S]	1xMet-loss+Acetyl [N-Term]	8.63703e-05	0.000296045	1	3	Q15121	Q15121 [1-24]	Q15121 1xMet-loss+Acetyl [N-Term]	Astrocytic phosphoprotein PEA-15 OS=Homo sapiens OX=9606 GN=PEA15 PE=1 SV=2	0	2676.36													No Quan Labels	High	High	High	High	High	High	High	High	High	High	High	High	High	0.0001315	5.151e-06	3.11
High	[-].MAEYGTLLQDLTNNITLEDLEQLKSAC.[K]	1xCarbamidomethyl [C27]; 1xTMT6plex [K24]; 1xMet-loss+Acetyl [N-Term]	0.0117325	0.000296045	1	3	Q15121	Q15121 [1-27]	Q15121 1xMet-loss+Acetyl [N-Term]	Astrocytic phosphoprotein PEA-15 OS=Homo sapiens OX=9606 GN=PEA15 PE=1 SV=2	1	3223.62	0.912	1.268	-0.13	0.34	101.9	111.7	83.4	65.7						High	High	High	High	High	High	High	High	High	High	High	High	High	0.0001315	0.002782	2.06
High	[-].MAEYGTLLQDLTNNITLEDLEQLKSACK.[E]	1xCarbamidomethyl [C27]; 1xTMT6plex [K24]; 1xMet-loss+Acetyl [N-Term]	0.000110349	0.000296045	1	2	Q15121	Q15121 [1-28]	Q15121 1xMet-loss+Acetyl [N-Term]	Astrocytic phosphoprotein PEA-15 OS=Homo sapiens OX=9606 GN=PEA15 PE=1 SV=2	1	3351.72	0.975	0.988	-0.04	-0.02	81.3	83.4	129.4	130.9	8.66	12.32	8.47	1.39		Not Found	High	High	Not Found	High	High	Not Found	High	High	Not Found	High	High	High	0.0001315	7.024e-06	4.01
High	[-].MAFAETYPAASSLPNGDCGR.[P]	1xCarbamidomethyl [C18]; 1xMet-loss+Acetyl [N-Term]	0.00146474	0.000296045	1	1	P30520	P30520 [1-20]	P30520 1xMet-loss+Acetyl [N-Term]	Adenylosuccinate synthetase isozyme 2 OS=Homo sapiens OX=9606 GN=ADSS2 PE=1 SV=3	0	2025.9													No Quan Labels	High	Not Found	Not Found	High	Not Found	Not Found	High	Not Found	Not Found	High	Not Found	Not Found	High	0.0001315	0.0001927	2.62
High	[-].MAGAATQASLESAPR.[I]	1xMet-loss+Acetyl [N-Term]	7.62043e-05	0.000296045	1	1	Q9BXR0	Q9BXR0 [1-15]	Q9BXR0 1xMet-loss+Acetyl [N-Term]	Queuine tRNA-ribosyltransferase catalytic subunit 1 OS=Homo sapiens OX=9606 GN=QTRT1 PE=1 SV=3	0	1371.69													No Quan Labels	High	Not Found	Not Found	High	Not Found	Not Found	High	Not Found	Not Found	High	Not Found	Not Found	High	0.0001315	4.359e-06	3.94
High	[-].MAGAGSAAVSGAGTPVAGPTGR.[D]	1xMet-loss+Acetyl [N-Term]	0.000561986	0.000296045	1	1	O95295	O95295 [1-22]	O95295 1xMet-loss+Acetyl [N-Term]	SNARE-associated protein Snapin OS=Homo sapiens OX=9606 GN=SNAPIN PE=1 SV=1	0	1753.88													No Quan Labels	Not Found	High	Not Found	Not Found	High	Not Found	Not Found	High	Not Found	Not Found	High	Not Found	High	0.0001315	5.639e-05	2.87
High	[-].MAGAQPGVHALQLEPPTVVETLR.[R]	1xMet-loss+Acetyl [N-Term]	1.72365e-05	0.000296045	1	2	Q01970	Q01970 [1-23]	Q01970 1xMet-loss+Acetyl [N-Term]	1-phosphatidylinositol 4,5-bisphosphate phosphodiesterase beta-3 OS=Homo sapiens OX=9606 GN=PLCB3 PE=1 SV=2	0	2325.26													No Quan Labels	High	High	Not Found	High	High	Not Found	High	High	Not Found	High	High	Not Found	High	0.0001315	6.509e-07	4.23
High	[-].MAGDLSAGFFMEELNTYR.[Q]	1xMet-loss+Acetyl [N-Term]	9.77926e-07	0.000296045	1	3	P19525	P19525 [1-18]	P19525 1xMet-loss+Acetyl [N-Term]	Interferon-induced, double-stranded RNA-activated protein kinase OS=Homo sapiens OX=9606 GN=EIF2AK2 PE=1 SV=2	0	1962.89													No Quan Labels	High	High	High	High	High	High	High	High	High	High	High	High	High	0.0001315	1.65e-08	4.71
High	[-].MAGDLSAGFFMEELNTYR.[Q]	1xOxidation [M11]; 1xMet-loss+Acetyl [N-Term]	0.000371571	0.000296045	1	3	P19525	P19525 [1-18]	P19525 1xMet-loss+Acetyl [N-Term]	Interferon-induced, double-stranded RNA-activated protein kinase OS=Homo sapiens OX=9606 GN=EIF2AK2 PE=1 SV=2	0	1978.89													No Quan Labels	High	High	High	High	High	High	High	High	High	High	High	High	High	0.0001315	3.331e-05	2.49
High	[-].MAGGEAGVTLGQPH.[L]	1xMet-loss+Acetyl [N-Term]	0.00960197	0.000296045	2	1	P41091	P41091 [1-14]	P41091 1xMet-loss+Acetyl [N-Term]	Eukaryotic translation initiation factor 2 subunit 3 OS=Homo sapiens OX=9606 GN=EIF2S3 PE=1 SV=3	0	1235.6													No Quan Labels	Not Found	Not Found	High	Not Found	Not Found	High	Not Found	Not Found	High	Not Found	Not Found	High	High	0.0001315	0.002155	2.39
High	[-].MAGGEAGVTLGQPHLSR.[Q]	1xMet-loss+Acetyl [N-Term]	2.85846e-06	0.000296045	2	5	P41091	P41091 [1-17]	P41091 1xMet-loss+Acetyl [N-Term]	Eukaryotic translation initiation factor 2 subunit 3 OS=Homo sapiens OX=9606 GN=EIF2S3 PE=1 SV=3	0	1591.82													No Quan Labels	High	High	High	High	High	High	High	High	High	High	High	High	High	0.0001315	6.515e-08	4.53
High	[-].MAGLELLSDQGYR.[V]	1xMet-loss+Acetyl [N-Term]	0.00310314	0.000296045	1	3	Q9NPD3	Q9NPD3 [1-13]	Q9NPD3 1xMet-loss+Acetyl [N-Term]	Exosome complex component RRP41 OS=Homo sapiens OX=9606 GN=EXOSC4 PE=1 SV=3	0	1363.69													No Quan Labels	High	High	High	High	High	High	High	High	High	High	High	High	High	0.0001315	0.0005033	3.19
High	[-].MAGLEVLFASAAPAITCR.[Q]	1xCarbamidomethyl [C17]; 1xMet-loss+Acetyl [N-Term]	1.84912e-06	0.000296045	1	7	Q92530	Q92530 [1-18]	Q92530 1xMet-loss+Acetyl [N-Term]	Proteasome inhibitor PI31 subunit OS=Homo sapiens OX=9606 GN=PSMF1 PE=1 SV=2	0	1788.93													No Quan Labels	High	High	High	High	High	High	High	High	High	High	High	High	High	0.0001315	3.739e-08	3.71
High	[-].MAGLGHPAAF.[G]	1xMet-loss+Acetyl [N-Term]	0.0140252	0.000296045	1	2	O94760	O94760 [1-10]	O94760 1xMet-loss+Acetyl [N-Term]	N(G),N(G)-dimethylarginine dimethylaminohydrolase 1 OS=Homo sapiens OX=9606 GN=DDAH1 PE=1 SV=3	0	882.447													No Quan Labels	High	Not Found	High	High	Not Found	High	High	Not Found	High	High	Not Found	High	High	0.0001315	0.003493	2.21
High	[-].MAGLGHPAAFGR.[A]	1xMet-loss+Acetyl [N-Term]	0.00210904	0.000296045	1	2	O94760	O94760 [1-12]	O94760 1xMet-loss+Acetyl [N-Term]	N(G),N(G)-dimethylarginine dimethylaminohydrolase 1 OS=Homo sapiens OX=9606 GN=DDAH1 PE=1 SV=3	0	1095.57													No Quan Labels	Not Found	High	High	Not Found	High	High	Not Found	High	High	Not Found	High	High	High	0.0001315	0.0003073	2.9
High	[-].MAGILFEDIFDVK.[D]	1xMet-loss+Acetyl [N-Term]	0.00405039	0.000296045	1	2	P52434	P52434 [1-13]	P52434 1xMet-loss+Acetyl [N-Term]	DNA-directed RNA polymerases I, II, and III subunit RPABC3 OS=Homo sapiens OX=9606 GN=POLR2H PE=1 SV=4	0	1408.74													No Quan Labels	High	High	Not Found	High	High	Not Found	High	High	Not Found	High	High	Not Found	High	0.0001315	0.000711	2.24
High	[-].MAGLNSLEAVK.[R]	1xMet-loss+Acetyl [N-Term]	0.00209759	0.000296045	1	3	P67936	P67936 [1-11]	P67936 1xMet-loss+Acetyl [N-Term]	Tropomyosin alpha-4 chain OS=Homo sapiens OX=9606 GN=TPM4 PE=1 SV=3	0	1043.57													No Quan Labels	High	High	High	High	High	High	High	High	High	High	High	High	High	0.0001315	0.0003051	2.74
High	[-].MANSGCKDVTGPDEESFLYFAYGSN.[L]	1xCarbamidomethyl [C6]; 1xTMT6plex [K7]; 1xMet-loss+Acetyl [N-Term]	0.0127244	0.000296045	1	1	O75223	O75223 [1-25]	O75223 1xMet-loss+Acetyl [N-Term]	Gamma-glutamylcyclotransferase OS=Homo sapiens OX=9606 GN=GGCT PE=1 SV=1	1	2899.29	0.952	1.025	-0.07	0.04	93.7	98.5	91.4	89.2						High	Not Found	Not Found	High	Not Found	Not Found	High	Not Found	Not Found	High	Not Found	Not Found	High	0.0001315	0.003076	2.52
High	[-].MATNIEQIFR.[S]	1xMet-loss+Acetyl [N-Term]	0.00861541	0.000296045	1	1	P18583	P18583 [1-10]	P18583 1xMet-loss+Acetyl [N-Term]	Protein SON OS=Homo sapiens OX=9606 GN=SON PE=1 SV=4	0	1133.59													No Quan Labels	Not Found	Not Found	High	Not Found	Not Found	High	Not Found	Not Found	High	Not Found	Not Found	High	High	0.0001315	0.001868	2.44
High	[-].MANSGCKDVTGPDEESFLYFAYGSNLLTER.[I]	1xCarbamidomethyl [C6]; 1xTMT6plex [K7]; 1xMet-loss+Acetyl [N-Term]	2.64867e-06	0.000296045	1	5	O75223	O75223 [1-30]	O75223 1xMet-loss+Acetyl [N-Term]	Gamma-glutamylcyclotransferase OS=Homo sapiens OX=9606 GN=GGCT PE=1 SV=1	1	3511.65	1.144	0.964	0.19	-0.05	108.9	95.2	85.5	88.7	4.45	0.29	7.39	8.23		High	High	High	High	High	High	High	High	High	High	High	High	High	0.0001315	5.929e-08	5.05
High	[-].MAPAEILNGKEISAQIR.[A]	1xAcetyl [N-Term]; 1xTMT6plex [K10]	3.05146e-06	0.000296045	1	1	P11586	P11586 [1-17]	P11586 1xAcetyl [N-Term]	C-1-tetrahydrofolate synthase, cytoplasmic OS=Homo sapiens OX=9606 GN=MTHFD1 PE=1 SV=3	1	2112.17	1.06	1.291	0.08	0.37	95.4	90	99.1	76.8						Not Found	Not Found	High	Not Found	Not Found	High	Not Found	Not Found	High	Not Found	Not Found	High	High	0.0001315	7.072e-08	4.08
High	[-].MASGVAVSDGVIK.[V]	1xMet-loss+Acetyl [N-Term]	0.00400659	0.000296045	1	2	P23528	P23528 [1-13]	P23528 1xMet-loss+Acetyl [N-Term]	Cofilin-1 OS=Homo sapiens OX=9606 GN=CFL1 PE=1 SV=3	0	1144.62													No Quan Labels	High	Not Found	High	High	Not Found	High	High	Not Found	High	High	Not Found	High	High	0.0001315	0.0007022	2.5
High	[-].MASGVAVSDGVIKVF.[N]	1xTMT6plex [K13]; 1xMet-loss+Acetyl [N-Term]	0.00213211	0.000296045	1	4	P23528	P23528 [1-15]	P23528 1xMet-loss+Acetyl [N-Term]	Cofilin-1 OS=Homo sapiens OX=9606 GN=CFL1 PE=1 SV=3	1	1619.92	1.052	1.138	0.07	0.19	102.5	97.4	104.8	92.1	3.1	1.6	4.75	1.65		High	High	High	High	High	High	High	High	High	High	High	High	High	0.0001315	0.0003119	3.22
High	[-].MASGVAVSDGVIKVFNDM.[K]	1xTMT6plex [K13]; 1xMet-loss+Acetyl [N-Term]	9.52634e-05	0.000296045	1	6	P23528	P23528 [1-18]	P23528 1xMet-loss+Acetyl [N-Term]	Cofilin-1 OS=Homo sapiens OX=9606 GN=CFL1 PE=1 SV=3	1	1980.03	1.092	1.075	0.13	0.1	104.7	95.9	89.5	83.3	4.37	3.6	1.6	4.8		High	High	High	High	High	High	High	High	High	High	High	High	High	0.0001315	5.832e-06	4.13
High	[-].MASGVAVSDGVIKVFNDMK.[V]	1xTMT6plex [K13]; 1xMet-loss+Acetyl [N-Term]	6.36066e-07	0.000296045	1	6	P23528	P23528 [1-19]	P23528 1xMet-loss+Acetyl [N-Term]	Cofilin-1 OS=Homo sapiens OX=9606 GN=CFL1 PE=1 SV=3	1	2108.13	0.929	1.201	-0.11	0.26	78.8	84.8	146.8	122.3	4.88	2.15	5.99	3.75		High	High	High	High	High	High	High	High	High	High	High	High	High	0.0001315	9.517e-09	4.82
High	[-].MASGVQVADEVCR.[I]	1xCarbamidomethyl [C12]; 1xMet-loss+Acetyl [N-Term]	0.000253825	0.000296045	1	3	P60981	P60981 [1-13]	P60981 1xMet-loss+Acetyl [N-Term]	Destrin OS=Homo sapiens OX=9606 GN=DSTN PE=1 SV=3	0	1332.62													No Quan Labels	High	High	High	High	High	High	High	High	High	High	High	High	High	0.0001315	2.043e-05	3.63
High	[-].MASKEMFEDTVEER.[V]	1xTMT6plex [K4]; 1xMet-loss+Acetyl [N-Term]	6.12911e-05	0.000296045	1	6	Q16576	Q16576 [1-14]	Q16576 1xMet-loss+Acetyl [N-Term]	Histone-binding protein RBBP7 OS=Homo sapiens OX=9606 GN=RBBP7 PE=1 SV=1	1	1841.88	1.179	1.203	0.24	0.27	110.1	93.4	99.5	82.7	2.73	5.53	5.23	3.86		High	High	High	High	High	High	High	High	High	High	High	High	High	0.0001315	3.306e-06	3.97
High	[-].MASLLKVDQEVK.[L]	1xTMT6plex [K6]; 1xMet-loss+Acetyl [N-Term]	0.00885216	0.000296045	1	3	P61289	P61289 [1-12]	P61289 1xMet-loss+Acetyl [N-Term]	Proteasome activator complex subunit 3 OS=Homo sapiens OX=9606 GN=PSME3 PE=1 SV=1	1	1500.88	1.084	1.176	0.12	0.23	94.7	87.3	113.3	96.4	9.47	9.87	4.76	9.45		High	High	High	High	High	High	High	High	High	High	High	High	High	0.0001315	0.001934	2.31
High	[-].MASLSLAPVNIFKAGADEER.[A]	1xTMT6plex [K13]; 1xMet-loss+Acetyl [N-Term]	1.81916e-06	0.000296045	1	6	P78371	P78371 [1-20]	P78371 1xMet-loss+Acetyl [N-Term]	T-complex protein 1 subunit beta OS=Homo sapiens OX=9606 GN=CCT2 PE=1 SV=4	1	2259.22	1.213	1.272	0.28	0.35	106.3	87.7	96.3	75.7	3.75	2.47	1.08	1.39		High	High	High	High	High	High	High	High	High	High	High	High	High	0.0001315	3.662e-08	6.14
High	[-].MASMGTLAFDEYGR.[P]	1xMet-loss+Acetyl [N-Term]	0.000247009	0.000296045	1	2	P48643	P48643 [1-14]	P48643 1xMet-loss+Acetyl [N-Term]	T-complex protein 1 subunit epsilon OS=Homo sapiens OX=9606 GN=CCT5 PE=1 SV=1	0	1459.65													No Quan Labels	Not Found	High	High	Not Found	High	High	Not Found	High	High	Not Found	High	High	High	0.0001315	1.972e-05	3.53
High	[-].MASMGTLAFDEYGRPF.[L]	1xMet-loss+Acetyl [N-Term]	4.11892e-05	0.000296045	1	3	P48643	P48643 [1-16]	P48643 1xMet-loss+Acetyl [N-Term]	T-complex protein 1 subunit epsilon OS=Homo sapiens OX=9606 GN=CCT5 PE=1 SV=1	0	1703.77													No Quan Labels	High	High	High	High	High	High	High	High	High	High	High	High	High	0.0001315	1.995e-06	4.04
High	[-].MASGTTTTAVKIGIIGGTGLDDPEILEGR.[T]	1xTMT6plex [K11]; 1xMet-loss+Acetyl [N-Term]	0.000253825	0.000296045	1	1	Q13126	Q13126 [1-29]	Q13126 1xMet-loss+Acetyl [N-Term]	S-methyl-5'-thioadenosine phosphorylase OS=Homo sapiens OX=9606 GN=MTAP PE=1 SV=2	1	3013.63	1.256	0.923	0.33	-0.12	108.1	86.1	88.6	96						Not Found	High	Not Found	Not Found	High	Not Found	Not Found	High	Not Found	Not Found	High	Not Found	High	0.0001315	2.042e-05	4.62
High	[-].MASMGTLAFDEYGRPFLIIKDQDR.[K]	1xTMT6plex [K20]; 1xMet-loss+Acetyl [N-Term]	6.67663e-08	0.000296045	1	4	P48643	P48643 [1-24]	P48643 1xMet-loss+Acetyl [N-Term]	T-complex protein 1 subunit epsilon OS=Homo sapiens OX=9606 GN=CCT5 PE=1 SV=1	1	2914.5	1.248	1.246	0.32	0.32	108.1	86.5	93	74.7	1.63	1.14	3.76	6.69		High	High	High	High	High	High	High	High	High	High	High	High	High	0.0001315	5.304e-10	6.2
High	[-].MASSAASSEHFEKLHEIFR.[G]	1xTMT6plex [K13]; 1xMet-loss+Acetyl [N-Term]	2.49598e-05	0.000296045	1	2	Q9UEU0	Q9UEU0 [1-19]	Q9UEU0 1xMet-loss+Acetyl [N-Term]	Vesicle transport through interaction with t-SNAREs homolog 1B OS=Homo sapiens OX=9606 GN=VTI1B PE=1 SV=3	1	2317.18	0.966	1.19	-0.05	0.25	92.5	95.7	103	86.6	5.25	8.82	0.45	4.63		High	Not Found	High	High	Not Found	High	High	Not Found	High	High	Not Found	High	High	0.0001315	1.047e-06	4.51
High	[-].MASSAQSGGSSGGPAVPTVQR.[G]	1xMet-loss+Acetyl [N-Term]	0.00345963	0.000296045	1	2	Q7KZF4	Q7KZF4 [1-21]	Q7KZF4 1xMet-loss+Acetyl [N-Term]	Staphylococcal nuclease domain-containing protein 1 OS=Homo sapiens OX=9606 GN=SND1 PE=1 SV=1	0	1842.89													No Quan Labels	High	High	Not Found	High	High	Not Found	High	High	Not Found	Not Found	Not Found	Not Found	High	0.0001315	0.0005789	2.29
High	[-].MASSSGNDDDLTIPR.[A]	1xMet-loss+Acetyl [N-Term]	0.0161399	0.000296045	1	1	Q01658	Q01658 [1-15]	Q01658 1xMet-loss+Acetyl [N-Term]	Protein Dr1 OS=Homo sapiens OX=9606 GN=DR1 PE=1 SV=1	0	1489.68													No Quan Labels	Not Found	High	Not Found	Not Found	High	Not Found	Not Found	High	Not Found	Not Found	High	Not Found	High	0.0001315	0.004177	2.84
High	[-].MASVDFKTYVDQACR.[A]	1xCarbamidomethyl [C14]; 1xTMT6plex [K7]; 1xMet-loss+Acetyl [N-Term]	0.00260747	0.000296045	1	3	Q9UKK6	Q9UKK6 [1-15]	Q9UKK6 1xMet-loss+Acetyl [N-Term]	NTF2-related export protein 1 OS=Homo sapiens OX=9606 GN=NXT1 PE=1 SV=1	1	1930.95	1.159	1.053	0.21	0.07	105.8	91.3	93.7	89	0.76	2.42	2.33	0.31		Not Found	High	High	Not Found	High	High	Not Found	High	High	Not Found	High	High	High	0.0001315	0.000405	2.34
High	[-].MASVSSATFSGHGAR.[S]	1xMet-loss+Acetyl [N-Term]	0.000154657	0.000296045	1	2	Q7Z4H3	Q7Z4H3 [1-15]	Q7Z4H3 1xMet-loss+Acetyl [N-Term]	HD domain-containing protein 2 OS=Homo sapiens OX=9606 GN=HDDC2 PE=1 SV=1	0	1376.66													No Quan Labels	High	High	Not Found	High	High	Not Found	High	High	Not Found	High	High	Not Found	High	0.0001315	1.082e-05	2.89
High	[-].MASVTLSEAEKVYIVHGVQEDLR.[V]	1xTMT6plex [K11]; 1xMet-loss+Acetyl [N-Term]	5.63968e-08	0.000296045	1	4	Q15024	Q15024 [1-23]	Q15024 1xMet-loss+Acetyl [N-Term]	Exosome complex component RRP42 OS=Homo sapiens OX=9606 GN=EXOSC7 PE=1 SV=3	1	2714.46	1.132	1.09	0.18	0.12	100.5	88.8	94.5	86.7	1.67	5.47	7.56	6.15		High	High	High	High	High	High	High	High	High	High	High	High	High	0.0001315	4.263e-10	6.53
High	[-].MATANGAVENGQPDR.[K]	1xMet-loss+Acetyl [N-Term]	0.000290834	0.000296045	1	3	P47895	P47895 [1-15]	P47895 1xMet-loss+Acetyl [N-Term]	Aldehyde dehydrogenase family 1 member A3 OS=Homo sapiens OX=9606 GN=ALDH1A3 PE=1 SV=2	0	1441.67													No Quan Labels	High	High	High	High	High	High	High	High	High	High	High	High	High	0.0001315	2.436e-05	2.86
High	[-].MATDELATKLSR.[R]	1xTMT6plex [K9]; 1xMet-loss+Acetyl [N-Term]	0.00123064	0.000296045	1	2	Q96C19	Q96C19 [1-12]	Q96C19 1xMet-loss+Acetyl [N-Term]	EF-hand domain-containing protein D2 OS=Homo sapiens OX=9606 GN=EFHD2 PE=1 SV=1	1	1475.83	1.178	0.995	0.24	-0.01	112.6	95.6	95.3	95.7	0.19	4.01	6.26	5.92		High	High	Not Found	High	High	Not Found	High	High	Not Found	High	High	Not Found	High	0.0001315	0.0001547	3.22
High	[-].MATEGMILTNHDHQIR.[V]	1xMet-loss+Acetyl [N-Term]	0.00389917	0.000296045	1	1	Q9NQX3	Q9NQX3 [1-16]	Q9NQX3 1xMet-loss+Acetyl [N-Term]	Gephyrin OS=Homo sapiens OX=9606 GN=GPHN PE=1 SV=1	0	1777.86													No Quan Labels	High	Not Found	Not Found	High	Not Found	Not Found	High	Not Found	Not Found	High	Not Found	Not Found	High	0.0001315	0.0006744	2.74
High	[-].MATELEYESVLCVKPDVSVYR.[I]	1xCarbamidomethyl [C12]; 1xTMT6plex [K14]; 1xMet-loss+Acetyl [N-Term]	5.49394e-06	0.000296045	1	1	Q8NC96	Q8NC96 [1-21]	Q8NC96 1xMet-loss+Acetyl [N-Term]	Adaptin ear-binding coat-associated protein 1 OS=Homo sapiens OX=9606 GN=NECAP1 PE=1 SV=2	0	2628.34	1.145	1.025	0.19	0.04	99.9	87.3	90.7	88.5						Not Found	Not Found	High	Not Found	Not Found	High	Not Found	Not Found	High	Not Found	Not Found	High	High	0.0001315	1.504e-07	5.42
High	[-].MASQSQGIQQLLQAEKR.[A]	1xTMT6plex [K16]; 1xMet-loss+Acetyl [N-Term]	3.03331e-07	0.000296045	2	5	O95670	O95670 [1-17]	O95670 1xMet-loss+Acetyl [N-Term]	V-type proton ATPase subunit G 2 OS=Homo sapiens OX=9606 GN=ATP6V1G2 PE=1 SV=1	1	2056.13	1.01	1.025	0.01	0.04	93.6	92.7	97.2	94.9	11.94	2.7	5.43	8.6		High	High	High	High	High	High	High	High	High	High	High	High	High	0.0001315	3.677e-09	4.86
High	[-].MASGRPEELWEAVVGAAER.[F]	1xMet-loss+Acetyl [N-Term]	1.37737e-07	0.000296045	1	4	Q96B36	Q96B36 [1-19]	Q96B36 1xMet-loss+Acetyl [N-Term]	Proline-rich AKT1 substrate 1 OS=Homo sapiens OX=9606 GN=AKT1S1 PE=1 SV=1	0	1968.98													No Quan Labels	High	Not Found	High	High	Not Found	High	High	Not Found	High	High	Not Found	High	High	0.0001315	1.345e-09	5.63
High	[-].MASGCKIGPSILNSDLANLGAECLR.[M]	2xCarbamidomethyl [C5; C23]; 1xTMT6plex [K6]; 1xMet-loss+Acetyl [N-Term]	6.35735e-08	0.000296045	1	4	Q96AT9	Q96AT9 [1-25]	Q96AT9 1xMet-loss+Acetyl [N-Term]	Ribulose-phosphate 3-epimerase OS=Homo sapiens OX=9606 GN=RPE PE=1 SV=1	1	2787.43	1.138	1.027	0.19	0.04	100.3	88.1	90.2	87.8	4.54	4.95	3.04	2.44		High	High	High	High	High	High	High	High	High	High	High	High	High	0.0001315	4.982e-10	4.44
High	[-].MASESGKLWGGR.[F]	1xTMT6plex [K7]; 1xMet-loss+Acetyl [N-Term]	0.00965414	0.000296045	1	3	P04424	P04424 [1-12]	P04424 1xMet-loss+Acetyl [N-Term]	Argininosuccinate lyase OS=Homo sapiens OX=9606 GN=ASL PE=1 SV=4	1	1418.76	1.138	1.121	0.19	0.17	103.8	91.2	104.5	93.2	6.02	4.99	5.34	6.51		High	High	High	High	High	High	High	High	High	High	High	High	High	0.0001315	0.002168	2.97
High	[R].MAPEEIIMDR.[P]	1xTMT6plex [N-Term]	0.000543927	0.000296045	1	2	P05121	P05121 [370-379]		Plasminogen activator inhibitor 1 OS=Homo sapiens OX=9606 GN=SERPINE1 PE=1 SV=1	0	1433.73	1.151	1.042	0.2	0.06	102.8	89.3	99.4	95.4	0.03	0.23	0.36	3.04		Not Found	High	High	Not Found	High	High	Not Found	High	High	Not Found	High	High	High	0.0001315	5.407e-05	2.75
High	[R].MAPEEIIMDRPF.[L]	1xTMT6plex [N-Term]	0.000796208	0.000296045	1	3	P05121	P05121 [370-381]		Plasminogen activator inhibitor 1 OS=Homo sapiens OX=9606 GN=SERPINE1 PE=1 SV=1	0	1677.85	1.074	1.085	0.1	0.12	93.3	86.8	95.9	88.4	16.4	10.08	1.36	3.67		High	High	High	High	High	High	High	High	High	High	High	High	High	0.0001315	8.815e-05	3.17
High	[R].MAPEEIIMDRPF.[L]	1xOxidation [P/M]; 1xTMT6plex [N-Term]	0.0166711	0.000296045	1	3	P05121	P05121 [370-381]	P05121 1xOxidation [P]	Plasminogen activator inhibitor 1 OS=Homo sapiens OX=9606 GN=SERPINE1 PE=1 SV=1	0	1693.85	1.114	0.997	0.16	0	105.9	95.1	94.7	95	14.26	7.42	13.66	5.77		High	Not Found	High	High	Not Found	High	High	Not Found	High	High	Not Found	High	High	0.0001315	0.004367	2.48
High	[R].MAPEEIIMDRPFLF.[V]	1xTMT6plex [N-Term]	5.4669e-05	0.000296045	1	6	P05121	P05121 [370-383]		Plasminogen activator inhibitor 1 OS=Homo sapiens OX=9606 GN=SERPINE1 PE=1 SV=1	0	1938.01	1.167	0.983	0.22	-0.03	103.1	88.3	90.5	92.1	3.16	5.59	1.02	4.24		High	High	High	High	High	High	High	High	High	High	High	High	High	0.0001315	2.856e-06	3.91
High	[R].MAPEEIIMDRPFLFVVR.[H]	1xTMT6plex [N-Term]	1.37737e-07	0.000296045	1	2	P05121	P05121 [370-386]		Plasminogen activator inhibitor 1 OS=Homo sapiens OX=9606 GN=SERPINE1 PE=1 SV=1	0	2292.24	1.121	1.021	0.17	0.03	96.8	86.3	96.3	94.3						Not Found	Not Found	High	Not Found	Not Found	High	Not Found	Not Found	High	Not Found	Not Found	High	High	0.0001315	1.347e-09	5.92
High	[R].MAPEEIIMDRPFLFVVR.[H]	1xOxidation [P/M]; 1xTMT6plex [N-Term]	0.000400998	0.000296045	1	6	P05121	P05121 [370-386]	P05121 1xOxidation [P]	Plasminogen activator inhibitor 1 OS=Homo sapiens OX=9606 GN=SERPINE1 PE=1 SV=1	0	2308.24	1.114	0.91	0.16	-0.14	109.2	98	89.1	97.9	2.52	4.4	2.98	3.5		High	High	High	High	High	High	High	High	High	High	High	High	High	0.0001315	3.672e-05	3.02
High	[R].MAPEEIIMDRPFLFVVR.[H]	2xOxidation [P3; M8]; 1xTMT6plex [N-Term]	0.0164921	0.000296045	1	3	P05121	P05121 [370-386]	P05121 1xOxidation [P372]	Plasminogen activator inhibitor 1 OS=Homo sapiens OX=9606 GN=SERPINE1 PE=1 SV=1	0	2324.23	1.043	0.867	0.06	-0.21	112.9	108.2	76.9	88.7	5.77	2.74	12.37	8		High	High	High	High	High	High	High	High	High	High	High	High	High	0.0001315	0.004305	1.78
High	[-].MAPGQLALFSVSDKTGLVEFAR.[N]	1xAcetyl [N-Term]; 1xTMT6plex [K14]	1.01592e-06	0.000296045	1	1	P31939	P31939 [1-22]	P31939 1xAcetyl [N-Term]	Bifunctional purine biosynthesis protein PURH OS=Homo sapiens OX=9606 GN=ATIC PE=1 SV=3	1	2608.4	1.057	1.027	0.08	0.04	100.1	94.7	84.6	82.4						Not Found	Not Found	High	Not Found	Not Found	High	Not Found	Not Found	High	Not Found	Not Found	High	High	0.0001315	1.731e-08	4.67
High	[-].MAPGQLALFSVSDKTGLVEFAR.[N]	1xAcetyl [N-Term]; 1xOxidation [P3]; 1xTMT6plex [K14]	0.000102809	0.000296045	1	1	P31939	P31939 [1-22]	P31939 1xAcetyl [N-Term]; 1xOxidation [P3]	Bifunctional purine biosynthesis protein PURH OS=Homo sapiens OX=9606 GN=ATIC PE=1 SV=3	1	2624.4	0.949	0.957	-0.08	-0.06	97	102.2	85.9	89.8						High	Not Found	Not Found	High	Not Found	Not Found	High	Not Found	Not Found	High	Not Found	Not Found	High	0.0001315	6.425e-06	4.8
High	[-].MAPSVPAAEPEYPKGIR.[A]	1xAcetyl [N-Term]; 1xTMT6plex [K14]	4.79479e-06	0.000296045	1	6	P54819	P54819 [1-17]	P54819 1xAcetyl [N-Term]	Adenylate kinase 2, mitochondrial OS=Homo sapiens OX=9606 GN=AK2 PE=1 SV=2	1	2084.1	1.166	1.048	0.22	0.07	107.3	92.1	89.2	85.1	6.4	8.17	3.84	7.73		High	High	High	High	High	High	High	High	High	High	High	High	High	0.0001315	1.264e-07	4.31
High	[-].MAPSVPAAEPEYPKGIR.[A]	1xAcetyl [N-Term]; 1xOxidation [P3]; 1xTMT6plex [K14]	5.67928e-05	0.000296045	1	3	P54819	P54819 [1-17]	P54819 1xAcetyl [N-Term]; 1xOxidation [P3]	Adenylate kinase 2, mitochondrial OS=Homo sapiens OX=9606 GN=AK2 PE=1 SV=2	1	2100.1	1.094	0.925	0.13	-0.11	103.6	94.7	87.8	94.9	11.67	2.9	2.13	10.24		High	Not Found	High	High	Not Found	High	High	Not Found	High	High	Not Found	High	High	0.0001315	3.001e-06	3.7
High	[-].MAQALSEEEFQR.[M]	1xMet-loss+Acetyl [N-Term]	0.00458968	0.000296045	1	2	Q4V328	Q4V328 [1-12]	Q4V328 1xMet-loss+Acetyl [N-Term]	GRIP1-associated protein 1 OS=Homo sapiens OX=9606 GN=GRIPAP1 PE=1 SV=2	0	1349.63													No Quan Labels	High	High	Not Found	High	High	Not Found	High	High	Not Found	High	High	Not Found	High	0.0001315	0.0008341	1.93
High	[-].MAQESPKNSAAEIPVTSNGEVDDSR.[E]	1xTMT6plex [K7]; 1xMet-loss+Acetyl [N-Term]	0.00026083	0.000296045	1	2	P53367	P53367 [1-25]	P53367 1xMet-loss+Acetyl [N-Term]	Arfaptin-1 OS=Homo sapiens OX=9606 GN=ARFIP1 PE=1 SV=2	1	2772.35	0.508	0.803	-0.98	-0.32	59.4	116.8	98.1	122.1						Not Found	High	High	Not Found	High	High	Not Found	High	High	Not Found	High	High	High	0.0001315	2.114e-05	2.89
High	[-].MAQEVSEYLSQNPR.[V]	1xMet-loss+Acetyl [N-Term]	0.00133531	0.000296045	1	1	Q9NXV6	Q9NXV6 [1-14]	Q9NXV6 1xMet-loss+Acetyl [N-Term]	CDKN2A-interacting protein OS=Homo sapiens OX=9606 GN=CDKN2AIP PE=1 SV=3	0	1562.74													No Quan Labels	High	Not Found	Not Found	High	Not Found	Not Found	High	Not Found	Not Found	High	Not Found	Not Found	High	0.0001315	0.0001708	3.4
High	[-].MAQGLIEVER.[K]	1xMet-loss+Acetyl [N-Term]	0.00875669	0.000296045	1	1	Q9BU02	Q9BU02 [1-10]	Q9BU02 1xMet-loss+Acetyl [N-Term]	Thiamine-triphosphatase OS=Homo sapiens OX=9606 GN=THTPA PE=1 SV=3	0	1056.57													No Quan Labels	High	Not Found	Not Found	High	Not Found	Not Found	High	Not Found	Not Found	High	Not Found	Not Found	High	0.0001315	0.001909	2.32
High	[-].MAQHFSLAACDVVGFDLDHTLCR.[Y]	2xCarbamidomethyl [C10; C22]; 1xMet-loss+Acetyl [N-Term]	1.586e-08	0.000296045	1	2	Q5TFE4	Q5TFE4 [1-23]	Q5TFE4 1xMet-loss+Acetyl [N-Term]	5'-nucleotidase domain-containing protein 1 OS=Homo sapiens OX=9606 GN=NT5DC1 PE=1 SV=1	0	2574.19													No Quan Labels	High	High	Not Found	High	High	Not Found	High	High	Not Found	High	High	Not Found	High	0.0001315	8.397e-11	4.96
High	[-].MAQYKGAASEAGR.[A]	1xTMT6plex [K5]; 1xMet-loss+Acetyl [N-Term]	5.37558e-06	0.000296045	1	3	Q14320	Q14320 [1-13]	Q14320 1xMet-loss+Acetyl [N-Term]	Protein FAM50A OS=Homo sapiens OX=9606 GN=FAM50A PE=1 SV=2	1	1479.78	1.087	1.229	0.12	0.3	103.8	95.4	105.1	85.5	16.68	2.63	7.69	0.84		Not Found	High	High	Not Found	High	High	Not Found	High	High	Not Found	High	High	High	0.0001315	1.466e-07	3.52
High	[-].MASADELTFHEFEEATNLLADTPDAATTSR.[S]	1xMet-loss+Acetyl [N-Term]	1.3939e-05	0.000296045	1	2	Q9BWQ6	Q9BWQ6 [1-30]	Q9BWQ6 1xMet-loss+Acetyl [N-Term]	Protein YIPF2 OS=Homo sapiens OX=9606 GN=YIPF2 PE=1 SV=1	0	3165.45													No Quan Labels	High	Not Found	High	High	Not Found	High	High	Not Found	High	High	Not Found	High	High	0.0001315	4.977e-07	5.24
High	[-].MASALEQFVNSVR.[Q]	1xMet-loss+Acetyl [N-Term]	0.000102809	0.000296045	1	4	Q9UNS2	Q9UNS2 [1-13]	Q9UNS2 1xMet-loss+Acetyl [N-Term]	COP9 signalosome complex subunit 3 OS=Homo sapiens OX=9606 GN=COPS3 PE=1 SV=3	0	1362.7													No Quan Labels	High	High	High	High	High	High	High	High	High	High	High	High	High	0.0001315	6.415e-06	3.66
High	[-].MASAVSPANLPAVLLQPR.[W]	1xMet-loss+Acetyl [N-Term]	0.000144089	0.000296045	1	2	P51610	P51610 [1-18]	P51610 1xMet-loss+Acetyl [N-Term]	Host cell factor 1 OS=Homo sapiens OX=9606 GN=HCFC1 PE=1 SV=2	0	1745.99													No Quan Labels	Not Found	Not Found	High	Not Found	Not Found	High	Not Found	Not Found	High	Not Found	Not Found	High	High	0.0001315	9.908e-06	4.23
High	[-].MASCASIDIEDATQHLR.[D]	1xCarbamidomethyl [C4]; 1xMet-loss+Acetyl [N-Term]	1.3491e-05	0.000296045	1	3	Q6P2E9	Q6P2E9 [1-17]	Q6P2E9 1xMet-loss+Acetyl [N-Term]	Enhancer of mRNA-decapping protein 4 OS=Homo sapiens OX=9606 GN=EDC4 PE=1 SV=1	0	1828.85													No Quan Labels	High	High	High	High	High	High	High	High	High	High	High	High	High	0.0001315	4.759e-07	2.97
High	[-].MASDSGNQGTLCTLEFAVQMTCQSCVDAVR.[K]	3xCarbamidomethyl [C12; C22; C25]; 1xMet-loss+Acetyl [N-Term]	6.09583e-05	0.000296045	1	1	O14618	O14618 [1-30]	O14618 1xMet-loss+Acetyl [N-Term]	Copper chaperone for superoxide dismutase OS=Homo sapiens OX=9606 GN=CCS PE=1 SV=1	0	3247.41													No Quan Labels	Not Found	High	Not Found	Not Found	High	Not Found	Not Found	High	Not Found	Not Found	High	Not Found	High	0.0001315	3.293e-06	3.02
High	[-].MASEELQKDLEEVK.[V]	1xTMT6plex [K8]; 1xMet-loss+Acetyl [N-Term]	5.32008e-05	0.000296045	1	3	Q9HB71	Q9HB71 [1-14]	Q9HB71 1xMet-loss+Acetyl [N-Term]	Calcyclin-binding protein OS=Homo sapiens OX=9606 GN=CACYBP PE=1 SV=2	1	1788.94	0.946	1.032	-0.08	0.05	86.4	91.4	129.3	125.3	6.81	4.19	9.34	9.45		High	High	High	High	High	High	High	High	High	High	High	High	High	0.0001315	2.767e-06	4.05
High	[-].MANVPWAEVCEKFQAALALSR.[V]	1xCarbamidomethyl [C10]; 1xTMT6plex [K12]; 1xMet-loss+Acetyl [N-Term]	0.00253751	0.000296045	1	3	Q96EK5	Q96EK5 [1-21]	Q96EK5 1xMet-loss+Acetyl [N-Term]	KIF-binding protein OS=Homo sapiens OX=9606 GN=KIFBP PE=1 SV=1	1	2531.33	1.118	1.006	0.16	0.01	102.9	92.1	91.7	91.2	4.9	6.81	1.08	2.7		High	High	High	High	High	High	High	High	High	High	High	High	High	0.0001315	0.00039	2.38
High	[-].MEEEIAALVIDNGSGMCKAGF.[A]	1xCarbamidomethyl [C17]; 1xTMT6plex [K18]; 1xMet-loss+Acetyl [N-Term]	5.01081e-05	0.000296045	1	13	P63261	P63261 [1-21]	P63261 1xMet-loss+Acetyl [N-Term]	Actin, cytoplasmic 2 OS=Homo sapiens OX=9606 GN=ACTG1 PE=1 SV=1	1	2382.15	1.243	1.069	0.31	0.1	103.7	83.4	93.3	87.3	5.14	2.7	2.36	2.06		High	High	High	High	High	High	High	High	High	High	High	High	High	0.0001315	2.55e-06	4.6
High	[-].MEEEIAALVIDNGSGMCKAGFAG.[D]	1xCarbamidomethyl [C17]; 1xTMT6plex [K18]; 1xMet-loss+Acetyl [N-Term]	0.000193336	0.000296045	1	3	P63261	P63261 [1-23]	P63261 1xMet-loss+Acetyl [N-Term]	Actin, cytoplasmic 2 OS=Homo sapiens OX=9606 GN=ACTG1 PE=1 SV=1	1	2510.21	1.055	0.838	0.08	-0.25	93.3	88.4	82	97.9						High	High	High	High	High	High	High	High	High	High	High	High	High	0.0001315	1.44e-05	4.61
High	[-].MEEEIAALVIDNGSGMCKAGFAGD.[D]	1xCarbamidomethyl [C17]; 1xTMT6plex [K18]; 1xMet-loss+Acetyl [N-Term]	0.00454007	0.000296045	1	2	P63261	P63261 [1-24]	P63261 1xMet-loss+Acetyl [N-Term]	Actin, cytoplasmic 2 OS=Homo sapiens OX=9606 GN=ACTG1 PE=1 SV=1	1	2625.24	1.129	1.073	0.17	0.1	97.1	86.1	95.2	88.7						Not Found	High	High	Not Found	High	High	Not Found	High	High	Not Found	High	High	High	0.0001315	0.000824	2.56
High	[-].MQLKPMEINPEMLN.[K]	1xTMT6plex [K4]; 1xTMT6plex [N-Term]	0.00105095	0.000296045	1	1	P09936	P09936 [1-14]		Ubiquitin carboxyl-terminal hydrolase isozyme L1 OS=Homo sapiens OX=9606 GN=UCHL1 PE=1 SV=2	0	2146.15	1.158	1.09	0.21	0.12	107.3	92.7	90.2	82.8						Not Found	Not Found	High	Not Found	Not Found	High	Not Found	Not Found	High	Not Found	Not Found	High	High	0.0001315	0.000126	2.41
High	[-].MQLKPMEINPEMLNKVL.[S]	2xTMT6plex [K4; K15]; 1xTMT6plex [N-Term]	0.000230131	0.000296045	1	2	P09936	P09936 [1-17]		Ubiquitin carboxyl-terminal hydrolase isozyme L1 OS=Homo sapiens OX=9606 GN=UCHL1 PE=1 SV=2	1	2715.56	1.153	1.091	0.21	0.13	102.2	88.6	88.1	80.7	1.46	1.19	3.64	5.96		Not Found	High	High	Not Found	High	High	Not Found	High	High	Not Found	High	High	High	0.0001315	1.796e-05	4.49
High	[-].MQLKPMEINPEMLNKVLSR.[L]	2xTMT6plex [K4; K15]; 1xTMT6plex [N-Term]	3.50635e-11	0.000296045	1	2	P09936	P09936 [1-19]		Ubiquitin carboxyl-terminal hydrolase isozyme L1 OS=Homo sapiens OX=9606 GN=UCHL1 PE=1 SV=2	1	2958.69	1.238	1.235	0.31	0.3	111.8	90.3	83.5	67.6	1.88	1.71	1.34	2.66		Not Found	High	High	Not Found	High	High	Not Found	High	High	Not Found	High	High	High	0.0001315	3.35e-14	6.81
High	[-].MQLKPMEINPEMLNKVLSR.[L]	1xOxidation [M/P]; 2xTMT6plex [K4; K15]; 1xTMT6plex [N-Term]	0.000197592	0.000296045	1	5	P09936	P09936 [1-19]	P09936 1xOxidation [P]	Ubiquitin carboxyl-terminal hydrolase isozyme L1 OS=Homo sapiens OX=9606 GN=UCHL1 PE=1 SV=2	1	2974.69	1.165	1.118	0.22	0.16	107.4	92.2	94.3	84.3	4.88	4.85	1.91	5.41		High	High	High	High	High	High	High	High	High	High	High	High	High	0.0001315	1.484e-05	4.07
High	[-].MQLKPMEINPEMLNKVLSR.[L]	2xOxidation [M6; P/M]; 2xTMT6plex [K4; K15]; 1xTMT6plex [N-Term]	0.00308631	0.000296045	1	5	P09936	P09936 [1-19]	P09936 2xOxidation [P]	Ubiquitin carboxyl-terminal hydrolase isozyme L1 OS=Homo sapiens OX=9606 GN=UCHL1 PE=1 SV=2	1	2990.68	1.045	0.817	0.06	-0.29	104.7	100.1	87.1	106.6	7.1	4.79	12.49	11.78		High	High	High	High	High	High	High	High	High	High	High	High	High	0.0001315	0.0005016	2.22
High	[-].MQLTHQLDLFPECR.[V]	1xCarbamidomethyl [C13]; 1xTMT6plex [N-Term]	0.000561986	0.000296045	1	1	Q9Y3C4	Q9Y3C4 [1-14]		EKC/KEOPS complex subunit TPRKB OS=Homo sapiens OX=9606 GN=TPRKB PE=1 SV=1	0	2017.02	1.251	0.853	0.32	-0.23	99.9	79.9	86	100.8						High	Not Found	Not Found	High	Not Found	Not Found	High	Not Found	Not Found	High	Not Found	Not Found	High	0.0001315	5.655e-05	3.38
High	[-].MQNDAGEFVDLYVPR.[K]	1xAcetyl [N-Term]	7.05758e-06	0.000296045	1	6	P63220	P63220 [1-15]	P63220 1xAcetyl [N-Term]	40S ribosomal protein S21 OS=Homo sapiens OX=9606 GN=RPS21 PE=1 SV=1	0	1795.83													No Quan Labels	High	High	High	High	High	High	High	High	High	High	High	High	High	0.0001315	2.073e-07	4.66
High	[M].MQNPQILAALQER.[L]	1xTMT6plex [N-Term]	2.18797e-07	0.000296045	1	6	P55209	P55209 [43-55]		Nucleosome assembly protein 1-like 1 OS=Homo sapiens OX=9606 GN=NAP1L1 PE=1 SV=1	0	1740.96	1.241	1.178	0.31	0.24	107.7	86.8	88.1	74.8	3.35	4.41	2.45	5.08		High	High	High	High	High	High	High	High	High	High	High	High	High	0.0001315	2.421e-09	4.06
High	[M].MQNPQILAALQER.[L]	1xOxidation [P4]; 1xTMT6plex [N-Term]	0.00843055	0.000296045	1	4	P55209	P55209 [43-55]	P55209 1xOxidation [P46]	Nucleosome assembly protein 1-like 1 OS=Homo sapiens OX=9606 GN=NAP1L1 PE=1 SV=1	0	1756.96	1.14	1.093	0.19	0.13	107.8	94.6	87.4	80	4.17	3.44	6.13	11.85		High	High	High	High	High	High	High	High	High	High	High	High	High	0.0001315	0.001822	3.24
High	[-].MQPASAKWYDR.[R]	1xAcetyl [N-Term]; 1xTMT6plex [K7]	0.00329441	0.000296045	1	3	Q15185	Q15185 [1-11]	Q15185 1xAcetyl [N-Term]	Prostaglandin E synthase 3 OS=Homo sapiens OX=9606 GN=PTGES3 PE=1 SV=1	1	1623.82	1.062	1.156	0.09	0.21	100.7	94.8	95.9	83	1.98	2.43	2.78	1.65		High	High	High	High	High	High	High	High	High	High	High	High	High	0.0001315	0.000546	3.23
High	[-G].MQIFVKTLTGKTITLEVEPSDTIENVK.[A]	2xTMT6plex [K6; K11]; 1xTMT6plex [N-Term]	6.55137e-13	0.000296045	4	7	P62987	P62987 [1-27]		Ubiquitin-60S ribosomal protein L40 OS=Homo sapiens OX=9606 GN=UBA52 PE=1 SV=2	2	3722.13	1.2	0.914	0.26	-0.13	109.4	91.2	78.5	85.9	3.4	0.72	4.24	2.52		High	High	High	High	High	High	High	High	High	High	High	High	High	0.0001315	2.047e-16	8.05
High	[-].MQVTLKTLQQQTF.[K]	1xTMT6plex [K6]; 1xTMT6plex [N-Term]	0.0145659	0.000296045	1	1	P54727	P54727 [1-13]		UV excision repair protein RAD23 homolog B OS=Homo sapiens OX=9606 GN=RAD23B PE=1 SV=1	1	2024.16	0.998	0.849	0	-0.24	92.7	92.9	100.9	118.9						Not Found	Not Found	High	Not Found	Not Found	High	Not Found	Not Found	High	Not Found	Not Found	High	High	0.0001315	0.00368	2.74
High	[-].MSAADEVDGLGVARPH.[Y]	1xMet-loss+Acetyl [N-Term]	0.0080726	0.000296045	1	3	P46940	P46940 [1-16]	P46940 1xMet-loss+Acetyl [N-Term]	Ras GTPase-activating-like protein IQGAP1 OS=Homo sapiens OX=9606 GN=IQGAP1 PE=1 SV=1	0	1535.74													No Quan Labels	High	High	High	High	High	High	High	High	High	High	High	High	High	0.0001315	0.001715	2.17
High	[-].MSAAEAGGVFHR.[A]	1xMet-loss+Acetyl [N-Term]	0.00300352	0.000296045	1	3	Q9BRF8	Q9BRF8 [1-12]	Q9BRF8 1xMet-loss+Acetyl [N-Term]	Serine/threonine-protein phosphatase CPPED1 OS=Homo sapiens OX=9606 GN=CPPED1 PE=1 SV=3	0	1143.55													No Quan Labels	High	High	High	High	High	High	High	High	High	High	High	High	High	0.0001315	0.000484	3.23
High	[-].MSADAAAGAPLPR.[L]	1xMet-loss+Acetyl [N-Term]	4.32578e-05	0.000296045	1	2	O14745	O14745 [1-13]	O14745 1xMet-loss+Acetyl [N-Term]	Na(+)/H(+) exchange regulatory cofactor NHE-RF1 OS=Homo sapiens OX=9606 GN=SLC9A3R1 PE=1 SV=4	0	1138.59													No Quan Labels	High	Not Found	High	High	Not Found	High	High	Not Found	High	High	Not Found	High	High	0.0001315	2.117e-06	3.38
High	[-].MSADGAEADGSTQVTVEEPVQQPSVVDR.[V]	1xMet-loss+Acetyl [N-Term]	3.17e-06	0.000296045	1	1	O60664	O60664 [1-28]	O60664 1xMet-loss+Acetyl [N-Term]	Perilipin-3 OS=Homo sapiens OX=9606 GN=PLIN3 PE=1 SV=3	0	2813.31													No Quan Labels	High	Not Found	Not Found	High	Not Found	Not Found	High	Not Found	Not Found	High	Not Found	Not Found	High	0.0001315	7.454e-08	3.9
High	[-].MSAHLQWMVVR.[N]	1xMet-loss+Acetyl [N-Term]	0.00371299	0.000296045	1	2	P46779	P46779 [1-11]	P46779 1xMet-loss+Acetyl [N-Term]	60S ribosomal protein L28 OS=Homo sapiens OX=9606 GN=RPL28 PE=1 SV=3	0	1268.66													No Quan Labels	High	Not Found	High	High	Not Found	High	High	Not Found	High	High	Not Found	High	High	0.0001315	0.0006373	2.71
High	[-].MSALEKSMHLGR.[L]	1xTMT6plex [K6]; 1xMet-loss+Acetyl [N-Term]	0.0135776	0.000296045	1	3	Q9Y570	Q9Y570 [1-12]	Q9Y570 1xMet-loss+Acetyl [N-Term]	Protein phosphatase methylesterase 1 OS=Homo sapiens OX=9606 GN=PPME1 PE=1 SV=3	1	1499.82	1.106	1.171	0.15	0.23	108.8	98.4	98.8	84.4	2.36	10.46	2.14	15.2		High	High	High	High	High	High	High	High	High	High	High	High	High	0.0001315	0.003362	2.19
High	[-].MSAIQNLHSFDPFADASKGDDLLPAGTEDYIHIR.[I]	1xTMT6plex [K18]; 1xMet-loss+Acetyl [N-Term]	8.38336e-10	0.000296045	1	4	P41567	P41567 [1-34]	P41567 1xMet-loss+Acetyl [N-Term]	Eukaryotic translation initiation factor 1 OS=Homo sapiens OX=9606 GN=EIF1 PE=1 SV=1	1	3884.93	1.031	1.082	0.04	0.11	103.4	100.2	87.7	81	4.91	3.85	3.52	5.81		High	High	High	High	High	High	High	High	High	High	High	High	High	0.0001315	1.953e-12	6.19
High	[-].MSAPLDAALHALQEEQAR.[L]	1xMet-loss+Acetyl [N-Term]	1.16405e-06	0.000296045	1	4	P80217	P80217 [1-18]	P80217 1xMet-loss+Acetyl [N-Term]	Interferon-induced 35 kDa protein OS=Homo sapiens OX=9606 GN=IFI35 PE=1 SV=5	0	1861.94													No Quan Labels	High	High	High	High	High	High	High	High	High	High	High	High	High	0.0001315	2.066e-08	4.18
High	[-].MSASAPAAEGEGTPTQPASEKEPEMPGPR.[E]	1xTMT6plex [K21]; 1xMet-loss+Acetyl [N-Term]	0.00227594	0.000296045	1	4	P35659	P35659 [1-29]	P35659 1xMet-loss+Acetyl [N-Term]	Protein DEK OS=Homo sapiens OX=9606 GN=DEK PE=1 SV=1	1	3050.46	0.958	1.249	-0.06	0.32	91.4	95.4	126.9	101.6	4.94	23.88	8.8	47.66		High	High	High	High	High	High	High	High	High	High	High	High	High	0.0001315	0.0003395	1.95
High	[-].MSASSLLEQR.[P]	1xMet-loss+Acetyl [N-Term]	0.0129326	0.000296045	1	1	Q9Y5A9	Q9Y5A9 [1-10]	Q9Y5A9 1xMet-loss+Acetyl [N-Term]	YTH domain-containing family protein 2 OS=Homo sapiens OX=9606 GN=YTHDF2 PE=1 SV=2	0	1032.53													No Quan Labels	Not Found	Not Found	High	Not Found	Not Found	High	Not Found	Not Found	High	Not Found	Not Found	High	High	0.0001315	0.003161	1.98
High	[-].MSAADEVDGLGVAR.[P]	1xMet-loss+Acetyl [N-Term]	0.000922258	0.000296045	1	3	P46940	P46940 [1-14]	P46940 1xMet-loss+Acetyl [N-Term]	Ras GTPase-activating-like protein IQGAP1 OS=Homo sapiens OX=9606 GN=IQGAP1 PE=1 SV=1	0	1301.63													No Quan Labels	High	Not Found	High	High	Not Found	High	High	Not Found	High	High	Not Found	High	High	0.0001315	0.0001066	2.89
High	[-G].MQIFVKTLTGK.[T]	1xTMT6plex [K6]; 1xTMT6plex [N-Term]	0.000590205	0.000296045	4	2	P62987	P62987 [1-11]		Ubiquitin-60S ribosomal protein L40 OS=Homo sapiens OX=9606 GN=UBA52 PE=1 SV=2	1	1724.05	0.925	0.915	-0.11	-0.13	79.7	86.2	126.7	138.4	12.01	0.92	16.76	10.01		High	Not Found	High	High	Not Found	High	High	Not Found	High	High	Not Found	High	High	0.0001315	6.028e-05	2.68
High	[-].MQDAENVAVPEAAEER.[A]	1xAcetyl [N-Term]	8.54349e-05	0.000296045	1	4	P55884	P55884 [1-16]	P55884 1xAcetyl [N-Term]	Eukaryotic translation initiation factor 3 subunit B OS=Homo sapiens OX=9606 GN=EIF3B PE=1 SV=3	0	1800.81													No Quan Labels	High	High	High	High	High	High	High	High	High	High	High	High	High	0.0001315	5.076e-06	3
High	[-].MPPYTVVYFPVR.[G]	1xTMT6plex [N-Term]	0.00032784	0.000296045	1	4	P09211	P09211 [1-12]		Glutathione S-transferase P OS=Homo sapiens OX=9606 GN=GSTP1 PE=1 SV=2	0	1697.93	1.014	1.108	0.02	0.15	97.2	95.8	98.2	88.7	0.07	10.92	3.95	8.91		Not Found	High	High	Not Found	High	High	Not Found	High	High	Not Found	High	High	High	0.0001315	2.824e-05	3.89
High	[-].MNAGSDPVVIVSAAR.[T]	1xAcetyl [N-Term]	2.59295e-05	0.000296045	1	2	Q9BWD1	Q9BWD1 [1-15]	Q9BWD1 1xAcetyl [N-Term]	Acetyl-CoA acetyltransferase, cytosolic OS=Homo sapiens OX=9606 GN=ACAT2 PE=1 SV=2	0	1528.78													No Quan Labels	Not Found	High	High	Not Found	High	High	Not Found	High	High	Not Found	High	High	High	0.0001315	1.098e-06	3.55
High	[-].MNEEYDVIVLGTGLTECILSGIMSVNGKKVLHMDR.[N]	1xAcetyl [N-Term]; 1xCarbamidomethyl [C17]; 2xTMT6plex [K28; K29]	0.00379462	0.000296045	1	1	P50395	P50395 [1-35]	P50395 1xAcetyl [N-Term]	Rab GDP dissociation inhibitor beta OS=Homo sapiens OX=9606 GN=GDI2 PE=1 SV=2	2	4422.29	1.26	1.211	0.33	0.28	89.4	70.9	89.5	73.9						High	Not Found	Not Found	High	Not Found	Not Found	High	Not Found	Not Found	High	Not Found	Not Found	High	0.0001315	0.0006516	2.57
High	[-].MNEEYDVIVLGTGLTECILSGIMSVNGKKVLHMDR.[N]	1xAcetyl [N-Term]; 1xCarbamidomethyl [C17]; 1xOxidation [M23]; 2xTMT6plex [K28; K29]	0.00222695	0.000296045	1	1	P50395	P50395 [1-35]	P50395 1xAcetyl [N-Term]	Rab GDP dissociation inhibitor beta OS=Homo sapiens OX=9606 GN=GDI2 PE=1 SV=2	2	4438.29	1.174	1.472	0.23	0.56	105.9	90.2	94.1	63.9						High	Not Found	Not Found	High	Not Found	Not Found	High	Not Found	Not Found	High	Not Found	Not Found	High	0.0001315	0.0003292	2.32
High	[-].MNEVSVIKEGWLH.[K]	1xAcetyl [N-Term]; 1xTMT6plex [K8]	0.00396327	0.000296045	1	1	P31751	P31751 [1-13]	P31751 1xAcetyl [N-Term]	RAC-beta serine/threonine-protein kinase OS=Homo sapiens OX=9606 GN=AKT2 PE=1 SV=2	1	1812.95	1.03	0.92	0.04	-0.12	102.3	99.3	87.5	95.2						Not Found	Not Found	High	Not Found	Not Found	High	Not Found	Not Found	High	Not Found	Not Found	High	High	0.0001315	0.0006885	2.47
High	[-].MNGTLDHPDQPDLDAIKMFVGQVPR.[T]	1xAcetyl [N-Term]; 1xTMT6plex [K17]	1.86017e-05	0.000296045	1	1	Q92879	Q92879 [1-25]	Q92879 1xAcetyl [N-Term]	CUGBP Elav-like family member 1 OS=Homo sapiens OX=9606 GN=CELF1 PE=1 SV=2	1	3065.54	1.058	1.076	0.08	0.11	95.3	90.1	96.7	89.9						High	Not Found	Not Found	High	Not Found	Not Found	High	Not Found	Not Found	High	Not Found	Not Found	High	0.0001315	7.207e-07	3.85
High	[-].MNHLNVLAKALYDNVAESPDELSFR.[K]	1xAcetyl [N-Term]; 1xTMT6plex [K9]	0.00949845	0.000296045	1	1	P56945	P56945 [1-25]	P56945 1xAcetyl [N-Term]	Breast cancer anti-estrogen resistance protein 1 OS=Homo sapiens OX=9606 GN=BCAR1 PE=1 SV=2	1	3117.59	0.593	2.086	-0.75	1.06	77.5	130.7	175.1	83.9						Not Found	Not Found	High	Not Found	Not Found	High	Not Found	Not Found	High	Not Found	Not Found	High	High	0.0001315	0.002121	3.07
High	[-].MNINDLKLTLSKAGQEH.[L]	1xAcetyl [N-Term]; 2xTMT6plex [K7; K12]	0.0038153	0.000296045	1	2	Q16222	Q16222 [1-17]	Q16222 1xAcetyl [N-Term]	UDP-N-acetylhexosamine pyrophosphorylase OS=Homo sapiens OX=9606 GN=UAP1 PE=1 SV=3	2	2412.33	1.103	1.011	0.14	0.02	105.5	95.6	87	86	2.74	1.47	3.03	2.18		Not Found	High	High	Not Found	High	High	Not Found	High	High	Not Found	High	High	High	0.0001315	0.0006592	3.22
High	[-].MNINDLKLTLSKAGQEHLLR.[F]	1xAcetyl [N-Term]; 2xTMT6plex [K7; K12]	1.02704e-06	0.000296045	1	3	Q16222	Q16222 [1-20]	Q16222 1xAcetyl [N-Term]	UDP-N-acetylhexosamine pyrophosphorylase OS=Homo sapiens OX=9606 GN=UAP1 PE=1 SV=3	2	2794.6	1.206	1.094	0.27	0.13	108.5	90	86.9	79.4	7.03	2.69	2.65	11.04		High	High	High	High	High	High	High	High	High	High	High	High	High	0.0001315	1.753e-08	5.49
High	[-].MNNQKQQKPTLSGQR.[F]	1xAcetyl [N-Term]; 2xTMT6plex [K5; K8]	8.08669e-06	0.000296045	1	3	Q7L1Q6	Q7L1Q6 [1-15]	Q7L1Q6 1xAcetyl [N-Term]	Basic leucine zipper and W2 domain-containing protein 1 OS=Homo sapiens OX=9606 GN=BZW1 PE=1 SV=1	1	2258.24	1.229	1.301	0.3	0.38	102.7	83.6	104.9	80.7	1.1	5.99	4.02	4.91		High	High	High	High	High	High	High	High	High	High	High	High	High	0.0001315	2.473e-07	3.68
High	[-].MNNSGADEIGKLFVGGLDWSTTQETLR.[S]	1xAcetyl [N-Term]; 1xTMT6plex [K11]	1.0722e-07	0.000296045	1	3	Q96EP5	Q96EP5 [1-27]	Q96EP5 1xAcetyl [N-Term]	DAZ-associated protein 1 OS=Homo sapiens OX=9606 GN=DAZAP1 PE=1 SV=1	1	3210.59	1.052	1.066	0.07	0.09	99.6	94.7	87	81.6	1.4	8.43	6.38	8.89		High	High	High	High	High	High	High	High	High	High	High	High	High	0.0001315	9.718e-10	5.52
High	[-].MNPAAEAEFNILLATDSYKVTH.[Y]	1xAcetyl [N-Term]; 1xTMT6plex [K19]	3.46032e-05	0.000296045	1	5	P43490	P43490 [1-22]	P43490 1xAcetyl [N-Term]	Nicotinamide phosphoribosyltransferase OS=Homo sapiens OX=9606 GN=NAMPT PE=1 SV=1	1	2706.36	1.184	1.09	0.24	0.12	109.9	92.8	86	78.9	5.1	0.71	0.75	10.02		High	High	High	High	High	High	High	High	High	High	High	High	High	0.0001315	1.592e-06	3.5
High	[-].MNPAAEAEFNILLATDSYKVTHY.[K]	1xAcetyl [N-Term]; 1xTMT6plex [K19]	7.91647e-05	0.000296045	1	3	P43490	P43490 [1-23]	P43490 1xAcetyl [N-Term]	Nicotinamide phosphoribosyltransferase OS=Homo sapiens OX=9606 GN=NAMPT PE=1 SV=1	1	2869.43	1.106	1.001	0.15	0	102.9	93	86.1	86.1	6.94	10.5	4.87	8.1		High	High	High	High	High	High	High	High	High	High	High	High	High	0.0001315	4.585e-06	3.56
High	[-].MNPAAEAEFNILLATDSYKVTHY.[K]	1xAcetyl [N-Term]; 1xOxidation [P3]; 1xTMT6plex [K19]	0.00355497	0.000296045	1	1	P43490	P43490 [1-23]	P43490 1xAcetyl [N-Term]; 1xOxidation [P3]	Nicotinamide phosphoribosyltransferase OS=Homo sapiens OX=9606 GN=NAMPT PE=1 SV=1	1	2885.42	0.983	0.85	-0.02	-0.23	96.7	98.3	75.4	88.7						Not Found	Not Found	High	Not Found	Not Found	High	Not Found	Not Found	High	Not Found	Not Found	High	High	0.0001315	0.0005991	3.11
High	[-].MNPSAPSYPMASLYVGDLHPDVTEAMLYEKFSPAGPILSIR.[V]	1xAcetyl [N-Term]; 1xTMT6plex [K30]	1.86839e-07	0.000296045	1	2	P11940	P11940 [1-41]	P11940 1xAcetyl [N-Term]	Polyadenylate-binding protein 1 OS=Homo sapiens OX=9606 GN=PABPC1 PE=1 SV=2	1	4736.37	1.135	1.387	0.18	0.47	114.6	101	106.9	77	8.38	19.31	6.6	10.76		High	High	Not Found	High	High	Not Found	High	High	Not Found	High	High	Not Found	High	0.0001315	1.982e-09	6.53
High	[-].MNPSAPSYPMASLYVGDLHPDVTEAMLYEKFSPAGPILSIR.[V]	1xAcetyl [N-Term]; 1xOxidation [P]; 1xTMT6plex [K30]	2.01743e-06	0.000296045	1	2	P11940	P11940 [1-41]	P11940 1xAcetyl [N-Term]; 1xOxidation [P]	Polyadenylate-binding protein 1 OS=Homo sapiens OX=9606 GN=PABPC1 PE=1 SV=2	1	4752.36	1.361	0.861	0.44	-0.22	120.8	88.8	82.7	96	3.58	25.38	2.15	14.19		Not Found	High	High	Not Found	High	High	Not Found	High	High	Not Found	High	High	High	0.0001315	4.176e-08	5.17
High	[-].MNQEKLAKLQAQVR.[I]	1xAcetyl [N-Term]; 2xTMT6plex [K5; K8]	2.85697e-07	0.000296045	1	3	Q96K17	Q96K17 [1-14]	Q96K17 1xAcetyl [N-Term]	Transcription factor BTF3 homolog 4 OS=Homo sapiens OX=9606 GN=BTF3L4 PE=1 SV=1	2	2157.26	1.187	1.163	0.25	0.22	103.9	87.5	89.9	77.4	1.9	0.41	2.74	2.29		High	High	High	High	High	High	High	High	High	High	High	High	High	0.0001315	3.41e-09	4.02
High	[-].MNSNVENLPPHIIR.[L]	1xAcetyl [N-Term]	0.00161547	0.000296045	1	1	Q16763	Q16763 [1-14]	Q16763 1xAcetyl [N-Term]	Ubiquitin-conjugating enzyme E2 S OS=Homo sapiens OX=9606 GN=UBE2S PE=1 SV=2	0	1675.86													No Quan Labels	Not Found	High	Not Found	Not Found	High	Not Found	Not Found	High	Not Found	Not Found	High	Not Found	High	0.0001315	0.0002193	2.5
High	[-].MNSSDEEKQLQLITSLKEQAIGEYEDLR.[A]	1xAcetyl [N-Term]; 2xTMT6plex [K8; K17]	3.39897e-08	0.000296045	1	5	A0MZ66	A0MZ66 [1-28]	A0MZ66 1xAcetyl [N-Term]	Shootin-1 OS=Homo sapiens OX=9606 GN=SHTN1 PE=1 SV=4	2	3767.94	1.089	1.083	0.12	0.11	104.2	95.6	90.8	83.9	6.03	6.96	4.04	6.69		High	High	High	High	High	High	High	High	High	High	High	High	High	0.0001315	2.232e-10	5.56
High	[-].MNVDHEVNLLVEEIHR.[L]	1xAcetyl [N-Term]	1.17557e-08	0.000296045	1	7	Q9P1F3	Q9P1F3 [1-16]	Q9P1F3 1xAcetyl [N-Term]	Costars family protein ABRACL OS=Homo sapiens OX=9606 GN=ABRACL PE=1 SV=1	0	1988.99													No Quan Labels	High	High	High	High	High	High	High	High	High	High	High	High	High	0.0001315	5.75e-11	5.93
High	[-].MPFLELDTNLPANR.[V]	1xTMT6plex [N-Term]	0.00392042	0.000296045	2	1	P30046	P30046 [1-14]		D-dopachrome decarboxylase OS=Homo sapiens OX=9606 GN=DDT PE=1 SV=3	0	1859.99													No Quan Values	Not Found	Not Found	High	Not Found	Not Found	High	Not Found	Not Found	High	Not Found	Not Found	High	High	0.0001315	0.000681	2.07
High	[-].MPMFIVNTNVPR.[A]	1xMet-loss [N-Term]	0.00216719	0.000296045	1	2	P14174	P14174 [1-12]	P14174 1xMet-loss [N-Term]	Macrophage migration inhibitory factor OS=Homo sapiens OX=9606 GN=MIF PE=1 SV=4	0	1287.69													No Quan Labels	High	High	Not Found	High	High	Not Found	High	High	Not Found	High	High	Not Found	High	0.0001315	0.0003181	2.94
High	[-].MPMFIVNTNVPR.[A]	1xMet-loss+Acetyl [N-Term]	0.000177207	0.000296045	1	4	P14174	P14174 [1-12]	P14174 1xMet-loss+Acetyl [N-Term]	Macrophage migration inhibitory factor OS=Homo sapiens OX=9606 GN=MIF PE=1 SV=4	0	1329.7													No Quan Labels	High	High	High	High	High	High	High	High	High	High	High	High	High	0.0001315	1.286e-05	3.16
High	[-].MPMFIVNTNVPR.[A]	1xOxidation [P2]; 1xMet-loss+Acetyl [N-Term]	0.00561149	0.000296045	1	3	P14174	P14174 [1-12]	P14174 1xOxidation [P2]; 1xMet-loss+Acetyl [N-Term]	Macrophage migration inhibitory factor OS=Homo sapiens OX=9606 GN=MIF PE=1 SV=4	0	1345.69													No Quan Labels	High	High	High	High	High	High	High	High	High	High	High	High	High	0.0001315	0.001076	3.02
High	[-].MSCESSMVLGYWDIR.[G]	1xCarbamidomethyl [C3]; 1xMet-loss+Acetyl [N-Term]	1.87033e-05	0.000296045	1	2	P21266	P21266 [1-15]	P21266 1xMet-loss+Acetyl [N-Term]	Glutathione S-transferase Mu 3 OS=Homo sapiens OX=9606 GN=GSTM3 PE=1 SV=3	0	1744.77													No Quan Labels	Not Found	High	High	Not Found	High	High	Not Found	High	High	Not Found	High	High	High	0.0001315	7.238e-07	3.53
High	[-].MMPTPVILLKEGTDSSQGIPQLVSNISACQVIAEAVR.[T]	1xAcetyl [N-Term]; 1xCarbamidomethyl [C29]; 2xOxidation [M2; P]; 1xTMT6plex [K10]	0.000665294	0.000296045	1	5	Q99832	Q99832 [1-37]	Q99832 1xAcetyl [N-Term]; 2xOxidation [P]	T-complex protein 1 subunit eta OS=Homo sapiens OX=9606 GN=CCT7 PE=1 SV=2	1	4256.22	1.115	0.956	0.16	-0.07	103.4	92.8	83.8	87.7	14.61	5.18	6.96	7.91		High	High	High	High	High	High	High	High	High	High	High	High	High	0.0001315	7.006e-05	3.43
High	[-].MSCINLPTVLPGSPSKTR.[G]	1xCarbamidomethyl [C3]; 1xTMT6plex [K16]; 1xMet-loss+Acetyl [N-Term]	0.000661682	0.000296045	1	1	P04183	P04183 [1-18]	P04183 1xMet-loss+Acetyl [N-Term]	Thymidine kinase, cytosolic OS=Homo sapiens OX=9606 GN=TK1 PE=1 SV=2	1	2098.15	0.991	0.903	-0.01	-0.15	89.6	90.4	100.8	111.7						High	Not Found	Not Found	High	Not Found	Not Found	High	Not Found	Not Found	High	Not Found	Not Found	High	0.0001315	6.956e-05	3.08
High	[-].MSDQQLDCALDLMR.[R]	1xCarbamidomethyl [C8]; 1xMet-loss+Acetyl [N-Term]	0.00221487	0.000296045	1	3	P47756	P47756 [1-14]	P47756 1xMet-loss+Acetyl [N-Term]	F-actin-capping protein subunit beta OS=Homo sapiens OX=9606 GN=CAPZB PE=1 SV=4	0	1606.72													No Quan Labels	High	High	High	High	High	High	High	High	High	High	High	High	High	0.0001315	0.0003266	3.27
High	[-].MSHQTGIQASEDVKEIFAR.[A]	1xTMT6plex [K14]; 1xMet-loss+Acetyl [N-Term]	4.56312e-07	0.000296045	1	4	Q12792	Q12792 [1-19]	Q12792 1xMet-loss+Acetyl [N-Term]	Twinfilin-1 OS=Homo sapiens OX=9606 GN=TWF1 PE=1 SV=3	1	2287.19	1.169	1.048	0.22	0.07	104.3	89.3	92.2	88	1.31	10.01	2.13	6.47		High	High	High	High	High	High	High	High	High	High	High	High	High	0.0001315	6.227e-09	6.66
High	[-].MSHTILLVQPTKR.[P]	1xTMT6plex [K12]; 1xMet-loss+Acetyl [N-Term]	0.000103934	0.000296045	1	3	P84090	P84090 [1-13]	P84090 1xMet-loss+Acetyl [N-Term]	Enhancer of rudimentary homolog OS=Homo sapiens OX=9606 GN=ERH PE=1 SV=1	1	1664.01	1.382	0.845	0.47	-0.24	116.8	84.5	68.8	81.4	6.19	4.13	9.07	8.57		High	High	High	High	High	High	High	High	High	High	High	High	High	0.0001315	6.508e-06	3.15
High	[-].MSHTILLVQPTKRPEGR.[T]	1xTMT6plex [K12]; 1xMet-loss+Acetyl [N-Term]	0.000279959	0.000296045	1	9	P84090	P84090 [1-17]	P84090 1xMet-loss+Acetyl [N-Term]	Enhancer of rudimentary homolog OS=Homo sapiens OX=9606 GN=ERH PE=1 SV=1	1	2103.22	1.472	0.916	0.56	-0.13	116.2	79	68.7	75	1.81	6.86	5.42	4.34		High	High	High	High	High	High	High	High	High	High	High	High	High	0.0001315	2.321e-05	4.45
High	[-].MSHVAVENALGLDQQFAGLDLNSSDNQSGGSTASKGR.[Y]	1xTMT6plex [K35]; 1xMet-loss+Acetyl [N-Term]	7.03922e-11	0.000296045	1	2	O00571	O00571 [1-37]	O00571 1xMet-loss+Acetyl [N-Term]	ATP-dependent RNA helicase DDX3X OS=Homo sapiens OX=9606 GN=DDX3X PE=1 SV=3	1	3901.91	1.158	0.999	0.21	0	102.7	88.6	92	92.1	2.77	0.59	11.26	5.42		Not Found	High	High	Not Found	High	High	Not Found	High	High	Not Found	High	High	High	0.0001315	8.182e-14	8.01
High	[-].MSKGPAVGIDLGTTY.[S]	1xTMT6plex [K3]; 1xMet-loss+Acetyl [N-Term]	0.00310314	0.000296045	1	5	P11142	P11142 [1-15]	P11142 1xMet-loss+Acetyl [N-Term]	Heat shock cognate 71 kDa protein OS=Homo sapiens OX=9606 GN=HSPA8 PE=1 SV=1	1	1649.89	1.154	1.087	0.21	0.12	107.2	93	93.9	86.4	3.23	2.23	4.58	1.75		High	High	High	High	High	High	High	High	High	High	High	High	High	0.0001315	0.0005063	3.71
High	[-].MSKGPAVGIDLGTTYSCVGVF.[Q]	1xCarbamidomethyl [C17]; 1xTMT6plex [K3]; 1xMet-loss+Acetyl [N-Term]	0.000822641	0.000296045	1	1	P11142	P11142 [1-21]	P11142 1xMet-loss+Acetyl [N-Term]	Heat shock cognate 71 kDa protein OS=Homo sapiens OX=9606 GN=HSPA8 PE=1 SV=1	1	2299.18	1.079	0.961	0.11	-0.06	104.2	96.6	91.4	95.1						High	Not Found	Not Found	High	Not Found	Not Found	High	Not Found	Not Found	High	Not Found	Not Found	High	0.0001315	9.191e-05	3.09
High	[-].MSKGPAVGIDLGTTYSCVGVFQH.[G]	1xCarbamidomethyl [C17]; 1xTMT6plex [K3]; 1xMet-loss+Acetyl [N-Term]	3.49277e-08	0.000296045	1	9	P11142	P11142 [1-23]	P11142 1xMet-loss+Acetyl [N-Term]	Heat shock cognate 71 kDa protein OS=Homo sapiens OX=9606 GN=HSPA8 PE=1 SV=1	1	2564.3	1.065	1.072	0.09	0.1	99.7	93.6	93.7	87.4	5.14	4.01	1.14	3.1		High	High	High	High	High	High	High	High	High	High	High	High	High	0.0001315	2.308e-10	6.59
High	[-].MSKNTVSSAR.[F]	1xTMT6plex [K3]; 1xMet-loss+Acetyl [N-Term]	0.0073614	0.000296045	1	2	O15511	O15511 [1-10]	O15511 1xMet-loss+Acetyl [N-Term]	Actin-related protein 2/3 complex subunit 5 OS=Homo sapiens OX=9606 GN=ARPC5 PE=1 SV=3	1	1220.68	1.2	1.217	0.26	0.28	104.9	87.4	101.9	83.7	3.92	6.38	3.11	4.02		Not Found	High	High	Not Found	High	High	Not Found	High	High	Not Found	High	High	High	0.0001315	0.001528	3.02
High	[-].MSKPHSEAGTAFIQTQQ.[L]	1xTMT6plex [K3]; 1xMet-loss+Acetyl [N-Term]	0.00991928	0.000296045	1	2	P14618	P14618 [1-17]	P14618 1xMet-loss+Acetyl [N-Term]	Pyruvate kinase PKM OS=Homo sapiens OX=9606 GN=PKM PE=1 SV=4	0	2001.02	1.071	0.935	0.1	-0.1	93.4	87.2	90.2	96.5	4.56	2.56	0.81	0.45		High	High	Not Found	High	High	Not Found	High	High	Not Found	High	High	Not Found	High	0.0001315	0.002248	1.87
High	[-].MSKPHSEAGTAFIQTQQL.[H]	1xTMT6plex [K3]; 1xMet-loss+Acetyl [N-Term]	5.67928e-05	0.000296045	1	3	P14618	P14618 [1-18]	P14618 1xMet-loss+Acetyl [N-Term]	Pyruvate kinase PKM OS=Homo sapiens OX=9606 GN=PKM PE=1 SV=4	0	2114.11	0.875	1.033	-0.19	0.05	89.2	101.9	111	107.5	7.32	11.01	17.21	13.34		High	High	High	High	High	High	High	High	High	High	High	High	High	0.0001315	3.005e-06	4.14
High	[-].MSHIQIPPGLTELLQGYTVEVLR.[Q]	1xMet-loss+Acetyl [N-Term]	3.12025e-05	0.000296045	1	3	P13861	P13861 [1-23]	P13861 1xMet-loss+Acetyl [N-Term]	cAMP-dependent protein kinase type II-alpha regulatory subunit OS=Homo sapiens OX=9606 GN=PRKAR2A PE=1 SV=2	0	2505.37													No Quan Labels	High	Not Found	High	High	Not Found	High	High	Not Found	High	High	Not Found	High	High	0.0001315	1.392e-06	3.68
High	[-].MSKPHSEAGTAFIQTQQLH.[A]	1xTMT6plex [K3]; 1xMet-loss+Acetyl [N-Term]	1.82814e-07	0.000296045	1	10	P14618	P14618 [1-19]	P14618 1xMet-loss+Acetyl [N-Term]	Pyruvate kinase PKM OS=Homo sapiens OX=9606 GN=PKM PE=1 SV=4	0	2251.17	0.986	1.025	-0.02	0.04	94.8	96.2	99.3	96.9	5.47	2.83	11.25	13.36		High	High	High	High	High	High	High	High	High	High	High	High	High	0.0001315	1.928e-09	6.16
High	[-].MSKPHSEAGTAFIQTQQLHAAMADTFLEH.[M]	1xTMT6plex [K3]; 1xMet-loss+Acetyl [N-Term]	1.77349e-13	0.000296045	1	8	P14618	P14618 [1-29]	P14618 1xMet-loss+Acetyl [N-Term]	Pyruvate kinase PKM OS=Homo sapiens OX=9606 GN=PKM PE=1 SV=4	0	3337.65	1.201	1.158	0.26	0.21	105.3	87.7	106.4	91.9	5.78	7.01	8.46	6		High	High	High	High	High	High	High	High	High	High	High	High	High	0.0001315	3.843e-17	8.39
High	[-].MSKPHSEAGTAFIQTQQLHAAMADTFLEHM.[C]	1xTMT6plex [K3]; 1xMet-loss+Acetyl [N-Term]	1.91695e-10	0.000296045	1	2	P14618	P14618 [1-30]	P14618 1xMet-loss+Acetyl [N-Term]	Pyruvate kinase PKM OS=Homo sapiens OX=9606 GN=PKM PE=1 SV=4	0	3468.69	1.022	1.006	0.03	0.01	100.4	98.2	94.5	94	7.21	2.28	8.41	1.39		Not Found	High	High	Not Found	High	High	Not Found	High	High	Not Found	High	High	High	0.0001315	2.949e-13	7.2
High	[-].MSKPHSEAGTAFIQTQQLHAAMADTFLEHMCR.[L]	1xCarbamidomethyl [C31]; 1xTMT6plex [K3]; 1xMet-loss+Acetyl [N-Term]	1.50701e-12	0.000296045	1	6	P14618	P14618 [1-32]	P14618 1xMet-loss+Acetyl [N-Term]	Pyruvate kinase PKM OS=Homo sapiens OX=9606 GN=PKM PE=1 SV=4	0	3784.82	1.12	1.145	0.16	0.19	106.8	95.4	92.5	80.8	6.05	7.07	7.49	5.13		High	High	High	High	High	High	High	High	High	High	High	High	High	0.0001315	5.961e-16	8.37
High	[-].MSKPHSEAGTAFIQTQQLHAAMADTFLEHMCRLDIDSPPITAR.[N]	1xCarbamidomethyl [C31]; 1xTMT6plex [K3]; 1xMet-loss+Acetyl [N-Term]	0.000191242	0.000296045	1	1	P14618	P14618 [1-43]	P14618 1xMet-loss+Acetyl [N-Term]	Pyruvate kinase PKM OS=Homo sapiens OX=9606 GN=PKM PE=1 SV=4	1	4963.45	1.148	0.917	0.2	-0.13	102.6	89.4	96.9	105.7						High	Not Found	Not Found	High	Not Found	Not Found	High	Not Found	Not Found	High	Not Found	Not Found	High	0.0001315	1.417e-05	3.32
High	[-].MSKQQPTQFINPETPGYVGFANLPNQVHR.[K]	1xTMT6plex [K3]; 1xMet-loss+Acetyl [N-Term]	3.90065e-05	0.000296045	1	2	Q15019	Q15019 [1-29]	Q15019 1xMet-loss+Acetyl [N-Term]	Septin-2 OS=Homo sapiens OX=9606 GN=SEPTIN2 PE=1 SV=1	1	3438.78	1.336	0.97	0.42	-0.04	108.2	81	97.5	100.4	6.94	14.35	6.41	0.54		Not Found	High	High	Not Found	High	High	Not Found	High	High	Not Found	High	High	High	0.0001315	1.855e-06	4.49
High	[-].MSKSESPKEPEQLR.[K]	1xAcetyl [N-Term]; 2xTMT6plex [K3; K8]	0.00109772	0.000296045	1	2	P09651	P09651 [1-14]	P09651 1xAcetyl [N-Term]	Heterogeneous nuclear ribonucleoprotein A1 OS=Homo sapiens OX=9606 GN=HNRNPA1 PE=1 SV=5	2	2146.16	1.104	1.186	0.14	0.25	102.6	93	93.9	79.2	4.93	2.84	5.28	8.21		High	High	Not Found	High	High	Not Found	High	High	Not Found	High	High	Not Found	High	0.0001315	0.0001333	3.78
High	[-].MSLDIQSLDIQCEELSDAR.[W]	1xCarbamidomethyl [C12]; 1xMet-loss+Acetyl [N-Term]	4.7171e-06	0.000296045	1	5	P13489	P13489 [1-19]	P13489 1xMet-loss+Acetyl [N-Term]	Ribonuclease inhibitor OS=Homo sapiens OX=9606 GN=RNH1 PE=1 SV=2	0	2134													No Quan Labels	High	High	High	High	High	High	High	High	High	High	High	High	High	0.0001315	1.242e-07	4.41
High	[-].MSIEKIWAR.[E]	1xAcetyl [N-Term]; 1xTMT6plex [K5]	0.0125875	0.000296045	1	1	P09104	P09104 [1-9]	P09104 1xAcetyl [N-Term]	Gamma-enolase OS=Homo sapiens OX=9606 GN=ENO2 PE=1 SV=3	1	1404.79	1.132	0.994	0.18	-0.01	106.6	94.2	89.1	89.6						Not Found	Not Found	High	Not Found	Not Found	High	Not Found	Not Found	High	Not Found	Not Found	High	High	0.0001315	0.003047	2.81
High	[-].MSIGVPIKVLHEAEGHIVTCETNTGEVYR.[G]	1xCarbamidomethyl [C20]; 1xTMT6plex [K8]; 1xMet-loss+Acetyl [N-Term]	2.21077e-08	0.000296045	1	6	P62318	P62318 [1-29]	P62318 1xMet-loss+Acetyl [N-Term]	Small nuclear ribonucleoprotein Sm D3 OS=Homo sapiens OX=9606 GN=SNRPD3 PE=1 SV=1	1	3379.75	1.225	1.064	0.29	0.09	112.4	91.8	93	87.4	9.66	1.09	7.07	13.94		High	High	High	High	High	High	High	High	High	High	High	High	High	0.0001315	1.288e-10	5.03
High	[-].MSIHFSSPVFTSR.[S]	1xMet-loss+Acetyl [N-Term]	0.00200826	0.000296045	1	2	P08729	P08729 [1-13]	P08729 1xMet-loss+Acetyl [N-Term]	Keratin, type II cytoskeletal 7 OS=Homo sapiens OX=9606 GN=KRT7 PE=1 SV=5	0	1406.71													No Quan Labels	High	Not Found	High	High	Not Found	High	High	Not Found	High	High	Not Found	High	High	0.0001315	0.0002888	3.18
High	[-].MSKPHSEAGTAFIQTQQLHAA.[M]	1xTMT6plex [K3]; 1xMet-loss+Acetyl [N-Term]	1.59466e-08	0.000296045	1	4	P14618	P14618 [1-21]	P14618 1xMet-loss+Acetyl [N-Term]	Pyruvate kinase PKM OS=Homo sapiens OX=9606 GN=PKM PE=1 SV=4	0	2393.24	1.14	1.219	0.19	0.29	99.2	87	106.6	87.5	7.56	2.13	7.28	16.33		High	High	High	High	High	High	High	High	High	High	High	High	High	0.0001315	8.496e-11	5.22
High	[-].MSGSFELSVQDLNDLLSDGSGCYSLPSQPCNEVTPR.[I]	2xCarbamidomethyl [C22; C30]; 1xMet-loss+Acetyl [N-Term]	1.63231e-05	0.000296045	1	3	P51452	P51452 [1-36]	P51452 1xMet-loss+Acetyl [N-Term]	Dual specificity protein phosphatase 3 OS=Homo sapiens OX=9606 GN=DUSP3 PE=1 SV=1	0	3870.74													No Quan Labels	High	Not Found	High	High	Not Found	High	High	Not Found	High	High	Not Found	High	High	0.0001315	6.068e-07	3.85
High	[-].MSGGVYGGDEVGALVFDIGSYTVR.[A]	1xMet-loss+Acetyl [N-Term]	1.07165e-08	0.000296045	1	6	O96019	O96019 [1-24]	O96019 1xMet-loss+Acetyl [N-Term]	Actin-like protein 6A OS=Homo sapiens OX=9606 GN=ACTL6A PE=1 SV=1	0	2360.14													No Quan Labels	High	High	High	High	High	High	High	High	High	High	High	High	High	0.0001315	5.09e-11	5.02
High	[-].MSGGVYGGDEVGALVFDIGSY.[T]	1xMet-loss+Acetyl [N-Term]	0.0126558	0.000296045	1	1	O96019	O96019 [1-21]	O96019 1xMet-loss+Acetyl [N-Term]	Actin-like protein 6A OS=Homo sapiens OX=9606 GN=ACTL6A PE=1 SV=1	0	2003.92													No Quan Labels	Not Found	High	Not Found	Not Found	High	Not Found	Not Found	High	Not Found	Not Found	High	Not Found	High	0.0001315	0.003071	1.63
High	[-].MSDQQLDCALDLMR.[R]	1xCarbamidomethyl [C8]; 1xOxidation [M13]; 1xMet-loss+Acetyl [N-Term]	0.00273828	0.000296045	1	3	P47756	P47756 [1-14]	P47756 1xMet-loss+Acetyl [N-Term]	F-actin-capping protein subunit beta OS=Homo sapiens OX=9606 GN=CAPZB PE=1 SV=4	0	1622.71													No Quan Labels	High	High	High	High	High	High	High	High	High	High	High	High	High	0.0001315	0.0004288	1.71
High	[-].MSDSEKLNLDSIIGR.[L]	1xTMT6plex [K6]; 1xMet-loss+Acetyl [N-Term]	1.73306e-05	0.000296045	1	5	P62136	P62136 [1-15]	P62136 1xMet-loss+Acetyl [N-Term]	Serine/threonine-protein phosphatase PP1-alpha catalytic subunit OS=Homo sapiens OX=9606 GN=PPP1CA PE=1 SV=1	1	1817.98	1.239	1.142	0.31	0.19	111.8	90.2	94.4	82.7	6.19	3.59	0.44	6.71		High	High	High	High	High	High	High	High	High	High	High	High	High	0.0001315	6.572e-07	4.02
High	[-].MSDSLVVCEVDPELTEKLR.[K]	1xCarbamidomethyl [C8]; 1xTMT6plex [K17]; 1xMet-loss+Acetyl [N-Term]	4.39476e-06	0.000296045	1	5	O60234	O60234 [1-19]	O60234 1xMet-loss+Acetyl [N-Term]	Glia maturation factor gamma OS=Homo sapiens OX=9606 GN=GMFG PE=1 SV=1	1	2360.22	1.091	0.982	0.13	-0.03	102.1	93.5	93.5	95.3	2.5	5.63	5.61	7.75		High	High	High	High	High	High	High	High	High	High	High	High	High	0.0001315	1.135e-07	4.94
High	[-].MSDTLTADVIGR.[R]	1xMet-loss+Acetyl [N-Term]	0.00768795	0.000296045	1	3	Q15813	Q15813 [1-12]	Q15813 1xMet-loss+Acetyl [N-Term]	Tubulin-specific chaperone E OS=Homo sapiens OX=9606 GN=TBCE PE=1 SV=1	0	1189.61													No Quan Labels	High	High	High	High	High	High	High	High	High	High	High	High	High	0.0001315	0.001617	1.99
High	[-].MSDTSESGAGLTR.[F]	1xMet-loss+Acetyl [N-Term]	0.00768795	0.000296045	1	2	Q9UNF1	Q9UNF1 [1-13]	Q9UNF1 1xMet-loss+Acetyl [N-Term]	Melanoma-associated antigen D2 OS=Homo sapiens OX=9606 GN=MAGED2 PE=1 SV=2	0	1222.55													No Quan Labels	High	High	Not Found	High	High	Not Found	High	High	Not Found	High	High	Not Found	High	0.0001315	0.001617	2.18
High	[-].MSEKSVEAAAELSAK.[D]	1xTMT6plex [K4]; 1xMet-loss+Acetyl [N-Term]	0.00183084	0.000296045	1	1	P20962	P20962 [1-15]	P20962 1xMet-loss+Acetyl [N-Term]	Parathymosin OS=Homo sapiens OX=9606 GN=PTMS PE=1 SV=2	1	1690.91	0.991	0.843	-0.01	-0.25	77.2	77.9	147.7	175.3						High	Not Found	Not Found	High	Not Found	Not Found	High	Not Found	Not Found	High	Not Found	Not Found	High	0.0001315	0.0002564	3.38
High	[-].MSEPGGGGGEDGSAGLEVSAVQNVADVSVLQKH.[L]	1xTMT6plex [K32]; 1xMet-loss+Acetyl [N-Term]	0.00342222	0.000296045	1	2	Q14204	Q14204 [1-33]	Q14204 1xMet-loss+Acetyl [N-Term]	Cytoplasmic dynein 1 heavy chain 1 OS=Homo sapiens OX=9606 GN=DYNC1H1 PE=1 SV=5	1	3321.64	1.19	1.014	0.25	0.02	96	80.7	80.2	79.1	0.08	2.72	10.63	8.78		Not Found	High	High	Not Found	High	High	Not Found	High	High	Not Found	High	High	High	0.0001315	0.0005713	3.49
High	[-].MSEPGGGGGEDGSAGLEVSAVQNVADVSVLQKHLR.[K]	1xTMT6plex [K32]; 1xMet-loss+Acetyl [N-Term]	2.25068e-05	0.000296045	1	5	Q14204	Q14204 [1-35]	Q14204 1xMet-loss+Acetyl [N-Term]	Cytoplasmic dynein 1 heavy chain 1 OS=Homo sapiens OX=9606 GN=DYNC1H1 PE=1 SV=5	1	3590.82	1.046	1.075	0.06	0.1	99.1	94.7	93.5	87	1.97	10.14	6.54	6.9		High	High	High	High	High	High	High	High	High	High	High	High	High	0.0001315	9.194e-07	4.07
High	[-].MSESFDCAKCNESLYGR.[K]	2xCarbamidomethyl [C7; C10]; 1xTMT6plex [K9]; 1xMet-loss+Acetyl [N-Term]	0.000882961	0.000296045	1	5	Q13643	Q13643 [1-17]	Q13643 1xMet-loss+Acetyl [N-Term]	Four and a half LIM domains protein 3 OS=Homo sapiens OX=9606 GN=FHL3 PE=1 SV=4	1	2193.97	0.998	1.107	0	0.15	102	102.1	101	91.2	4.83	3.92	4.77	3.29		High	High	High	High	High	High	High	High	High	High	High	High	High	0.0001315	0.0001006	3.18
High	[-].MSESGHSQPGLYGIER.[R]	1xMet-loss+Acetyl [N-Term]	0.012452	0.000296045	1	2	Q9H0W8	Q9H0W8 [1-16]	Q9H0W8 1xMet-loss+Acetyl [N-Term]	Protein SMG9 OS=Homo sapiens OX=9606 GN=SMG9 PE=1 SV=1	0	1658.78													No Quan Labels	High	Not Found	High	High	Not Found	High	High	Not Found	High	High	Not Found	High	High	0.0001315	0.003003	2.07
High	[-].MSESLVVCDVAEDLVEK.[L]	1xCarbamidomethyl [C8]; 1xMet-loss+Acetyl [N-Term]	0.00359383	0.000296045	1	1	P60983	P60983 [1-17]	P60983 1xMet-loss+Acetyl [N-Term]	Glia maturation factor beta OS=Homo sapiens OX=9606 GN=GMFB PE=1 SV=2	0	1833.88													No Quan Labels	Not Found	Not Found	High	Not Found	Not Found	High	Not Found	Not Found	High	Not Found	Not Found	High	High	0.0001315	0.0006076	2.76
High	[-].MSESLVVCDVAEDLVEKLR.[K]	1xCarbamidomethyl [C8]; 1xTMT6plex [K17]; 1xMet-loss+Acetyl [N-Term]	5.73256e-08	0.000296045	1	10	P60983	P60983 [1-19]	P60983 1xMet-loss+Acetyl [N-Term]	Glia maturation factor beta OS=Homo sapiens OX=9606 GN=GMFB PE=1 SV=2	1	2332.23	1.153	1.016	0.21	0.02	104.5	90.6	94.3	92.8	1.88	1.81	3.64	3.58		High	High	High	High	High	High	High	High	High	High	High	High	High	0.0001315	4.381e-10	3.23
High	[-].MSETSFNLISEKCDILSILR.[D]	1xCarbamidomethyl [C13]; 1xTMT6plex [K12]; 1xMet-loss+Acetyl [N-Term]	0.000107972	0.000296045	1	1	Q96DC9	Q96DC9 [1-20]	Q96DC9 1xMet-loss+Acetyl [N-Term]	Ubiquitin thioesterase OTUB2 OS=Homo sapiens OX=9606 GN=OTUB2 PE=1 SV=2	1	2496.32	1.23	1.256	0.3	0.33	106.2	86.3	92.3	73.5						Not Found	High	Not Found	Not Found	High	Not Found	Not Found	High	Not Found	Not Found	High	Not Found	High	0.0001315	6.827e-06	3.29
High	[-].MSFLKSFPPPGPAEGLLR.[Q]	1xTMT6plex [K5]; 1xMet-loss+Acetyl [N-Term]	0.000129223	0.000296045	1	5	P54105	P54105 [1-18]	P54105 1xMet-loss+Acetyl [N-Term]	Methylosome subunit pICln OS=Homo sapiens OX=9606 GN=CLNS1A PE=1 SV=1	1	2084.17	1.057	1.04	0.08	0.06	100.8	95.4	93	89.4	3.26	5.5	6.69	3.6		High	High	High	High	High	High	High	High	High	High	High	High	High	0.0001315	8.626e-06	3.4
High	[-].MSFIPVAEDSDFPIHNLPYGVFSTR.[G]	1xMet-loss+Acetyl [N-Term]	3.81662e-05	0.000296045	1	4	P16930	P16930 [1-25]	P16930 1xMet-loss+Acetyl [N-Term]	Fumarylacetoacetase OS=Homo sapiens OX=9606 GN=FAH PE=1 SV=2	0	2750.35													No Quan Labels	High	High	High	High	High	High	High	High	High	High	High	High	High	0.0001315	1.809e-06	3.91
High	[-].MSFVAYEELIKEGDTAILSLGH.[G]	1xTMT6plex [K11]; 1xMet-loss+Acetyl [N-Term]	0.00981237	0.000296045	1	2	Q96FX7	Q96FX7 [1-22]	Q96FX7 1xMet-loss+Acetyl [N-Term]	tRNA (adenine(58)-N(1))-methyltransferase catalytic subunit TRMT61A OS=Homo sapiens OX=9606 GN=TRMT61A PE=1 SV=1	1	2563.35	0.966	0.855	-0.05	-0.23	96.7	100	81.8	95.7	4.41	2.85	6.44	9.09		High	High	Not Found	High	High	Not Found	High	High	Not Found	High	High	Not Found	High	0.0001315	0.002218	1.78
High	[-].MSFVAYEELIKEGDTAILSLGHGAM.[V]	1xTMT6plex [K11]; 1xMet-loss+Acetyl [N-Term]	0.0132154	0.000296045	1	2	Q96FX7	Q96FX7 [1-25]	Q96FX7 1xMet-loss+Acetyl [N-Term]	tRNA (adenine(58)-N(1))-methyltransferase catalytic subunit TRMT61A OS=Homo sapiens OX=9606 GN=TRMT61A PE=1 SV=1	1	2822.45	1.114	0.928	0.16	-0.11	102.3	91.9	79.8	85.9	7.15	17.61	9.83	0.91		High	High	Not Found	High	High	Not Found	High	High	Not Found	High	High	Not Found	High	0.0001315	0.00325	1.89
High	[-].MSGDHLHNDSQIEADFR.[L]	1xMet-loss+Acetyl [N-Term]	0.000766441	0.000296045	1	5	P11387	P11387 [1-17]	P11387 1xMet-loss+Acetyl [N-Term]	DNA topoisomerase 1 OS=Homo sapiens OX=9606 GN=TOP1 PE=1 SV=2	0	1882.83													No Quan Labels	High	High	High	High	High	High	High	High	High	High	High	High	High	0.0001315	8.436e-05	2.98
High	[-].MSGEDEQQEQTIAEDLVVTKY.[K]	1xTMT6plex [K20]; 1xMet-loss+Acetyl [N-Term]	5.3464e-06	0.000296045	1	5	Q9UQ80	Q9UQ80 [1-21]	Q9UQ80 1xMet-loss+Acetyl [N-Term]	Proliferation-associated protein 2G4 OS=Homo sapiens OX=9606 GN=PA2G4 PE=1 SV=3	1	2553.24	1.148	1.109	0.2	0.15	106.5	92.8	90.2	81.3	5.79	3.96	0.88	12.51		High	High	High	High	High	High	High	High	High	High	High	High	High	0.0001315	1.457e-07	4.17
High	[-].MSGEENPASKPTPVQDVQGDGR.[W]	1xTMT6plex [K10]; 1xMet-loss+Acetyl [N-Term]	3.61438e-05	0.000296045	1	6	Q15102	Q15102 [1-22]	Q15102 1xMet-loss+Acetyl [N-Term]	Platelet-activating factor acetylhydrolase IB subunit gamma OS=Homo sapiens OX=9606 GN=PAFAH1B3 PE=1 SV=1	0	2439.19	0.895	1.117	-0.16	0.16	92.7	103.5	93.7	83.8	21.21	16.46	10.82	14.08		High	High	High	High	High	High	High	High	High	High	High	High	High	0.0001315	1.685e-06	3.18
High	[-].MSGEPGQTSVAPPPEEVEPGSGVR.[I]	1xMet-loss+Acetyl [N-Term]	0.00369286	0.000296045	1	1	Q9BRT3	Q9BRT3 [1-24]	Q9BRT3 1xMet-loss+Acetyl [N-Term]	Migration and invasion enhancer 1 OS=Homo sapiens OX=9606 GN=MIEN1 PE=1 SV=1	0	2305.09													No Quan Labels	High	Not Found	Not Found	High	Not Found	Not Found	High	Not Found	Not Found	High	Not Found	Not Found	High	0.0001315	0.0006323	2.49
High	[-].MSGFLEELLGEKLVTGGGEEVDVHSLGAR.[G]	1xTMT6plex [K12]; 1xMet-loss+Acetyl [N-Term]	5.66752e-09	0.000296045	1	4	Q6DKJ4	Q6DKJ4 [1-29]	Q6DKJ4 1xMet-loss+Acetyl [N-Term]	Nucleoredoxin OS=Homo sapiens OX=9606 GN=NXN PE=1 SV=2	1	3169.66	1.107	0.955	0.15	-0.07	104.1	94	81.3	85.1	4.72	8.4	4.84	10.52		High	High	High	High	High	High	High	High	High	High	High	High	High	0.0001315	2.249e-11	6.11
High	[-].MSGGKYVDSEGHLYTVPIR.[E]	1xTMT6plex [K5]; 1xMet-loss+Acetyl [N-Term]	4.56312e-07	0.000296045	1	4	Q03135	Q03135 [1-19]	Q03135 1xMet-loss+Acetyl [N-Term]	Caveolin-1 OS=Homo sapiens OX=9606 GN=CAV1 PE=1 SV=4	1	2249.18	1.101	0.951	0.14	-0.07	98	89.1	91.7	96.4	5.21	7.47	4.39	4.17		High	High	High	High	High	High	High	High	High	High	High	High	High	0.0001315	6.208e-09	5.25
High	[-].MSDAAVDTSSEITTKDLK.[E]	1xTMT6plex [K15]; 1xMet-loss+Acetyl [N-Term]	2.37539e-06	0.000296045	1	5	P06454	P06454 [1-18]	P06454 1xMet-loss+Acetyl [N-Term]	Prothymosin alpha OS=Homo sapiens OX=9606 GN=PTMA PE=1 SV=2	1	2052.05	0.788	1.043	-0.34	0.06	66.1	83.9	173.1	166	5.5	12.01	12.79	5.24		High	High	High	High	High	High	High	High	High	High	High	High	High	0.0001315	5.131e-08	3.65
High	[-].MMPTPVILLKEGTDSSQGIPQLVSNISACQVIAEAVR.[T]	1xAcetyl [N-Term]; 1xCarbamidomethyl [C29]; 1xOxidation [M2]; 1xTMT6plex [K10]	8.82719e-05	0.000296045	1	5	Q99832	Q99832 [1-37]	Q99832 1xAcetyl [N-Term]	T-complex protein 1 subunit eta OS=Homo sapiens OX=9606 GN=CCT7 PE=1 SV=2	1	4240.22	1.148	0.797	0.2	-0.33	105	91.5	84.3	105.6	7.89	10.09	9.58	16.56		High	High	High	High	High	High	High	High	High	High	High	High	High	0.0001315	5.286e-06	3.62
High	[-].MMPTPVILLKEGTDSSQGIPQLVSNISACQVIAEAVR.[T]	1xAcetyl [N-Term]; 1xCarbamidomethyl [C29]; 1xTMT6plex [K10]	1.83004e-05	0.000296045	1	2	Q99832	Q99832 [1-37]	Q99832 1xAcetyl [N-Term]	T-complex protein 1 subunit eta OS=Homo sapiens OX=9606 GN=CCT7 PE=1 SV=2	1	4224.23													No Quan Values	Not Found	High	High	Not Found	High	High	Not Found	High	High	Not Found	High	High	High	0.0001315	7.026e-07	3.48
High	[-].MMLGTEGGEGFVVKVR.[G]	1xAcetyl [N-Term]; 1xOxidation [M2]; 1xTMT6plex [K14]	0.00120413	0.000296045	1	2	P31943	P31943 [1-16]	P31943 1xAcetyl [N-Term]	Heterogeneous nuclear ribonucleoprotein H OS=Homo sapiens OX=9606 GN=HNRNPH1 PE=1 SV=4	1	1997.04	1.043	1.037	0.06	0.05	98.8	94.7	92.7	89.4	1.36	11.01	7.86	3.38		Not Found	High	High	Not Found	High	High	Not Found	High	High	Not Found	High	High	High	0.0001315	0.0001504	2.96
High	[-].MELSDANLQTLTEYLK.[K]	1xAcetyl [N-Term]	0.0147241	0.000296045	1	1	P55060	P55060 [1-16]	P55060 1xAcetyl [N-Term]	Exportin-2 OS=Homo sapiens OX=9606 GN=CSE1L PE=1 SV=3	0	1910.94													No Quan Labels	Not Found	Not Found	High	Not Found	Not Found	High	Not Found	Not Found	High	Not Found	Not Found	High	High	0.0001315	0.003734	1.59
High	[-].MELSDANLQTLTEYLKKTLDPDPAIR.[R]	1xAcetyl [N-Term]; 2xTMT6plex [K16; K17]	0.0030199	0.000296045	1	8	P55060	P55060 [1-26]	P55060 1xAcetyl [N-Term]	Exportin-2 OS=Homo sapiens OX=9606 GN=CSE1L PE=1 SV=3	2	3475.88	1.32	1.102	0.4	0.14	111.7	84.6	88.3	80.1	3.55	3.49	2.63	1.18		High	High	High	High	High	High	High	High	High	High	High	High	High	0.0001315	0.0004881	1.86
High	[-].MEMEKEFEQIDKSGSWAAIYQDIR.[H]	1xAcetyl [N-Term]; 2xTMT6plex [K5; K12]	2.453e-07	0.000296045	1	6	P18031	P18031 [1-24]	P18031 1xAcetyl [N-Term]	Tyrosine-protein phosphatase non-receptor type 1 OS=Homo sapiens OX=9606 GN=PTPN1 PE=1 SV=1	2	3404.69	1.244	1.159	0.32	0.21	104.7	84.1	95	82	1.72	3.99	3.63	1.87		High	High	High	High	High	High	High	High	High	High	High	High	High	0.0001315	2.817e-09	5.19
High	[-].MEMEKEFEQIDKSGSWAAIYQDIR.[H]	1xAcetyl [N-Term]; 1xOxidation [M3]; 2xTMT6plex [K5; K12]	8.97255e-05	0.000296045	1	4	P18031	P18031 [1-24]	P18031 1xAcetyl [N-Term]	Tyrosine-protein phosphatase non-receptor type 1 OS=Homo sapiens OX=9606 GN=PTPN1 PE=1 SV=1	2	3420.69	1.178	1.037	0.24	0.05	108.6	92.2	89.7	86.6	0.54	1.99	0.51	4.71		High	High	Not Found	High	High	Not Found	High	High	Not Found	High	High	Not Found	High	0.0001315	5.402e-06	3.84
High	[-].MEMTEMTGVSLKR.[G]	1xAcetyl [N-Term]; 1xTMT6plex [K12]	0.000333238	0.000296045	1	1	Q96PZ0	Q96PZ0 [1-13]	Q96PZ0 1xAcetyl [N-Term]	Pseudouridylate synthase 7 homolog OS=Homo sapiens OX=9606 GN=PUS7 PE=1 SV=2	1	1783.9	1.724	0.958	0.79	-0.06	128.7	74.7	84.1	87.7						High	Not Found	Not Found	High	Not Found	Not Found	High	Not Found	Not Found	High	Not Found	Not Found	High	0.0001315	2.885e-05	3.04
High	[-].MENGYTYEDYKNTAEWLLSH.[T]	1xAcetyl [N-Term]; 1xTMT6plex [K11]	0.000654518	0.000296045	1	6	P00491	P00491 [1-20]	P00491 1xAcetyl [N-Term]	Purine nucleoside phosphorylase OS=Homo sapiens OX=9606 GN=PNP PE=1 SV=2	1	2735.25	1.166	1.271	0.22	0.35	105.3	90.3	94.8	74.6	3.53	4.71	7.17	5.5		High	High	High	High	High	High	High	High	High	High	High	High	High	0.0001315	6.874e-05	1.95
High	[-].MENGYTYEDYKNTAEWLLSHTKH.[R]	1xAcetyl [N-Term]; 2xTMT6plex [K11; K22]	0.0097066	0.000296045	1	1	P00491	P00491 [1-23]	P00491 1xAcetyl [N-Term]	Purine nucleoside phosphorylase OS=Homo sapiens OX=9606 GN=PNP PE=1 SV=2	2	3330.61	1.089	1.009	0.12	0.01	100.8	92.5	85	84.2						Not Found	Not Found	High	Not Found	Not Found	High	Not Found	Not Found	High	Not Found	Not Found	High	High	0.0001315	0.002176	2.59
High	[-].MENGYTYEDYKNTAEWLLSHTKHR.[P]	1xAcetyl [N-Term]; 2xTMT6plex [K11; K22]	4.87624e-05	0.000296045	1	4	P00491	P00491 [1-24]	P00491 1xAcetyl [N-Term]	Purine nucleoside phosphorylase OS=Homo sapiens OX=9606 GN=PNP PE=1 SV=2	2	3486.72	1.101	1.098	0.14	0.14	101.4	92	94.8	86.4	0.57	3.55	3.3	4.6		High	High	High	High	High	High	High	High	High	High	High	High	High	0.0001315	2.461e-06	4.37
High	[K].MEPENKYLPELMAEKDSLDPSFTH.[A]	2xTMT6plex [K6; K15]; 1xTMT6plex [N-Term]	0.00576595	0.000296045	1	2	Q07666	Q07666 [97-120]		KH domain-containing, RNA-binding, signal transduction-associated protein 1 OS=Homo sapiens OX=9606 GN=KHDRBS1 PE=1 SV=1	2	3508.79	1.049	0.962	0.07	-0.06	100.1	95.4	83	86.2	5.7	7.5	4.38	10.11		High	High	Not Found	High	High	Not Found	High	High	Not Found	High	High	Not Found	High	0.0001315	0.001114	2.87
High	[-].MEPGPDGPAASGPAAIR.[E]	1xAcetyl [N-Term]	0.000111557	0.000296045	1	2	P19623	P19623 [1-17]	P19623 1xAcetyl [N-Term]	Spermidine synthase OS=Homo sapiens OX=9606 GN=SRM PE=1 SV=1	0	1635.78													No Quan Labels	Not Found	High	High	Not Found	High	High	Not Found	High	High	Not Found	High	High	High	0.0001315	7.148e-06	4.04
High	[-].MELSAEYLR.[E]	1xAcetyl [N-Term]	0.0105283	0.000296045	1	3	Q9H3K6	Q9H3K6 [1-9]	Q9H3K6 1xAcetyl [N-Term]	BolA-like protein 2 OS=Homo sapiens OX=9606 GN=BOLA2 PE=1 SV=1	0	1153.56													No Quan Labels	High	High	High	High	High	High	High	High	High	High	Not Found	High	High	0.0001315	0.002414	2.42
High	[-].MEPGPDGPAASGPAAIR.[E]	1xAcetyl [N-Term]; 1xOxidation [P]	4.77119e-05	0.000296045	1	6	P19623	P19623 [1-17]	P19623 1xAcetyl [N-Term]; 1xOxidation [P]	Spermidine synthase OS=Homo sapiens OX=9606 GN=SRM PE=1 SV=1	0	1651.77													No Quan Labels	High	High	High	High	High	High	High	High	High	High	High	High	High	0.0001315	2.394e-06	2.94
High	[-].MEPTAPSLTEEDLTEVKKDALENLR.[V]	1xAcetyl [N-Term]; 2xTMT6plex [K17; K18]	3.53285e-07	0.000296045	1	3	O95999	O95999 [1-25]	O95999 1xAcetyl [N-Term]	B-cell lymphoma/leukemia 10 OS=Homo sapiens OX=9606 GN=BCL10 PE=1 SV=1	2	3329.76	1.086	1.091	0.12	0.13	100.3	92.3	90	82.5	0.74	0.88	6.73	0.45		Not Found	High	High	Not Found	High	High	Not Found	High	High	Not Found	High	High	High	0.0001315	4.489e-09	4.29
High	[-].MEQLSSANTR.[F]	1xAcetyl [N-Term]	0.00260747	0.000296045	1	3	P30740	P30740 [1-10]	P30740 1xAcetyl [N-Term]	Leukocyte elastase inhibitor OS=Homo sapiens OX=9606 GN=SERPINB1 PE=1 SV=1	0	1178.55													No Quan Labels	High	High	High	High	High	High	High	High	High	High	High	High	High	0.0001315	0.000403	2.82
High	[-].MESAGLEQLLR.[E]	1xAcetyl [N-Term]	6.68698e-05	0.000296045	1	2	Q8TEX9	Q8TEX9 [1-11]	Q8TEX9 1xAcetyl [N-Term]	Importin-4 OS=Homo sapiens OX=9606 GN=IPO4 PE=1 SV=2	0	1288.66													No Quan Labels	Not Found	High	High	Not Found	High	High	Not Found	High	High	Not Found	High	High	High	0.0001315	3.702e-06	3.16
High	[-].MESAIAEGGASR.[F]	1xAcetyl [N-Term]	0.000609801	0.000296045	1	2	P78344	P78344 [1-12]	P78344 1xAcetyl [N-Term]	Eukaryotic translation initiation factor 4 gamma 2 OS=Homo sapiens OX=9606 GN=EIF4G2 PE=1 SV=1	0	1220.56													No Quan Labels	High	High	Not Found	High	High	Not Found	High	High	Not Found	High	High	Not Found	High	0.0001315	6.278e-05	2.59
High	[-].MESALAVPR.[L]	1xAcetyl [N-Term]	0.00772978	0.000296045	1	3	Q96EM0	Q96EM0 [1-9]	Q96EM0 1xAcetyl [N-Term]	Trans-3-hydroxy-L-proline dehydratase OS=Homo sapiens OX=9606 GN=L3HYPDH PE=1 SV=2	0	1015.52													No Quan Labels	High	High	High	High	High	High	High	High	High	High	High	High	High	0.0001315	0.001623	2.45
High	[G].MESCGIHETTFNSIMKCDVDIR.[K]	2xCarbamidomethyl [C4; C17]; 1xTMT6plex [K16]; 1xTMT6plex [N-Term]	0.00189159	0.000296045	2	1	P60709; P63261	P60709 [269-290]; P63261 [269-290]		Actin, cytoplasmic 1 OS=Homo sapiens OX=9606 GN=ACTB PE=1 SV=1 Actin, cytoplasmic 2 OS=Homo sapiens OX=9606 GN=ACTG1 PE=1 SV=1	1	3101.49	1.139	0.879	0.19	-0.19	94.9	83.4	91.2	103.7					Shared	High	Not Found	Not Found	High	Not Found	Not Found	High	Not Found	Not Found	High	Not Found	Not Found	High	0.0001315	0.0002673	2.9
High	[-].MESGFTSKDTYLSHFNPR.[D]	1xAcetyl [N-Term]; 1xTMT6plex [K8]	7.78821e-05	0.000296045	1	6	P40261	P40261 [1-18]	P40261 1xAcetyl [N-Term]	Nicotinamide N-methyltransferase OS=Homo sapiens OX=9606 GN=NNMT PE=1 SV=1	1	2388.15	1.176	0.958	0.23	-0.06	102.8	87.4	94.3	98.4	1.25	9.28	3.65	6.23		High	High	High	High	High	High	High	High	High	High	High	High	High	0.0001315	4.487e-06	4
High	[-].MESYDIIANQPVVIDNGSGVIKAGFAGDQIPKYCFPN.[Y]	1xAcetyl [N-Term]; 1xCarbamidomethyl [C34]; 2xTMT6plex [K22; K32]	0.0112962	0.000296045	1	1	P42025	P42025 [1-37]	P42025 1xAcetyl [N-Term]	Beta-centractin OS=Homo sapiens OX=9606 GN=ACTR1B PE=1 SV=1	2	4528.29	1.146	1.135	0.2	0.18	108.6	94.8	91	80.1						Not Found	Not Found	High	Not Found	Not Found	High	Not Found	Not Found	High	Not Found	Not Found	High	High	0.0001315	0.002648	2.33
High	[-].MESYDVIANQPVVIDNGSGVIKAGF.[A]	1xAcetyl [N-Term]; 1xTMT6plex [K22]	0.000381824	0.000296045	1	2	P61163	P61163 [1-25]	P61163 1xAcetyl [N-Term]	Alpha-centractin OS=Homo sapiens OX=9606 GN=ACTR1A PE=1 SV=1	1	2894.48	0.966	1.043	-0.05	0.06	94.7	98	86.1	82.6	5.64	9.58	7.18	7.04		High	Not Found	High	High	Not Found	High	High	Not Found	High	High	Not Found	High	High	0.0001315	3.45e-05	3.75
High	[-].MESYDVIANQPVVIDNGSGVIKAGFAGDQIPKYCFPN.[Y]	1xAcetyl [N-Term]; 1xCarbamidomethyl [C34]; 2xTMT6plex [K22; K32]	0.0021909	0.000296045	1	2	P61163	P61163 [1-37]	P61163 1xAcetyl [N-Term]	Alpha-centractin OS=Homo sapiens OX=9606 GN=ACTR1A PE=1 SV=1	2	4514.28	1.341	1.019	0.42	0.03	104.4	77.8	92.9	91.1	1.12	13.08	4.35	2.73		Not Found	High	High	Not Found	High	High	Not Found	High	High	Not Found	High	High	High	0.0001315	0.0003224	3.2
High	[Q].MEPKVVTDTDETELAR.[Q]	1xTMT6plex [K4]; 1xTMT6plex [N-Term]	0.00169655	0.000296045	1	1	P05198	P05198 [273-288]		Eukaryotic translation initiation factor 2 subunit 1 OS=Homo sapiens OX=9606 GN=EIF2S1 PE=1 SV=3	1	2292.22	1.164	0.866	0.22	-0.21	110.9	95.3	90.3	104.3						High	Not Found	Not Found	High	Not Found	Not Found	High	Not Found	Not Found	High	Not Found	Not Found	High	0.0001315	0.000233	2.76
High	[-].MELQPPEASIAVVSIPR.[Q]	1xAcetyl [N-Term]	0.0016067	0.000296045	1	3	P08195	P08195 [1-17]	P08195 1xAcetyl [N-Term]	4F2 cell-surface antigen heavy chain OS=Homo sapiens OX=9606 GN=SLC3A2 PE=1 SV=3	0	1879													No Quan Labels	High	High	Not Found	High	High	Not Found	High	High	Not Found	High	High	Not Found	High	0.0001315	0.0002169	2.87
High	[-].MEIPVPVQPSWLR.[R]	1xAcetyl [N-Term]	0.000409826	0.000296045	1	3	O14558	O14558 [1-13]	O14558 1xAcetyl [N-Term]	Heat shock protein beta-6 OS=Homo sapiens OX=9606 GN=HSPB6 PE=1 SV=2	0	1593.85													No Quan Labels	High	High	High	High	High	High	High	High	High	High	High	High	High	0.0001315	3.782e-05	3.08
High	[-].MELITILEKTVSPDR.[L]	1xTMT6plex [K9]; 1xTMT6plex [N-Term]	0.00394179	0.000296045	1	2	Q14974	Q14974 [1-15]		Importin subunit beta-1 OS=Homo sapiens OX=9606 GN=KPNB1 PE=1 SV=2	1	2203.28	0.951	1.075	-0.07	0.1	101.5	106.8	83.9	78	3.17	2.05	14.08	4.29		High	High	Not Found	High	High	Not Found	High	High	Not Found	High	High	Not Found	High	0.0001315	0.0006879	2.33
High	[-].MEEEIAALVIDNGSGMCKAGFAGDD.[A]	1xCarbamidomethyl [C17]; 1xTMT6plex [K18]; 1xMet-loss+Acetyl [N-Term]	0.000558935	0.000296045	1	1	P63261	P63261 [1-25]	P63261 1xMet-loss+Acetyl [N-Term]	Actin, cytoplasmic 2 OS=Homo sapiens OX=9606 GN=ACTG1 PE=1 SV=1	1	2740.26													No Quan Values	Not Found	Not Found	High	Not Found	Not Found	High	Not Found	Not Found	High	Not Found	Not Found	High	High	0.0001315	5.603e-05	2.72
High	[-].MEEEIAALVIDNGSGMCKAGFAGDDAPR.[A]	1xCarbamidomethyl [C17]; 1xTMT6plex [K18]; 1xMet-loss+Acetyl [N-Term]	2.10505e-08	0.000296045	1	19	P63261	P63261 [1-28]	P63261 1xMet-loss+Acetyl [N-Term]	Actin, cytoplasmic 2 OS=Homo sapiens OX=9606 GN=ACTG1 PE=1 SV=1	1	3064.46	1.167	1.105	0.22	0.14	103.5	88.7	95.1	86.1	0.73	2.22	2.12	2.09		High	High	High	High	High	High	High	High	High	High	High	High	High	0.0001315	1.208e-10	6.47
High	[-].MEEEIAALVIDNGSGMCKAGFAGDDAPR.[A]	1xAcetyl [N-Term]; 1xCarbamidomethyl [C17]; 1xTMT6plex [K18]	1.35646e-05	0.000296045	1	2	P63261	P63261 [1-28]	P63261 1xAcetyl [N-Term]	Actin, cytoplasmic 2 OS=Homo sapiens OX=9606 GN=ACTG1 PE=1 SV=1	1	3195.5	1.258	1.042	0.33	0.06	112	89	90.4	86.8	0.16	2.49	8.59	0.42		Not Found	High	High	Not Found	High	High	Not Found	High	High	Not Found	High	High	High	0.0001315	4.781e-07	3.62
High	[G].MEEGEFSEAR.[E]	1xTMT6plex [N-Term]	0.00716436	0.000296045	7	2	P68363	P68363 [413-422]		Tubulin alpha-1B chain OS=Homo sapiens OX=9606 GN=TUBA1B PE=1 SV=1	0	1413.65	0.998	0.943	0	-0.08	86.5	86.7	103.5	109.7	6.5	13.18	13.6	0.95		High	Not Found	High	High	Not Found	High	High	Not Found	High	High	Not Found	High	High	0.0001315	0.001477	2.4
High	[-].MEELDALLEELER.[S]	1xAcetyl [N-Term]	0.000125753	0.000296045	1	3	O60711	O60711 [1-13]	O60711 1xAcetyl [N-Term]	Leupaxin OS=Homo sapiens OX=9606 GN=LPXN PE=1 SV=1	0	1631.78													No Quan Labels	High	High	High	High	High	High	High	High	High	High	High	High	High	0.0001315	8.316e-06	3.36
High	[-].MEEIGILVEKAQDEIPALSVSR.[P]	1xAcetyl [N-Term]; 1xTMT6plex [K10]	3.72859e-08	0.000296045	1	9	P43686	P43686 [1-22]	P43686 1xAcetyl [N-Term]	26S proteasome regulatory subunit 6B OS=Homo sapiens OX=9606 GN=PSMC4 PE=1 SV=2	1	2698.45	1.217	1.187	0.28	0.25	107.5	88.4	91.4	77	1.91	10.39	6.66	6.49		High	High	High	High	High	High	High	High	High	High	High	High	High	0.0001315	2.512e-10	4.31
High	[-].MEESGYESVLCVKPDVHVYR.[I]	1xAcetyl [N-Term]; 1xCarbamidomethyl [C11]; 1xTMT6plex [K13]	1.37737e-07	0.000296045	1	4	Q9NVZ3	Q9NVZ3 [1-20]	Q9NVZ3 1xAcetyl [N-Term]	Adaptin ear-binding coat-associated protein 2 OS=Homo sapiens OX=9606 GN=NECAP2 PE=1 SV=1	0	2668.29	1.265	1.149	0.34	0.2	107.6	85.1	97.6	85	13.07	15.89	7.46	9.85		High	High	High	High	High	High	High	High	High	High	High	High	High	0.0001315	1.34e-09	5.03
High	[-].MEESVNQMQPLNEKQIANSQDGYVWQVTDMNR.[L]	1xAcetyl [N-Term]; 1xTMT6plex [K14]	0.000381824	0.000296045	1	2	P10155	P10155 [1-32]	P10155 1xAcetyl [N-Term]	60 kDa SS-A/Ro ribonucleoprotein OS=Homo sapiens OX=9606 GN=RO60 PE=1 SV=2	1	4053.89	1.185	0.824	0.25	-0.28	102.1	86.1	95.2	115.4	3.75	9.89	3.45	7.1		High	Not Found	High	High	Not Found	High	High	Not Found	High	High	Not Found	High	High	0.0001315	3.452e-05	3.11
High	[-].MEFAELIKTPR.[V]	1xAcetyl [N-Term]; 1xTMT6plex [K8]	0.000845337	0.000296045	1	3	Q96QG7	Q96QG7 [1-11]	Q96QG7 1xAcetyl [N-Term]	Myotubularin-related protein 9 OS=Homo sapiens OX=9606 GN=MTMR9 PE=1 SV=1	1	1605.89	1.119	1.057	0.16	0.08	101.3	90.5	94.8	89.7	5.01	6.17	4.95	9.7		High	High	High	High	High	High	High	High	High	High	High	High	High	0.0001315	9.524e-05	3.3
High	[-].MEFDLGAALEPTSQKPGVGAGHGGDPKLSPH.[K]	1xAcetyl [N-Term]; 2xTMT6plex [K15; K27]	1.32586e-07	0.000296045	1	6	Q9GZP8	Q9GZP8 [1-31]	Q9GZP8 1xAcetyl [N-Term]	Immortalization up-regulated protein OS=Homo sapiens OX=9606 GN=IMUP PE=1 SV=1	1	3600.85	1.328	0.968	0.41	-0.05	100.2	75.4	74.2	76.6	2.36	4.81	6.71	9.84		High	High	High	High	High	High	High	High	High	High	High	High	High	0.0001315	1.275e-09	5.59
High	[-].MEFQAVVMAVGGGSR.[M]	1xAcetyl [N-Term]	0.000208648	0.000296045	1	2	Q9NR50	Q9NR50 [1-15]	Q9NR50 1xAcetyl [N-Term]	Translation initiation factor eIF-2B subunit gamma OS=Homo sapiens OX=9606 GN=EIF2B3 PE=1 SV=1	0	1580.76													No Quan Labels	Not Found	High	High	Not Found	High	High	Not Found	High	High	Not Found	High	High	High	0.0001315	1.585e-05	3.18
High	[-].MEGAKPTLQLVYQAVQALYHDPDPSGKER.[A]	1xAcetyl [N-Term]; 2xTMT6plex [K5; K27]	0.00385701	0.000296045	1	2	Q9Y5L0	Q9Y5L0 [1-29]	Q9Y5L0 1xAcetyl [N-Term]	Transportin-3 OS=Homo sapiens OX=9606 GN=TNPO3 PE=1 SV=3	1	3741.97	1.304	0.865	0.38	-0.21	106.2	81.5	81.3	94.1						High	Not Found	Not Found	High	Not Found	Not Found	High	Not Found	Not Found	High	Not Found	Not Found	High	0.0001315	0.0006676	3.43
High	[-].MEGDAVEAIVEESETFIKGKER.[K]	1xAcetyl [N-Term]; 2xTMT6plex [K18; K20]	1.20146e-08	0.000296045	1	2	P49711	P49711 [1-22]	P49711 1xAcetyl [N-Term]	Transcriptional repressor CTCF OS=Homo sapiens OX=9606 GN=CTCF PE=1 SV=1	2	2967.54	1.074	0.949	0.1	-0.08	104.8	97.6	90.2	95	4.29	0.36	0.79	3.18		High	High	Not Found	High	High	Not Found	High	High	Not Found	High	High	Not Found	High	0.0001315	5.905e-11	4.73
High	[-].MEGLVVAAGGDVSLHNFSAR.[L]	1xAcetyl [N-Term]	8.26474e-06	0.000296045	1	1	Q5JS54	Q5JS54 [1-20]	Q5JS54 1xAcetyl [N-Term]	Proteasome assembly chaperone 4 OS=Homo sapiens OX=9606 GN=PSMG4 PE=1 SV=2	0	2072.02													No Quan Labels	Not Found	Not Found	High	Not Found	Not Found	High	Not Found	Not Found	High	Not Found	Not Found	High	High	0.0001315	2.544e-07	4.39
High	[-].MEGPLSVFGDR.[S]	1xAcetyl [N-Term]	0.000405388	0.000296045	1	5	P17987	P17987 [1-11]	P17987 1xAcetyl [N-Term]	T-complex protein 1 subunit alpha OS=Homo sapiens OX=9606 GN=TCP1 PE=1 SV=1	0	1249.59													No Quan Labels	High	High	High	High	High	High	High	High	High	High	High	High	High	0.0001315	3.712e-05	3
High	[-].MEGQSVEELLAKAEQDEAEKLQR.[I]	1xAcetyl [N-Term]; 2xTMT6plex [K12; K20]	8.68418e-05	0.000296045	1	2	Q15050	Q15050 [1-23]	Q15050 1xAcetyl [N-Term]	Ribosome biogenesis regulatory protein homolog OS=Homo sapiens OX=9606 GN=RRS1 PE=1 SV=2	2	3131.63	1.071	0.923	0.1	-0.12	102.9	96.2	78.9	85.4	6.41	1.02	3.49	1.78		Not Found	High	High	Not Found	High	High	Not Found	High	High	Not Found	High	High	High	0.0001315	5.161e-06	3.52
High	[-].MEKIEEQFANLHIVKC.[S]	1xAcetyl [N-Term]; 1xCarbamidomethyl [C16]; 2xTMT6plex [K3; K15]	4.87121e-07	0.000296045	1	2	Q96FK6	Q96FK6 [1-16]	Q96FK6 1xAcetyl [N-Term]	WD repeat-containing protein 89 OS=Homo sapiens OX=9606 GN=WDR89 PE=2 SV=1	2	2489.33	1.229	1.161	0.3	0.22	112.6	91.7	93.5	80.5	0.3	1.42	0.19	6.75		Not Found	High	High	Not Found	High	High	Not Found	High	High	Not Found	High	High	High	0.0001315	6.778e-09	5.22
High	[-].MEKTLETVPLER.[K]	1xAcetyl [N-Term]; 1xTMT6plex [K3]	6.16257e-05	0.000296045	1	7	P22626	P22626 [1-12]	P22626 1xAcetyl [N-Term]	Heterogeneous nuclear ribonucleoproteins A2/B1 OS=Homo sapiens OX=9606 GN=HNRNPA2B1 PE=1 SV=2	1	1716.94	1.217	1.175	0.28	0.23	104.1	85.6	96.3	81.9	5.89	2.78	4	2.41		High	High	High	High	High	High	High	High	High	High	High	High	High	0.0001315	3.337e-06	3.65
High	[-].MEKVPGEMEIER.[R]	1xAcetyl [N-Term]; 1xTMT6plex [K3]	0.000278439	0.000296045	1	3	Q8WWM9	Q8WWM9 [1-12]	Q8WWM9 1xAcetyl [N-Term]	Cytoglobin OS=Homo sapiens OX=9606 GN=CYGB PE=1 SV=1	1	1718.87	1.183	1.186	0.24	0.25	106.7	90.2	92.6	78.1	4.19	11.77	4.71	11.5		High	High	High	High	High	High	High	High	High	High	High	High	High	0.0001315	2.307e-05	2.55
High	[C].MELAEIEAIQESLQPSDKDEGDHPNNSFSPCSAHDR.[R]	1xCarbamidomethyl [C31]; 1xTMT6plex [K18]; 1xTMT6plex [N-Term]	2.79542e-07	0.000296045	1	2	P22692	P22692 [101-136]		Insulin-like growth factor-binding protein 4 OS=Homo sapiens OX=9606 GN=IGFBP4 PE=1 SV=2	1	4512.11	1.042	0.83	0.06	-0.27	99.3	95.3	81.8	98.6	14.31	1.41	9.17	5.99		Not Found	High	High	Not Found	High	High	Not Found	High	High	Not Found	High	High	High	0.0001315	3.323e-09	4.15
High	[-].MELGELLYNKSEYIETASGNKVSR.[Q]	1xAcetyl [N-Term]; 2xTMT6plex [K10; K21]	6.62655e-12	0.000296045	1	4	Q9BTE1	Q9BTE1 [1-24]	Q9BTE1 1xAcetyl [N-Term]	Dynactin subunit 5 OS=Homo sapiens OX=9606 GN=DCTN5 PE=1 SV=1	2	3231.7	1.179	1.171	0.24	0.23	107.7	91.3	91.2	77.9	6.06	3.37	2.24	3.89		High	High	High	High	High	High	High	High	High	High	High	High	High	0.0001315	3.959e-15	7.01
High	[-].MELLGEYVGQEGKPQKLR.[V]	1xAcetyl [N-Term]; 2xTMT6plex [K13; K16]	1.48646e-07	0.000296045	1	5	Q9BXV9	Q9BXV9 [1-18]	Q9BXV9 1xAcetyl [N-Term]	EKC/KEOPS complex subunit GON7 OS=Homo sapiens OX=9606 GN=GON7 PE=1 SV=2	1	2575.43	1.06	0.981	0.08	-0.03	98.8	93.2	92.7	94.5	4.84	3.23	4.41	3.57		High	High	High	High	High	High	High	High	High	High	High	High	High	0.0001315	1.477e-09	5.44
High	[-].MELITILEKTVSPDR.[L]	1xAcetyl [N-Term]; 1xTMT6plex [K9]	5.40493e-06	0.000296045	1	16	Q14974	Q14974 [1-15]	Q14974 1xAcetyl [N-Term]	Importin subunit beta-1 OS=Homo sapiens OX=9606 GN=KPNB1 PE=1 SV=2	1	2016.12	1.191	1.12	0.25	0.16	105.8	88.8	93.8	83.8	2.4	3.01	4.24	2.55		High	High	High	High	High	High	High	High	High	High	High	High	High	0.0001315	1.48e-07	3.91
High	[-].MESYDVIANQPVVIDNGSGVIKAGFAGDQIPKYCFPNYVGR.[P]	1xAcetyl [N-Term]; 1xCarbamidomethyl [C34]; 2xTMT6plex [K22; K32]	3.63411e-05	0.000296045	1	2	P61163	P61163 [1-41]	P61163 1xAcetyl [N-Term]	Alpha-centractin OS=Homo sapiens OX=9606 GN=ACTR1A PE=1 SV=1	2	4989.53	1.14	1.125	0.19	0.17	98.9	86.8	99.8	88.7	3.63	11.56	5.9	0.69		High	Not Found	High	High	Not Found	High	High	Not Found	High	High	Not Found	High	High	0.0001315	1.698e-06	4.55
High	[-].MESYHKPDQQKLQALKDTANR.[L]	1xAcetyl [N-Term]; 3xTMT6plex [K6; K11; K16]	4.36863e-07	0.000296045	1	8	P29401	P29401 [1-21]	P29401 1xAcetyl [N-Term]	Transketolase OS=Homo sapiens OX=9606 GN=TKT PE=1 SV=3	2	3230.76	1.267	1.276	0.34	0.35	108.6	85.8	96.3	75.5	1.97	1.98	2.63	9.49		High	High	High	High	High	High	High	High	High	High	High	High	High	0.0001315	5.888e-09	4.11
High	[-].METEQPEETFPNTETNGEFGKR.[P]	1xAcetyl [N-Term]; 1xTMT6plex [K21]	2.16427e-07	0.000296045	1	3	P61978	P61978 [1-22]	P61978 1xAcetyl [N-Term]	Heterogeneous nuclear ribonucleoprotein K OS=Homo sapiens OX=9606 GN=HNRNPK PE=1 SV=1	1	2842.3	1.36	1.066	0.44	0.09	101.1	74.4	100.1	93.9	5.65	4.99	1.75	8.67		High	High	High	High	High	High	High	High	High	High	High	High	High	0.0001315	2.389e-09	6.28
High	[-].METEQPEETFPNTETNGEFGKRPAEDMEEEQAFKR.[S]	1xAcetyl [N-Term]; 2xTMT6plex [K21; K34]	1.27001e-06	0.000296045	1	2	P61978	P61978 [1-35]	P61978 1xAcetyl [N-Term]	Heterogeneous nuclear ribonucleoprotein K OS=Homo sapiens OX=9606 GN=HNRNPK PE=1 SV=1	2	4632.15	1.314	1.339	0.39	0.42	107.8	82.1	97.8	73	0.59	8.95	2.21	4.68		High	High	Not Found	High	High	Not Found	High	High	Not Found	High	High	Not Found	High	0.0001315	2.308e-08	4.8
High	[-].MKQLPVLEPGDKPR.[K]	2xTMT6plex [K2; K12]; 1xTMT6plex [N-Term]	0.000398821	0.000296045	1	1	Q7Z6M1	Q7Z6M1 [1-14]		Rab9 effector protein with kelch motifs OS=Homo sapiens OX=9606 GN=RABEPK PE=1 SV=1	1	2295.38	1.198	1.174	0.26	0.23	101.4	84.6	97.2	82.8						High	Not Found	Not Found	High	Not Found	Not Found	High	Not Found	Not Found	High	Not Found	Not Found	High	0.0001315	3.65e-05	2.99
High	[C].MKSVTEQGAELSNEER.[N]	1xTMT6plex [K2]; 1xTMT6plex [N-Term]	9.03794e-12	0.000296045	1	5	P63104	P63104 [26-41]		14-3-3 protein zeta/delta OS=Homo sapiens OX=9606 GN=YWHAZ PE=1 SV=1	1	2266.17	0.739	0.728	-0.44	-0.46	86.5	117.1	73.7	101.2	3.8	5.91	3.38	2.69		High	High	High	High	High	High	High	High	High	High	High	High	High	0.0001315	5.897e-15	6.67
High	[-].MKTILSNQTVDIPENVDITLKGR.[T]	2xTMT6plex [K2; K21]; 1xTMT6plex [N-Term]	6.32283e-08	0.000296045	1	1	P32969	P32969 [1-23]		60S ribosomal protein L9 OS=Homo sapiens OX=9606 GN=RPL9 PE=1 SV=1	2	3272.89	1.058	1.057	0.08	0.08	99.2	93.8	80	75.8						Not Found	High	Not Found	Not Found	High	Not Found	Not Found	High	Not Found	Not Found	High	Not Found	High	0.0001315	4.969e-10	4.24
High	[-].MIEVVCNDR.[L]	1xCarbamidomethyl [C6]; 1xTMT6plex [N-Term]	0.00284454	0.000296045	1	3	Q9BZL1	Q9BZL1 [1-9]		Ubiquitin-like protein 5 OS=Homo sapiens OX=9606 GN=UBL5 PE=1 SV=1	0	1364.69	1.189	1.29	0.25	0.37	106.2	89.3	89.6	69.5	7.15	2.36	3.79	3.12		High	High	High	High	High	High	High	High	High	High	High	High	High	0.0001315	0.0004505	3.07
High	[Q].MIFEEHGFR.[R]	1xTMT6plex [N-Term]	0.00802893	0.000296045	1	2	P02751	P02751 [2141-2149]		Fibronectin OS=Homo sapiens OX=9606 GN=FN1 PE=1 SV=5	0	1394.71	1.211	1.065	0.28	0.09	107.4	88.7	94.5	88.7	8.18	3.89	6.65	2.14		Not Found	High	High	Not Found	High	High	Not Found	High	High	Not Found	High	High	High	0.0001315	0.001705	3.02
High	[M].MLGPEGGEGFVVKLR.[G]	1xTMT6plex [K13]; 1xTMT6plex [N-Term]	0.00191229	0.000296045	1	1	P52597	P52597 [2-16]		Heterogeneous nuclear ribonucleoprotein F OS=Homo sapiens OX=9606 GN=HNRNPF PE=1 SV=3	1	2047.18	0.944	0.94	-0.08	-0.09	89.7	95.1	108.2	115.1						High	Not Found	Not Found	High	Not Found	Not Found	High	Not Found	Not Found	High	Not Found	Not Found	High	0.0001315	0.0002718	2.89
High	[M].MLGTEGGEGFVVKVR.[G]	1xTMT6plex [K13]; 1xTMT6plex [N-Term]	1.85007e-05	0.000296045	1	1	P31943	P31943 [2-16]		Heterogeneous nuclear ribonucleoprotein H OS=Homo sapiens OX=9606 GN=HNRNPH1 PE=1 SV=4	1	2037.16	0.954	1.139	-0.07	0.19	101.3	106.1	93.2	81.8						Not Found	Not Found	High	Not Found	Not Found	High	Not Found	Not Found	High	Not Found	Not Found	High	High	0.0001315	7.13e-07	4.74
High	[-].MILLEVNNR.[I]	1xTMT6plex [N-Term]	0.00207489	0.000296045	1	6	O15144	O15144 [1-9]		Actin-related protein 2/3 complex subunit 2 OS=Homo sapiens OX=9606 GN=ARPC2 PE=1 SV=1	0	1330.77	1.187	1.093	0.25	0.13	111.4	93.9	91.5	83.7	5.44	3.1	8.3	3.53		High	High	High	High	High	High	High	High	High	High	High	High	High	0.0001315	0.000301	3.32
High	[F].MILPVGAANFR.[E]	1xTMT6plex [N-Term]	9.63064e-05	0.000296045	1	5	P06733	P06733 [169-179]		Alpha-enolase OS=Homo sapiens OX=9606 GN=ENO1 PE=1 SV=2	0	1417.82	0.347	0.758	-1.53	-0.4	45.5	130.9	182.8	241.1	5	3.05	2.13	2.73		High	High	High	High	High	High	High	High	High	High	High	High	High	0.0001315	5.901e-06	3.04
High	[F].MIQGGDFTR.[G]	1xTMT6plex [N-Term]	0.00132806	0.000296045	1	2	P23284	P23284 [101-109]		Peptidyl-prolyl cis-trans isomerase B OS=Homo sapiens OX=9606 GN=PPIB PE=1 SV=2	0	1253.65	0.23	0.484	-2.12	-1.05	29.5	128.2	169.3	350	7.85	1.47	2.35	1.96		Not Found	High	High	Not Found	High	High	Not Found	High	High	Not Found	High	High	High	0.0001315	0.0001701	3.19
High	[-].MISAAQLLDELMGR.[D]	1xAcetyl [N-Term]	0.000295623	0.000296045	1	2	O95232	O95232 [1-14]	O95232 1xAcetyl [N-Term]	Luc7-like protein 3 OS=Homo sapiens OX=9606 GN=LUC7L3 PE=1 SV=2	0	1589.8													No Quan Labels	High	High	Not Found	High	High	Not Found	High	High	Not Found	High	High	Not Found	High	0.0001315	2.489e-05	2.42
High	[L].MISEGHFASETIR.[T]	1xTMT6plex [N-Term]	0.00531483	0.000296045	1	1	Q13813	Q13813 [109-121]		Spectrin alpha chain, non-erythrocytic 1 OS=Homo sapiens OX=9606 GN=SPTAN1 PE=1 SV=3	0	1706.87	0.997	0.768	0	-0.38	93.8	94.1	102.3	133.2						High	Not Found	Not Found	High	Not Found	Not Found	High	Not Found	Not Found	High	Not Found	Not Found	High	0.0001315	0.001007	2.51
High	[-].MLSLQYPDVYR.[D]	1xAcetyl [N-Term]	0.00257926	0.000296045	1	3	P48147	P48147 [1-11]	P48147 1xAcetyl [N-Term]	Prolyl endopeptidase OS=Homo sapiens OX=9606 GN=PREP PE=1 SV=2	0	1426.7													No Quan Labels	High	High	High	High	High	High	High	High	High	High	High	High	High	0.0001315	0.0003972	3.02
High	[-].MITSAAGIISLLDEDEPQLK.[E]	1xTMT6plex [N-Term]	2.59295e-05	0.000296045	1	2	Q99460	Q99460 [1-20]		26S proteasome non-ATPase regulatory subunit 1 OS=Homo sapiens OX=9606 GN=PSMD1 PE=1 SV=2	0	2373.28	1.284	0.989	0.36	-0.02	119.8	93.3	78.8	79.6	14.62	19.57	5.88	3.87		High	High	Not Found	High	High	Not Found	High	High	Not Found	High	High	Not Found	High	0.0001315	1.1e-06	3
High	[-].MITSAAGIISLLDEDEPQLKEF.[A]	1xTMT6plex [K20]; 1xTMT6plex [N-Term]	6.39872e-06	0.000296045	1	4	Q99460	Q99460 [1-22]		26S proteasome non-ATPase regulatory subunit 1 OS=Homo sapiens OX=9606 GN=PSMD1 PE=1 SV=2	1	2878.55	1.126	1.107	0.17	0.15	104.4	92.7	83.2	75.2	6.52	6.63	4.1	13.72		High	High	High	High	High	High	High	High	High	High	High	High	High	0.0001315	1.828e-07	3.57
High	[-].MITSAAGIISLLDEDEPQLKEFALH.[K]	1xTMT6plex [K20]; 1xTMT6plex [N-Term]	7.25602e-05	0.000296045	1	1	Q99460	Q99460 [1-25]		26S proteasome non-ATPase regulatory subunit 1 OS=Homo sapiens OX=9606 GN=PSMD1 PE=1 SV=2	1	3199.73	0.937	0.867	-0.09	-0.21	96.9	103.5	71.9	83						Not Found	High	Not Found	Not Found	High	Not Found	Not Found	High	Not Found	Not Found	High	Not Found	High	0.0001315	4.104e-06	3.64
High	[-].MMCGAPSATQPATAETQHIADQVR.[S]	1xAcetyl [N-Term]; 1xCarbamidomethyl [C3]	1.58683e-07	0.000296045	1	6	P04080	P04080 [1-24]	P04080 1xAcetyl [N-Term]	Cystatin-B OS=Homo sapiens OX=9606 GN=CSTB PE=1 SV=2	0	2613.19													No Quan Labels	High	High	High	High	High	High	High	High	High	High	High	High	High	0.0001315	1.607e-09	4.63
High	[-].MMCGAPSATQPATAETQHIADQVR.[S]	1xAcetyl [N-Term]; 1xCarbamidomethyl [C3]; 1xOxidation [M2]	3.10171e-06	0.000296045	1	10	P04080	P04080 [1-24]	P04080 1xAcetyl [N-Term]	Cystatin-B OS=Homo sapiens OX=9606 GN=CSTB PE=1 SV=2	0	2629.18													No Quan Labels	High	High	High	High	High	High	High	High	High	High	High	High	High	0.0001315	7.23e-08	5.01
High	[-].MMCGAPSATQPATAETQHIADQVR.[S]	1xAcetyl [N-Term]; 1xCarbamidomethyl [C3]; 2xOxidation [M2; P6]	0.000142528	0.000296045	1	8	P04080	P04080 [1-24]	P04080 1xAcetyl [N-Term]; 1xOxidation [P6]	Cystatin-B OS=Homo sapiens OX=9606 GN=CSTB PE=1 SV=2	0	2645.18													No Quan Labels	High	High	High	High	High	High	High	High	High	High	High	High	High	0.0001315	9.749e-06	4.53
High	[-].MMLGPEGGEGFVVKLR.[G]	1xTMT6plex [K14]; 1xMet-loss+Acetyl [N-Term]	5.86488e-06	0.000296045	1	6	P52597	P52597 [1-16]	P52597 1xMet-loss+Acetyl [N-Term]	Heterogeneous nuclear ribonucleoprotein F OS=Homo sapiens OX=9606 GN=HNRNPF PE=1 SV=3	1	1860.03	1.163	1.196	0.22	0.26	105.8	90.9	97.8	81.8	1.04	1.38	0.78	2.8		High	High	High	High	High	High	High	High	High	High	High	High	High	0.0001315	1.633e-07	5.02
High	[-].MMLGPEGGEGFVVKLR.[G]	1xAcetyl [N-Term]; 1xTMT6plex [K14]	0.00632354	0.000296045	1	2	P52597	P52597 [1-16]	P52597 1xAcetyl [N-Term]	Heterogeneous nuclear ribonucleoprotein F OS=Homo sapiens OX=9606 GN=HNRNPF PE=1 SV=3	1	1991.07	1.079	0.988	0.11	-0.02	102.3	94.9	87.9	89	7.19	2.15	0.55	12.76		High	Not Found	High	High	Not Found	High	High	Not Found	High	High	Not Found	High	High	0.0001315	0.001254	2.2
High	[-].MMLGTEGGEGFVVKVR.[G]	1xTMT6plex [K14]; 1xMet-loss+Acetyl [N-Term]	3.12025e-05	0.000296045	1	5	P31943	P31943 [1-16]	P31943 1xMet-loss+Acetyl [N-Term]	Heterogeneous nuclear ribonucleoprotein H OS=Homo sapiens OX=9606 GN=HNRNPH1 PE=1 SV=4	1	1850	1.099	1.044	0.14	0.06	102.3	93.1	97.5	93.4	7.02	8.43	9.18	10.68		High	High	High	High	High	High	High	High	High	High	High	High	High	0.0001315	1.39e-06	3.9
High	[-].MMLGTEGGEGFVVKVR.[G]	1xAcetyl [N-Term]; 1xTMT6plex [K14]	6.32612e-07	0.000296045	1	3	P31943	P31943 [1-16]	P31943 1xAcetyl [N-Term]	Heterogeneous nuclear ribonucleoprotein H OS=Homo sapiens OX=9606 GN=HNRNPH1 PE=1 SV=4	1	1981.04	1.156	1.139	0.21	0.19	102.9	89	94.8	83.3	16.27	10.11	1.33	9.2		Not Found	High	High	Not Found	High	High	Not Found	High	High	Not Found	High	High	High	0.0001315	9.462e-09	4.75
High	[-].MKPPAACAGDMADAASPCSVVNDLR.[W]	2xCarbamidomethyl [C7; C18]; 1xTMT6plex [K2]; 1xTMT6plex [N-Term]	7.61262e-07	0.000296045	1	3	P52888	P52888 [1-25]		Thimet oligopeptidase OS=Homo sapiens OX=9606 GN=THOP1 PE=1 SV=2	0	3062.49	1.164	1.112	0.22	0.15	99.5	85.4	92.5	83.2	8.47	7.47	5.83	14.79		High	High	High	High	High	High	High	High	High	High	High	High	High	0.0001315	1.197e-08	4.26
High	[R].QIDDILSVASVR.[P]	1xGln->pyro-Glu [N-Term]	0.000989879	0.000296045	1	3	P14550	P14550 [168-179]		Aldo-keto reductase family 1 member A1 OS=Homo sapiens OX=9606 GN=AKR1A1 PE=1 SV=3	0	1298.7													No Quan Labels	High	High	High	High	High	High	High	High	High	High	High	High	High	0.0001315	0.0001168	3.08
High	[-].MKPILLQGHER.[S]	1xTMT6plex [K2]; 1xTMT6plex [N-Term]	0.0148039	0.000296045	1	1	Q13347	Q13347 [1-11]		Eukaryotic translation initiation factor 3 subunit I OS=Homo sapiens OX=9606 GN=EIF3I PE=1 SV=1	0	1780.07	1.262	0.998	0.34	0	113.6	90.1	88	88.2						Not Found	High	Not Found	Not Found	High	Not Found	Not Found	High	Not Found	Not Found	High	Not Found	High	0.0001315	0.003759	1.91
High	[-].MKLNISFPATGCQKLIEVDDER.[K]	1xCarbamidomethyl [C12]; 2xTMT6plex [K2; K14]; 1xTMT6plex [N-Term]	1.69485e-06	0.000296045	1	2	P62753	P62753 [1-22]		40S ribosomal protein S6 OS=Homo sapiens OX=9606 GN=RPS6 PE=1 SV=1	2	3251.77	1.134	1.104	0.18	0.14	106.6	94	89.3	80.9	10.43	4.23	1.7	3.24		Not Found	High	High	Not Found	High	High	Not Found	High	High	Not Found	High	High	High	0.0001315	3.342e-08	4.6
High	[-].METEQPEETFPNTETNGEFGKRPAEDMEEEQAFKR.[S]	1xAcetyl [N-Term]; 1xOxidation [P6]; 2xTMT6plex [K21; K34]	0.000737787	0.000296045	1	1	P61978	P61978 [1-35]	P61978 1xAcetyl [N-Term]; 1xOxidation [P6]	Heterogeneous nuclear ribonucleoprotein K OS=Homo sapiens OX=9606 GN=HNRNPK PE=1 SV=1	2	4648.15	1.179	1.239	0.24	0.31	110.9	94	85.8	69.2						Not Found	Not Found	High	Not Found	Not Found	High	Not Found	Not Found	High	Not Found	Not Found	High	High	0.0001315	7.982e-05	1.87
High	[-].METILEQQR.[R]	1xAcetyl [N-Term]	0.0142544	0.000296045	1	2	Q12874	Q12874 [1-9]	Q12874 1xAcetyl [N-Term]	Splicing factor 3A subunit 3 OS=Homo sapiens OX=9606 GN=SF3A3 PE=1 SV=1	0	1189.59													No Quan Labels	High	Not Found	High	High	Not Found	High	High	Not Found	High	High	Not Found	High	High	0.0001315	0.003584	2.3
High	[-].METLSNASGTFAIR.[L]	1xAcetyl [N-Term]	0.000672577	0.000296045	1	1	P50453	P50453 [1-14]	P50453 1xAcetyl [N-Term]	Serpin B9 OS=Homo sapiens OX=9606 GN=SERPINB9 PE=1 SV=1	0	1539.75													No Quan Labels	Not Found	Not Found	High	Not Found	Not Found	High	Not Found	Not Found	High	Not Found	Not Found	High	High	0.0001315	7.106e-05	3.11
High	[-].MEVAANCSLR.[V]	1xAcetyl [N-Term]; 1xCarbamidomethyl [C7]	0.000317304	0.000296045	1	3	Q96RS6	Q96RS6 [1-10]	Q96RS6 1xAcetyl [N-Term]	NudC domain-containing protein 1 OS=Homo sapiens OX=9606 GN=NUDCD1 PE=1 SV=2	0	1192.54													No Quan Labels	High	High	High	High	High	High	High	High	High	High	High	High	High	0.0001315	2.721e-05	2.81
High	[-].MEVTGDAGVPESGEIR.[T]	1xAcetyl [N-Term]	0.00618769	0.000296045	1	1	O00273	O00273 [1-16]	O00273 1xAcetyl [N-Term]	DNA fragmentation factor subunit alpha OS=Homo sapiens OX=9606 GN=DFFA PE=1 SV=1	0	1688.78													No Quan Labels	Not Found	High	Not Found	Not Found	High	Not Found	Not Found	High	Not Found	Not Found	High	Not Found	High	0.0001315	0.001221	2.22
High	[-].MEVTGVSAPTVTVFISSSLNTFR.[S]	1xAcetyl [N-Term]	0.000633486	0.000296045	1	2	Q99426	Q99426 [1-23]	Q99426 1xAcetyl [N-Term]	Tubulin-folding cofactor B OS=Homo sapiens OX=9606 GN=TBCB PE=1 SV=2	0	2485.26													No Quan Labels	Not Found	High	High	Not Found	High	High	Not Found	High	High	Not Found	High	High	High	0.0001315	6.576e-05	3.02
High	[-].MEYLIGIQGPDYVLVASDR.[V]	1xAcetyl [N-Term]	9.1655e-06	0.000296045	1	6	P49721	P49721 [1-19]	P49721 1xAcetyl [N-Term]	Proteasome subunit beta type-2 OS=Homo sapiens OX=9606 GN=PSMB2 PE=1 SV=1	0	2181.09													No Quan Labels	High	High	High	High	High	High	High	High	High	High	High	High	High	0.0001315	2.895e-07	3.92
High	[-].MFHGIPATPGIGAPGNKPELYEEVKLYKNAR.[E]	1xAcetyl [N-Term]; 3xTMT6plex [K17; K25; K28]	2.28775e-05	0.000296045	1	2	Q9UK41	Q9UK41 [1-31]	Q9UK41 1xAcetyl [N-Term]	Vacuolar protein sorting-associated protein 28 homolog OS=Homo sapiens OX=9606 GN=VPS28 PE=1 SV=1	2	4127.27	1.048	1.102	0.07	0.14	100.4	95.8	90	81.7	12.33	0.63	1.01	10.73		High	Not Found	High	High	Not Found	High	High	Not Found	High	High	Not Found	High	High	0.0001315	9.346e-07	3.74
High	[-].MGDAPSPEEKLHLITR.[N]	1xTMT6plex [K10]; 1xMet-loss+Acetyl [N-Term]	0.00109772	0.000296045	1	5	P54577	P54577 [1-16]	P54577 1xMet-loss+Acetyl [N-Term]	Tyrosine--tRNA ligase, cytoplasmic OS=Homo sapiens OX=9606 GN=YARS PE=1 SV=4	1	1934.05	1.166	1.139	0.22	0.19	108.2	92.8	98.6	86.6	6.43	9.28	4.75	14.01		High	High	High	High	High	High	High	High	High	High	High	High	High	0.0001315	0.000133	2.34
High	[-].MGDAPSPEEKLHLITR.[N]	1xAcetyl [N-Term]; 1xTMT6plex [K10]	0.000101143	0.000296045	1	2	P54577	P54577 [1-16]	P54577 1xAcetyl [N-Term]	Tyrosine--tRNA ligase, cytoplasmic OS=Homo sapiens OX=9606 GN=YARS PE=1 SV=4	1	2065.09	0.843	0.956	-0.25	-0.07	91	108	106.6	111.5	16.49	5.22	15.03	30.93		High	High	Not Found	High	High	Not Found	High	High	Not Found	High	High	Not Found	High	0.0001315	6.275e-06	2.85
High	[-].MGDKPIWEQIGSSFIQH.[Y]	1xTMT6plex [K4]; 1xMet-loss+Acetyl [N-Term]	0.00168735	0.000296045	1	4	P61970	P61970 [1-17]	P61970 1xMet-loss+Acetyl [N-Term]	Nuclear transport factor 2 OS=Homo sapiens OX=9606 GN=NUTF2 PE=1 SV=1	0	2113.09	1.195	0.983	0.26	-0.03	105.7	88.5	87.1	88.6	3.08	6.47	3.08	9.01		High	High	High	High	High	High	High	High	High	High	High	High	High	0.0001315	0.0002317	3.05
High	[-].MGDKPIWEQIGSSFIQHY.[Y]	1xTMT6plex [K4]; 1xMet-loss+Acetyl [N-Term]	3.08646e-05	0.000296045	1	3	P61970	P61970 [1-18]	P61970 1xMet-loss+Acetyl [N-Term]	Nuclear transport factor 2 OS=Homo sapiens OX=9606 GN=NUTF2 PE=1 SV=1	0	2276.15	1.111	0.981	0.15	-0.03	107	96.4	89.9	91.6	11.62	4.19	9.81	7.65		High	High	High	High	High	High	High	High	High	High	High	High	High	0.0001315	1.375e-06	3.06
High	[-].MGDKPIWEQIGSSFIQHYY.[Q]	1xTMT6plex [K4]; 1xMet-loss+Acetyl [N-Term]	0.0141012	0.000296045	1	2	P61970	P61970 [1-19]	P61970 1xMet-loss+Acetyl [N-Term]	Nuclear transport factor 2 OS=Homo sapiens OX=9606 GN=NUTF2 PE=1 SV=1	0	2439.22	1.259	1.074	0.33	0.1	109	86.6	89	82.9	3.37	1.14	2.62	7.51		High	Not Found	High	High	Not Found	High	High	Not Found	High	High	Not Found	High	High	0.0001315	0.00353	2.51
High	[-].MGDKPIWEQIGSSFIQHYYQLFDNDR.[T]	1xTMT6plex [K4]; 1xMet-loss+Acetyl [N-Term]	4.27893e-05	0.000296045	1	3	P61970	P61970 [1-26]	P61970 1xMet-loss+Acetyl [N-Term]	Nuclear transport factor 2 OS=Homo sapiens OX=9606 GN=NUTF2 PE=1 SV=1	0	3327.63	1.089	1.369	0.12	0.45	111.3	102.2	85.7	62.6	14.31	10.87	12.29	34.51		High	High	High	High	High	High	High	High	High	High	High	High	High	0.0001315	2.088e-06	3.02
High	[P].MGPPGLAGPPGESGR.[E]	1xTMT6plex [N-Term]	0.000882961	0.000296045	1	1	P02452	P02452 [1000-1014]		Collagen alpha-1(I) chain OS=Homo sapiens OX=9606 GN=COL1A1 PE=1 SV=5	0	1608.84	1.21	1.021	0.28	0.03	102.2	84.4	91.3	89.4						High	Not Found	Not Found	High	Not Found	Not Found	High	Not Found	Not Found	High	Not Found	Not Found	High	0.0001315	0.000101	3.21
High	[P].MGPPGLAGPPGESGR.[E]	1xOxidation [P]; 1xTMT6plex [N-Term]	0.00165102	0.000296045	1	4	P02452	P02452 [1000-1014]	P02452 1xOxidation [P]	Collagen alpha-1(I) chain OS=Homo sapiens OX=9606 GN=COL1A1 PE=1 SV=5	0	1624.83	1.19	1.061	0.25	0.09	106.2	89.2	91.6	86.4	3.89	12.81	14.37	11.6		High	High	High	High	High	High	High	High	High	High	High	High	High	0.0001315	0.000225	2.8
High	[G].MGQKDSYVGDEAQSKR.[G]	2xTMT6plex [K4; K15]; 1xTMT6plex [N-Term]	0.0082945	0.000296045	6	1	P60709; P68133; P63261	P60709 [47-62]; P68133 [49-64]; P63261 [47-62]		Actin, cytoplasmic 1 OS=Homo sapiens OX=9606 GN=ACTB PE=1 SV=1 Actin, alpha skeletal muscle OS=Homo sapiens OX=9606 GN=ACTA1 PE=1 SV=1 Actin, cytoplasmic 2 OS=Homo sapiens OX=9606 GN=ACTG1 PE=1 SV=1	2	2486.33	0.793	0.686	-0.33	-0.54	84.5	106.6	103.3	150.6					Shared	High	Not Found	Not Found	High	Not Found	Not Found	High	Not Found	Not Found	High	Not Found	Not Found	High	0.0001315	0.001777	2.01
High	[-].MGSEAAQLLEAADFAAR.[K]	1xMet-loss+Acetyl [N-Term]	6.83074e-06	0.000296045	1	3	Q8N4P3	Q8N4P3 [1-17]	Q8N4P3 1xMet-loss+Acetyl [N-Term]	Guanosine-3',5'-bis(diphosphate) 3'-pyrophosphohydrolase MESH1 OS=Homo sapiens OX=9606 GN=HDDC3 PE=1 SV=3	0	1661.81													No Quan Labels	High	High	High	High	High	High	High	High	High	High	High	High	High	0.0001315	1.985e-07	3.46
High	[S].MGSGNPAPGGVCWLQQGQEATCSLVLQTDVTR.[A]	2xCarbamidomethyl [C12; C22]; 1xTMT6plex [N-Term]	6.63692e-09	0.000296045	1	5	O95633	O95633 [27-58]		Follistatin-related protein 3 OS=Homo sapiens OX=9606 GN=FSTL3 PE=1 SV=1	0	3646.76	0.963	0.928	-0.05	-0.11	98.4	102.1	87.7	94.5	8.81	10.51	3.02	9.3		High	High	High	High	High	High	High	High	High	High	High	High	High	0.0001315	2.766e-11	5.75
High	[S].MGSGNPAPGGVCWLQQGQEATCSLVLQTDVTR.[A]	2xCarbamidomethyl [C12; C22]; 1xOxidation [P6]; 1xTMT6plex [N-Term]	0.000145666	0.000296045	1	3	O95633	O95633 [27-58]	O95633 1xOxidation [P32]	Follistatin-related protein 3 OS=Homo sapiens OX=9606 GN=FSTL3 PE=1 SV=1	0	3662.76	1.046	0.867	0.06	-0.21	107.6	102.9	83.8	96.7	4.62	2.45	4.22	4.51		High	High	Not Found	High	High	Not Found	High	High	Not Found	High	High	Not Found	High	0.0001315	1.006e-05	3.94
High	[-].MGVQVETISPGDGR.[T]	1xMet-loss+Acetyl [N-Term]	0.000749934	0.000296045	1	1	P62942	P62942 [1-14]	P62942 1xMet-loss+Acetyl [N-Term]	Peptidyl-prolyl cis-trans isomerase FKBP1A OS=Homo sapiens OX=9606 GN=FKBP1A PE=1 SV=2	0	1356.68													No Quan Labels	Not Found	Not Found	High	Not Found	Not Found	High	Not Found	Not Found	High	Not Found	Not Found	High	High	0.0001315	8.163e-05	2.68
High	[C].MKAVTEQGAELSNEER.[N]	1xTMT6plex [K2]; 1xTMT6plex [N-Term]	7.72187e-11	0.000296045	1	2	P27348	P27348 [26-41]		14-3-3 protein theta OS=Homo sapiens OX=9606 GN=YWHAQ PE=1 SV=1	1	2250.18	0.751	0.712	-0.41	-0.49	92	122.5	72	101.2	7.42	5.23	1.61	2.05		High	High	Not Found	High	High	Not Found	High	High	Not Found	High	High	Not Found	High	0.0001315	9.216e-14	6.45
High	[-].MKDSLVLLGR.[V]	1xTMT6plex [K2]; 1xTMT6plex [N-Term]	0.00065809	0.000296045	1	3	O76071	O76071 [1-10]		Probable cytosolic iron-sulfur protein assembly protein CIAO1 OS=Homo sapiens OX=9606 GN=CIAO1 PE=1 SV=1	1	1589.98	1.205	1.16	0.27	0.21	106.5	88.3	92.4	79.7	4.87	7.6	1.76	1.23		High	High	High	High	High	High	High	High	High	High	High	High	High	0.0001315	6.933e-05	4.23
High	[G].MKLPGMEYVDGDFQCHTFDSSNVE.[-]	1xCarbamidomethyl [C15]; 1xTMT6plex [K2]; 1xTMT6plex [N-Term]	1.12723e-05	0.000296045	1	3	P24593	P24593 [249-272]		Insulin-like growth factor-binding protein 5 OS=Homo sapiens OX=9606 GN=IGFBP5 PE=1 SV=1	1	3264.51	1.184	0.964	0.24	-0.05	109.4	92.4	84.2	87.3	5.3	6.02	2.88	14.12		High	High	High	High	High	High	High	High	High	High	High	High	High	0.0001315	3.774e-07	3.98
High	[-].MAESDWDTVTVLR.[K]	1xMet-loss+Acetyl [N-Term]	0.000284569	0.000296045	1	3	O60869	O60869 [1-13]	O60869 1xMet-loss+Acetyl [N-Term]	Endothelial differentiation-related factor 1 OS=Homo sapiens OX=9606 GN=EDF1 PE=1 SV=1	0	1433.69													No Quan Labels	High	High	High	High	High	High	High	High	High	High	High	High	High	0.0001315	2.369e-05	3.51
High	[R].QLDMSPDPKASQHFAR.[V]	1xGln->pyro-Glu [N-Term]; 1xTMT6plex [K9]	0.000800554	0.000296045	1	3	P12111	P12111 [2648-2663]		Collagen alpha-3(VI) chain OS=Homo sapiens OX=9606 GN=COL6A3 PE=1 SV=5	1	2040.02	1.222	1.072	0.29	0.1	109.8	89.8	89.5	83.4	3.49	3.85	4.15	8.88		High	High	High	High	High	High	High	High	High	High	High	High	High	0.0001315	8.914e-05	2.97
High	[L].QIDPEVTDEEIKKR.[F]	2xTMT6plex [K12; K13]; 1xTMT6plex [N-Term]	3.31284e-05	0.000296045	1	2	O75937	O75937 [63-76]		DnaJ homolog subfamily C member 8 OS=Homo sapiens OX=9606 GN=DNAJC8 PE=1 SV=2	2	2387.37	0.201	0.756	-2.31	-0.4	35.8	178	175.1	231.6	42.08	12.05	9.41	16.8		High	High	Not Found	High	High	Not Found	High	High	Not Found	High	High	Not Found	High	0.0001315	1.5e-06	3.39
High	[L].TCEVDALKGTNESLER.[Q]	1xCarbamidomethyl [C2]; 1xTMT6plex [K8]; 1xTMT6plex [N-Term]	1.93996e-08	0.000296045	1	2	P08670	P08670 [327-342]		Vimentin OS=Homo sapiens OX=9606 GN=VIM PE=1 SV=4	1	2280.19	1.049	1.025	0.07	0.04	103.4	98.6	86.5	84.4	4.28	1.21	1.56	4.49		Not Found	High	High	Not Found	High	High	Not Found	High	High	Not Found	High	High	High	0.0001315	1.091e-10	3.47
High	[G].TCGQPADKASASGSGAQVGGPISSGSSASSVTVTR.[S]	1xCarbamidomethyl [C2]; 1xTMT6plex [K8]; 1xTMT6plex [N-Term]	0.0104149	0.000296045	1	1	P02545	P02545 [590-624]		Prelamin-A/C OS=Homo sapiens OX=9606 GN=LMNA PE=1 SV=1	1	3680.86													No Quan Values	High	Not Found	Not Found	High	Not Found	Not Found	High	Not Found	Not Found	High	Not Found	Not Found	High	0.0001315	0.002393	2.32
High	[S].TCPAACHCPLEAPKCAPGVGLVR.[D]	4xCarbamidomethyl [C2; C6; C8; C15]; 1xTMT6plex [K14]; 1xTMT6plex [N-Term]	2.47727e-09	0.000296045	1	11	O00622	O00622 [25-47]		CCN family member 1 OS=Homo sapiens OX=9606 GN=CCN1 PE=1 SV=1	1	2979.52	1.278	1.015	0.35	0.02	116.4	91.1	95.1	93.8	2.43	3.13	4.26	3.64		High	High	High	High	High	High	High	High	High	High	High	High	High	0.0001315	7.795e-12	5.16
High	[S].TCPAACHCPLEAPKCAPGVGLVR.[D]	4xCarbamidomethyl [C2; C6; C8; C15]; 1xOxidation [P9]; 1xTMT6plex [K14]; 1xTMT6plex [N-Term]	7.21297e-06	0.000296045	1	4	O00622	O00622 [25-47]	O00622 1xOxidation [P33]	CCN family member 1 OS=Homo sapiens OX=9606 GN=CCN1 PE=1 SV=1	1	2995.51	1.42	1.099	0.51	0.14	122.9	86.6	98.6	89.7	4.53	2.06	2.96	3.15		High	High	High	High	High	High	High	High	High	High	High	High	High	0.0001315	2.138e-07	4.91
High	[G].TDATNPPEGPQDR.[S]	1xTMT6plex [N-Term]	0.000217937	0.000296045	1	3	O76061	O76061 [25-37]		Stanniocalcin-2 OS=Homo sapiens OX=9606 GN=STC2 PE=1 SV=1	0	1626.79	1.247	1.07	0.32	0.1	113.3	90.8	86.9	81.2	5.42	9.37	5.73	18.05		High	High	High	High	High	High	High	High	High	High	High	High	High	0.0001315	1.676e-05	3.35
High	[G].TDCPCPEPELCRPIR.[H]	3xCarbamidomethyl [C3; C5; C11]; 1xTMT6plex [N-Term]	0.000414313	0.000296045	1	3	Q01459	Q01459 [39-53]		Di-N-acetylchitobiase OS=Homo sapiens OX=9606 GN=CTBS PE=1 SV=1	0	2129.01	1.197	1.197	0.26	0.26	114.3	95.5	96.4	80.5	7.49	8.31	6.47	10.19		High	High	High	High	High	High	High	High	High	High	High	High	High	0.0001315	3.824e-05	3.9
High	[R].TDEDAVLMDGMTESDTASVNENGLVTVADYISR.[A]	1xTMT6plex [N-Term]	3.68821e-08	0.000296045	1	2	P51114	P51114 [511-543]		Fragile X mental retardation syndrome-related protein 1 OS=Homo sapiens OX=9606 GN=FXR1 PE=1 SV=3	0	3747.74	1.05	0.896	0.07	-0.16	100.1	95.4	88.5	98.8						Not Found	High	Not Found	Not Found	High	Not Found	Not Found	High	Not Found	Not Found	High	Not Found	High	0.0001315	2.483e-10	4.86
High	[C].TDHTVLVQTR.[G]	1xTMT6plex [N-Term]	0.0068973	0.000296045	1	2	P02751	P02751 [402-411]		Fibronectin OS=Homo sapiens OX=9606 GN=FN1 PE=1 SV=5	0	1398.79	0.859	0.869	-0.22	-0.2	80.4	93.6	73.5	84.7						High	Not Found	High	High	Not Found	High	High	Not Found	High	High	Not Found	High	High	0.0001315	0.00141	3.03
High	[Q].TDVGVDTKHQTLQGVAFPISR.[E]	1xTMT6plex [K8]; 1xTMT6plex [N-Term]	2.37416e-07	0.000296045	1	3	Q12792	Q12792 [164-184]		Twinfilin-1 OS=Homo sapiens OX=9606 GN=TWF1 PE=1 SV=3	1	2727.52	1.103	1.086	0.14	0.12	105.5	95.6	90.9	83.7	6.08	2.68	0.92	2.33		High	High	High	High	High	High	High	High	High	High	High	High	High	0.0001315	2.69e-09	5.25
High	[F].TEAGLKELSEYVR.[N]	1xTMT6plex [K6]; 1xTMT6plex [N-Term]	0.0103586	0.000296045	1	2	Q7L1Q6	Q7L1Q6 [234-246]		Basic leucine zipper and W2 domain-containing protein 1 OS=Homo sapiens OX=9606 GN=BZW1 PE=1 SV=1	1	1953.11	1.276	1.127	0.35	0.17	116.7	91.5	89.5	79.4	1.12	4.56	0.26	1.42		Not Found	High	High	Not Found	High	High	Not Found	High	High	Not Found	High	High	High	0.0001315	0.00237	2.12
High	[K].TAVVVGTITDDVR.[V]	1xTMT6plex [N-Term]	0.00919453	0.000296045	1	1	Q07020	Q07020 [79-91]		60S ribosomal protein L18 OS=Homo sapiens OX=9606 GN=RPL18 PE=1 SV=2	0	1574.9	0.853	1.196	-0.23	0.26	94.9	111.3	103	86.1						Not Found	Not Found	High	Not Found	Not Found	High	Not Found	Not Found	High	Not Found	Not Found	High	High	0.0001315	0.002035	2.06
High	[L].TEAPLNPKANR.[E]	1xTMT6plex [K8]; 1xTMT6plex [N-Term]	0.000287685	0.000296045	10	4	P60709; P68133; P63261	P60709 [106-116]; P68133 [108-118]; P63261 [106-116]		Actin, cytoplasmic 1 OS=Homo sapiens OX=9606 GN=ACTB PE=1 SV=1 Actin, alpha skeletal muscle OS=Homo sapiens OX=9606 GN=ACTA1 PE=1 SV=1 Actin, cytoplasmic 2 OS=Homo sapiens OX=9606 GN=ACTG1 PE=1 SV=1	1	1668.98	1.079	1.209	0.11	0.27	106.6	98.8	97.9	81	4.11	7.41	1.46	0.22	Shared	High	High	High	High	High	High	High	High	High	High	High	High	High	0.0001315	2.389e-05	3.96
High	[Y].TEFTPTEKDEYACR.[V]	1xCarbamidomethyl [C13]; 1xTMT6plex [K8]; 1xTMT6plex [N-Term]	1.90015e-06	0.000296045	1	3	P61769	P61769 [88-101]		Beta-2-microglobulin OS=Homo sapiens OX=9606 GN=B2M PE=1 SV=1	1	2205.09	0.14	3.586	-2.84	1.84	25	178.6	376	104.9	28.36	8.49	7.28	9.23		High	High	High	High	High	High	High	High	High	High	High	High	High	0.0001315	3.86e-08	3.81
High	[G].TEGGEGFVVKVR.[G]	1xTMT6plex [K10]; 1xTMT6plex [N-Term]	1.66739e-06	0.000296045	1	3	P31943	P31943 [5-16]		Heterogeneous nuclear ribonucleoprotein H OS=Homo sapiens OX=9606 GN=HNRNPH1 PE=1 SV=4	1	1736.01	1.299	1.003	0.38	0.01	116.7	89.8	84.2	83.9	4.86	8.71	6.33	4.01		High	High	High	High	High	High	High	High	High	High	High	High	High	0.0001315	3.278e-08	4.3
High	[E].TEGNDVCKYDFVEVR.[S]	1xCarbamidomethyl [C7]; 1xTMT6plex [K8]; 1xTMT6plex [N-Term]	1.15713e-07	0.000296045	1	3	P13497	P13497 [638-652]		Bone morphogenetic protein 1 OS=Homo sapiens OX=9606 GN=BMP1 PE=1 SV=2	1	2289.16	1.189	0.986	0.25	-0.02	110.4	92.8	88.1	89.3	3.61	10.03	6.87	4.93		High	High	High	High	High	High	High	High	High	High	High	High	High	0.0001315	1.072e-09	3.58
High	[A].TEGPETKPVLMALAEGPGAEGPR.[L]	1xTMT6plex [K7]; 1xTMT6plex [N-Term]	4.75882e-10	0.000296045	1	4	Q13263	Q13263 [569-591]		Transcription intermediary factor 1-beta OS=Homo sapiens OX=9606 GN=TRIM28 PE=1 SV=5	0	2765.49	1.26	1.031	0.33	0.04	112.2	89	78.5	76.1	7.85	1.24	3.86	10.21		High	High	High	High	High	High	High	High	High	High	High	High	High	0.0001315	9.445e-13	5.88
High	[R].TELLPGDRDNLAIQTR.[G]	1xTMT6plex [N-Term]	0.00310314	0.000296045	1	1	Q16270	Q16270 [206-221]		Insulin-like growth factor-binding protein 7 OS=Homo sapiens OX=9606 GN=IGFBP7 PE=1 SV=1	1	2041.12	1.162	1.019	0.22	0.03	113.9	98	90.2	88.5						Not Found	Not Found	High	Not Found	Not Found	High	Not Found	Not Found	High	Not Found	Not Found	High	High	0.0001315	0.0005056	2.25
High	[E].TELQGVCDTVLGLLDSHLIKEAGDAESR.[V]	1xCarbamidomethyl [C7]; 1xTMT6plex [K20]; 1xTMT6plex [N-Term]	5.86183e-07	0.000296045	1	1	P31947	P31947 [90-117]		14-3-3 protein sigma OS=Homo sapiens OX=9606 GN=SFN PE=1 SV=1	1	3484.84	1.095	1.181	0.13	0.24	106.2	97	91.8	77.7						Not Found	Not Found	High	Not Found	Not Found	High	Not Found	Not Found	High	Not Found	Not Found	High	High	0.0001315	8.557e-09	5.86
High	[K].TEISVESKHQTLQGLAFPLQPEAQR.[A]	1xTMT6plex [K8]; 1xTMT6plex [N-Term]	1.10608e-10	0.000296045	1	6	Q6IBS0	Q6IBS0 [164-188]		Twinfilin-2 OS=Homo sapiens OX=9606 GN=TWF2 PE=1 SV=2	1	3265.79	1.161	1.163	0.22	0.22	102.1	87.9	92.5	79.5	2.94	4.03	1.5	5.19		High	High	High	High	High	High	High	High	High	High	High	High	High	0.0001315	1.457e-13	6.87
High	[G].TEPEPVYSMEAADYR.[E]	1xTMT6plex [N-Term]	0.000543927	0.000296045	1	2	Q14247	Q14247 [440-454]		Src substrate cortactin OS=Homo sapiens OX=9606 GN=CTTN PE=1 SV=2	0	1986.93	0.933	0.846	-0.1	-0.24	89.5	96	89	105.2	6.47	15.89	7.19	2.17		High	High	Not Found	High	High	Not Found	High	High	Not Found	High	High	Not Found	High	0.0001315	5.421e-05	2.74
High	[S].TEPLALTETDICKLPKDEGTCR.[D]	2xCarbamidomethyl [C12; C21]; 2xTMT6plex [K13; K16]; 1xTMT6plex [N-Term]	4.10823e-10	0.000296045	1	2	P12111	P12111 [3101-3122]		Collagen alpha-3(VI) chain OS=Homo sapiens OX=9606 GN=COL6A3 PE=1 SV=5	2	3234.73	1.267	1.175	0.34	0.23	109.7	86.6	88	74.9	9.38	14.89	5.11	7.49		Not Found	High	High	Not Found	High	High	Not Found	High	High	Not Found	High	High	High	0.0001315	7.83e-13	5.62
High	[R].TEPTAQQNLALQLAEKLGSLVENNER.[V]	1xTMT6plex [K16]; 1xTMT6plex [N-Term]	1.0502e-05	0.000296045	2	2	B5ME19	B5ME19 [848-873]		Eukaryotic translation initiation factor 3 subunit C-like protein OS=Homo sapiens OX=9606 GN=EIF3CL PE=1 SV=1	1	3324.82	1.244	1.022	0.32	0.03	116.6	93.7	79.8	78.1	12.56	10.18	5.96	11.55		Not Found	High	High	Not Found	High	High	Not Found	High	High	Not Found	High	High	High	0.0001315	3.445e-07	4.12
High	[M].TEEQLASAMELPCGLTNLGNTCYMNATVQCIR.[S]	3xCarbamidomethyl [C13; C22; C30]; 1xTMT6plex [N-Term]	6.36721e-05	0.000296045	1	1	P54578	P54578 [93-124]		Ubiquitin carboxyl-terminal hydrolase 14 OS=Homo sapiens OX=9606 GN=USP14 PE=1 SV=3	0	3874.81													No Quan Values	Not Found	High	Not Found	Not Found	High	Not Found	Not Found	High	Not Found	Not Found	High	Not Found	High	0.0001315	3.477e-06	2.25
High	[R].TATESFASDPILYRPVAVALDTKGPEIR.[T]	1xTMT6plex [K23]; 1xTMT6plex [N-Term]	0.000467027	0.000296045	1	1	P14618	P14618 [93-120]		Pyruvate kinase PKM OS=Homo sapiens OX=9606 GN=PKM PE=1 SV=4	1	3475.92	1.265	0.931	0.34	-0.1	109.3	86.4	82.3	88.4						High	Not Found	Not Found	High	Not Found	Not Found	High	Not Found	Not Found	High	Not Found	Not Found	High	0.0001315	4.461e-05	3.97
High	[D].TASTISLVTGETER.[K]	1xTMT6plex [N-Term]	0.0081165	0.000296045	1	1	Q5SW79	Q5SW79 [937-950]		Centrosomal protein of 170 kDa OS=Homo sapiens OX=9606 GN=CEP170 PE=1 SV=1	0	1693.92													No Quan Values	Not Found	Not Found	High	Not Found	Not Found	High	Not Found	Not Found	High	Not Found	Not Found	High	High	0.0001315	0.001728	1.97
High	[M].TAPPPPPPPVYEPVSYHVQESLQDEGAEPTGYSAELSSEGIR.[D]	1xTMT6plex [N-Term]	2.29785e-07	0.000296045	1	4	P15311	P15311 [468-509]		Ezrin OS=Homo sapiens OX=9606 GN=EZR PE=1 SV=4	0	4707.29	1.041	1.019	0.06	0.03	100.2	96.3	90.6	88.9	8.33	11.68	6.5	29.74		High	High	High	High	High	High	High	High	High	High	High	High	High	0.0001315	2.59e-09	4.7
High	[L].SVEFEGEIYDINLEEEEELQVLQPR.[N]	1xTMT6plex [N-Term]	7.16634e-08	0.000296045	1	1	Q8IWU6	Q8IWU6 [547-571]		Extracellular sulfatase Sulf-1 OS=Homo sapiens OX=9606 GN=SULF1 PE=1 SV=1	0	3236.6	1.068	0.854	0.09	-0.23	102.3	95.8	85.8	100.4						Not Found	High	Not Found	Not Found	High	Not Found	Not Found	High	Not Found	Not Found	High	Not Found	High	0.0001315	5.816e-10	3.79
High	[F].SVEGQLEFR.[A]	1xTMT6plex [N-Term]	0.00899731	0.000296045	5	2	P07900; P08238	P07900 [330-338]; P08238 [322-330]		Heat shock protein HSP 90-alpha OS=Homo sapiens OX=9606 GN=HSP90AA1 PE=1 SV=5 Heat shock protein HSP 90-beta OS=Homo sapiens OX=9606 GN=HSP90AB1 PE=1 SV=4	0	1293.7	1.147	0.98	0.2	-0.03	120.6	105.1	77	78.6	0.08	0.25	2.17	2.92	Shared	High	Not Found	High	High	Not Found	High	High	Not Found	High	High	Not Found	High	High	0.0001315	0.001979	2.9
High	[N].SVFDIFELTGAAR.[K]	1xTMT6plex [N-Term]	5.34361e-07	0.000296045	1	6	P07996	P07996 [29-41]		Thrombospondin-1 OS=Homo sapiens OX=9606 GN=THBS1 PE=1 SV=2	0	1654.9	1.235	1.078	0.3	0.11	111	89.9	92.7	86.1	3.73	5.19	5.85	7.26		High	High	High	High	High	High	High	High	High	High	High	High	High	0.0001315	7.6e-09	4.5
High	[R].SVHPYEVAEVIALPVEQGNFPYLQWVR.[Q]	1xTMT6plex [N-Term]	5.03297e-07	0.000296045	1	1	O60888	O60888 [139-165]		Protein CutA OS=Homo sapiens OX=9606 GN=CUTA PE=1 SV=2	0	3369.78	1.338	1.443	0.42	0.53	110.8	82.8	89.7	62.1						Not Found	Not Found	High	Not Found	Not Found	High	Not Found	Not Found	High	Not Found	Not Found	High	High	0.0001315	7.04e-09	4.39
High	[L].SVLVDNLPGTKVNAESVER.[I]	1xTMT6plex [K11]; 1xTMT6plex [N-Term]	0.000984506	0.000296045	1	2	O00300	O00300 [221-239]		Tumor necrosis factor receptor superfamily member 11B OS=Homo sapiens OX=9606 GN=TNFRSF11B PE=1 SV=3	1	2485.4	0.326	0.789	-1.62	-0.34	46.6	142.6	153.6	194.7	3.8	6.12	2	9.73		High	Not Found	High	High	Not Found	High	High	Not Found	High	High	Not Found	High	High	0.0001315	0.0001162	3.18
High	[N].SVNEGLNQPTDDSCFDPYTVSHYAVGDEWER.[M]	1xCarbamidomethyl [C14]; 1xTMT6plex [N-Term]	3.93723e-08	0.000296045	1	3	P02751	P02751 [2284-2314]		Fibronectin OS=Homo sapiens OX=9606 GN=FN1 PE=1 SV=5	0	3816.69	1.01	0.889	0.01	-0.17	98.7	97.7	85	95.6	6.04	13.95	9.46	20.18		High	High	High	High	High	High	High	High	High	High	High	High	High	0.0001315	2.708e-10	4.41
High	[P].SVPAAEPEYPKGIR.[A]	1xTMT6plex [K11]; 1xTMT6plex [N-Term]	3.63224e-06	0.000296045	1	6	P54819	P54819 [4-17]		Adenylate kinase 2, mitochondrial OS=Homo sapiens OX=9606 GN=AK2 PE=1 SV=2	1	1972.13	1.186	1.003	0.25	0	109.5	92.3	92.3	92	5.28	2.14	0.51	4.47		High	High	High	High	High	High	High	High	High	High	High	High	High	0.0001315	8.89e-08	4.71
High	[N].SVPDEEAKTTTTNTQVEGDDEAAFLER.[L]	1xTMT6plex [K8]; 1xTMT6plex [N-Term]	2.95338e-06	0.000296045	1	5	Q05682	Q05682 [73-99]		Caldesmon OS=Homo sapiens OX=9606 GN=CALD1 PE=1 SV=3	1	3411.68	1.105	0.914	0.14	-0.13	103.8	94	94.4	103.3	4.87	20.53	9.68	13.83		High	High	High	High	High	High	High	High	High	High	High	High	High	0.0001315	6.799e-08	3.83
High	[S].SVPLPAENVTITAGQR.[I]	1xTMT6plex [N-Term]	0.00674917	0.000296045	1	2	Q14157	Q14157 [266-281]		Ubiquitin-associated protein 2-like OS=Homo sapiens OX=9606 GN=UBAP2L PE=1 SV=2	0	1882.06	1.154	0.981	0.21	-0.03	106	91.9	102.4	104.3	11.74	15.85	3.61	12.19		Not Found	High	High	Not Found	High	High	Not Found	High	High	Not Found	High	High	High	0.0001315	0.001369	1.98
High	[A].SVPPVAEWAVPQSSR.[L]	1xTMT6plex [N-Term]	0.00015635	0.000296045	1	4	Q15811	Q15811 [208-222]		Intersectin-1 OS=Homo sapiens OX=9606 GN=ITSN1 PE=1 SV=3	0	1839	1.132	0.93	0.18	-0.11	102.6	90.6	91.5	98.4	7.5	5.95	4.95	4.79		High	High	High	High	High	High	High	High	High	High	High	High	High	0.0001315	1.1e-05	3.29
High	[R].SVQNHNNKSVNESLNNLFITEEDYQALR.[T]	1xTMT6plex [K8]; 1xTMT6plex [N-Term]	2.71468e-11	0.000296045	1	1	Q00610	Q00610 [1454-1481]		Clathrin heavy chain 1 OS=Homo sapiens OX=9606 GN=CLTC PE=1 SV=5	1	3734.91	1.206	1.067	0.27	0.09	111.4	92.3	79.8	74.8						High	Not Found	Not Found	High	Not Found	Not Found	High	Not Found	Not Found	High	Not Found	Not Found	High	0.0001315	2.419e-14	5.57
High	[T].SVTDLPNAFDGPITITIVNR.[D]	1xTMT6plex [N-Term]	1.10237e-06	0.000296045	1	1	P16070	P16070 [131-150]		CD44 antigen OS=Homo sapiens OX=9606 GN=CD44 PE=1 SV=3	0	2372.3													No Quan Values	High	Not Found	Not Found	High	Not Found	Not Found	High	Not Found	Not Found	High	Not Found	Not Found	High	0.0001315	1.925e-08	4.16
High	[A].SWSDPTEETGPVAGILDTETLEKVSITEAMHR.[N]	1xTMT6plex [K23]; 1xTMT6plex [N-Term]	1.83429e-11	0.000296045	1	2	Q15149	Q15149 [4406-4437]		Plectin OS=Homo sapiens OX=9606 GN=PLEC PE=1 SV=3	1	3958.02	1.149	1.034	0.2	0.05	100.9	87.8	89.4	86.5	1.63	2.24	0.7	5.5		High	Not Found	High	High	Not Found	High	High	Not Found	High	High	Not Found	High	High	0.0001315	1.461e-14	6.66
High	[I].SWYDNEFGYSNR.[V]	1xTMT6plex [N-Term]	0.000174336	0.000296045	1	1	P04406	P04406 [312-323]		Glyceraldehyde-3-phosphate dehydrogenase OS=Homo sapiens OX=9606 GN=GAPDH PE=1 SV=3	0	1766.8	1.058	0.988	0.08	-0.02	96.2	90.9	101	102.2						High	Not Found	Not Found	High	Not Found	Not Found	High	Not Found	Not Found	High	Not Found	Not Found	High	0.0001315	1.26e-05	3.23
High	[R].SYDVPPPPMEPDHPFYSNISKDR.[R]	1xTMT6plex [K21]; 1xTMT6plex [N-Term]	1.77997e-06	0.000296045	2	2	P18669	P18669 [118-140]		Phosphoglycerate mutase 1 OS=Homo sapiens OX=9606 GN=PGAM1 PE=1 SV=2	1	3146.57	1.16	0.894	0.21	-0.16	103	88.8	87.4	97.7	15.32	8.34	4.61	0.71		Not Found	High	High	Not Found	High	High	Not Found	High	High	Not Found	High	High	High	0.0001315	3.567e-08	4.47
High	[KR].SYELPDGQVITIGNER.[F]	1xTMT6plex [N-Term]	3.41574e-09	0.000296045	10	5	A5A3E0; P60709; P68133; P63261	A5A3E0 [939-954]; P60709 [239-254]; P68133 [241-256]; P63261 [239-254]		POTE ankyrin domain family member F OS=Homo sapiens OX=9606 GN=POTEF PE=1 SV=2 Actin, cytoplasmic 1 OS=Homo sapiens OX=9606 GN=ACTB PE=1 SV=1 Actin, alpha skeletal muscle OS=Homo sapiens OX=9606 GN=ACTA1 PE=1 SV=1 Actin, cytoplasmic 2 OS=Homo sapiens OX=9606 GN=ACTG1 PE=1 SV=1	0	2020.05	1.073	0.953	0.1	-0.07	101.2	94.3	85.5	89.7	7.3	12.3	4.9	6.04	Shared	High	High	High	High	High	High	High	High	High	High	High	High	High	0.0001315	1.183e-11	4.18
High	[D].SYVGDEAQSKR.[G]	1xTMT6plex [K10]; 1xTMT6plex [N-Term]	0.00405039	0.000296045	6	2	P60709; P68133; P63261	P60709 [52-62]; P68133 [54-64]; P63261 [52-62]		Actin, cytoplasmic 1 OS=Homo sapiens OX=9606 GN=ACTB PE=1 SV=1 Actin, alpha skeletal muscle OS=Homo sapiens OX=9606 GN=ACTA1 PE=1 SV=1 Actin, cytoplasmic 2 OS=Homo sapiens OX=9606 GN=ACTG1 PE=1 SV=1	1	1697.92	0.86	0.619	-0.22	-0.69	68.2	79.3	89	143.8	14.53	2.06	0.6	11.9	Shared	High	High	Not Found	High	High	Not Found	High	High	Not Found	High	High	Not Found	High	0.0001315	0.0007088	2.94
High	[A].TAASSSSLEKSYELPDGQVITIGNER.[F]	1xTMT6plex [K10]; 1xTMT6plex [N-Term]	3.18565e-07	0.000296045	7	1	P60709; P68133; P63261	P60709 [229-254]; P68133 [231-256]; P63261 [229-254]		Actin, cytoplasmic 1 OS=Homo sapiens OX=9606 GN=ACTB PE=1 SV=1 Actin, alpha skeletal muscle OS=Homo sapiens OX=9606 GN=ACTA1 PE=1 SV=1 Actin, cytoplasmic 2 OS=Homo sapiens OX=9606 GN=ACTG1 PE=1 SV=1	1	3210.69	0.919	1.157	-0.12	0.21	93.6	101.9	107.9	93.2					Shared	Not Found	High	Not Found	Not Found	High	Not Found	Not Found	High	Not Found	Not Found	High	Not Found	High	0.0001315	3.92e-09	4.13
High	[D].TADQVIASFKVLAGDKNFITAEELR.[R]	2xTMT6plex [K10; K16]; 1xTMT6plex [N-Term]	0.00016331	0.000296045	1	2	O43707	O43707 [844-868]		Alpha-actinin-4 OS=Homo sapiens OX=9606 GN=ACTN4 PE=1 SV=2	2	3423.95	1.1	0.856	0.14	-0.22	101.6	92.3	85	99.3	2.3	3.35	0.85	5.55		Not Found	High	High	Not Found	High	High	Not Found	High	High	Not Found	High	High	High	0.0001315	1.163e-05	4.07
High	[M].TAEEMKATESGAQSAPLPMEGVDISPK.[Q]	1xTMT6plex [K6]; 1xTMT6plex [N-Term]	5.03559e-06	0.000296045	1	1	Q02790	Q02790 [2-28]		Peptidyl-prolyl cis-trans isomerase FKBP4 OS=Homo sapiens OX=9606 GN=FKBP4 PE=1 SV=3	1	3232.65	1.02	0.984	0.03	-0.02	91	89.3	100.9	102.6						Not Found	Not Found	High	Not Found	Not Found	High	Not Found	Not Found	High	Not Found	Not Found	High	High	0.0001315	1.352e-07	4.37
High	[Y].TAIPQSGSPFPGSVQDPGLHVWR.[V]	1xTMT6plex [N-Term]	2.2618e-06	0.000296045	1	1	P40121	P40121 [3-25]		Macrophage-capping protein OS=Homo sapiens OX=9606 GN=CAPG PE=1 SV=2	0	2662.39	0.889	1.011	-0.17	0.02	101	113.5	107.7	106.5						Not Found	High	Not Found	Not Found	High	Not Found	Not Found	High	Not Found	Not Found	High	Not Found	High	0.0001315	4.85e-08	3.14
High	[G].TAPAAGVVPSR.[V]	1xTMT6plex [N-Term]	0.00207489	0.000296045	1	3	P27816	P27816 [878-888]		Microtubule-associated protein 4 OS=Homo sapiens OX=9606 GN=MAP4 PE=1 SV=3	0	1254.74	1.076	0.974	0.11	-0.04	104.3	96.9	86.9	89.2	8.81	5.63	1.65	10.17		High	High	High	High	High	High	High	High	High	High	High	High	High	0.0001315	0.0003018	2.9
High	[T].TAPKIAASSSFR.[S]	1xTMT6plex [K4]; 1xTMT6plex [N-Term]	0.000571239	0.000296045	1	2	Q99961	Q99961 [279-290]		Endophilin-A2 OS=Homo sapiens OX=9606 GN=SH3GL1 PE=1 SV=1	1	1694	1.126	0.843	0.17	-0.25	105.3	93.5	85.6	101.5	5.29	1.6	3.4	12.41		High	High	Not Found	High	High	Not Found	High	High	Not Found	High	High	Not Found	High	0.0001315	5.751e-05	3.52
High	[R].TETQVGIYILSSSGDGAQHR.[D]		0.00357435	0.000296045	1	1	O95084	O95084 [97-116]		Serine protease 23 OS=Homo sapiens OX=9606 GN=PRSS23 PE=1 SV=1	0	2119.04													No Quan Labels	High	Not Found	Not Found	High	Not Found	Not Found	High	Not Found	Not Found	High	Not Found	Not Found	High	0.0001315	0.0006035	2.14
High	[D].SVDFSLADAINTEFKNTR.[T]	1xTMT6plex [K15]; 1xTMT6plex [N-Term]	1.54019e-12	0.000296045	1	4	P08670	P08670 [83-100]		Vimentin OS=Homo sapiens OX=9606 GN=VIM PE=1 SV=4	1	2486.33	0.536	0.74	-0.9	-0.43	65	121.2	140.4	189.7	6.53	3.37	5.21	3.42		High	High	High	High	High	High	High	High	High	High	High	High	High	0.0001315	6.132e-16	6.62
High	[F].TFETSGENTAVVAVEPDRR.[N]		0.00944712	0.000296045	1	1	P18827	P18827 [212-230]		Syndecan-1 OS=Homo sapiens OX=9606 GN=SDC1 PE=1 SV=3	1	2078.01													No Quan Labels	High	Not Found	Not Found	High	Not Found	Not Found	High	Not Found	Not Found	High	Not Found	Not Found	High	0.0001315	0.002106	2.43
High	[R].TGHPGTVGPAGIR.[G]	1xTMT6plex [N-Term]	0.00955007	0.000296045	1	1	P08123	P08123 [1068-1080]		Collagen alpha-2(I) chain OS=Homo sapiens OX=9606 GN=COL1A2 PE=1 SV=7	0	1448.82	0.882	1.061	-0.18	0.08	90.4	102.5	91.6	86.4						High	Not Found	Not Found	High	Not Found	Not Found	High	Not Found	Not Found	High	Not Found	Not Found	High	0.0001315	0.002141	2.44
High	[D].TSEMVNGATEQR.[T]	1xTMT6plex [N-Term]	0.00451547	0.000296045	1	1	Q01082	Q01082 [2147-2158]		Spectrin beta chain, non-erythrocytic 1 OS=Homo sapiens OX=9606 GN=SPTBN1 PE=1 SV=2	0	1551.76	1.125	1.031	0.17	0.04	114.1	101.4	107.4	104.2						High	Not Found	Not Found	High	Not Found	Not Found	High	Not Found	Not Found	High	Not Found	Not Found	High	0.0001315	0.0008145	1.95
High	[T].TSSGGHPLEFLR.[N]	1xTMT6plex [N-Term]	0.0104715	0.000296045	1	1	P54727	P54727 [269-280]		UV excision repair protein RAD23 homolog B OS=Homo sapiens OX=9606 GN=RAD23B PE=1 SV=1	0	1529.83													No Quan Values	High	Not Found	Not Found	High	Not Found	Not Found	High	Not Found	Not Found	High	Not Found	Not Found	High	0.0001315	0.002398	2.44
High	[S].TSSPAQQAENEAKASSSILIDESEPTTNIQIR.[L]	1xTMT6plex [K13]; 1xTMT6plex [N-Term]	5.40493e-06	0.000296045	1	1	Q9UNZ2	Q9UNZ2 [270-301]		NSFL1 cofactor p47 OS=Homo sapiens OX=9606 GN=NSFL1C PE=1 SV=2	1	3874.01	1.249	1.018	0.32	0.03	111.8	89.5	82.6	81.1						Not Found	High	Not Found	Not Found	High	Not Found	Not Found	High	Not Found	Not Found	High	Not Found	High	0.0001315	1.48e-07	3.82
High	[A].TSVATKKTVQGPPTSDDIFER.[E]	2xTMT6plex [K6; K7]; 1xTMT6plex [N-Term]	1.04856e-08	0.000296045	1	3	P04181	P04181 [26-46]		Ornithine aminotransferase, mitochondrial OS=Homo sapiens OX=9606 GN=OAT PE=1 SV=1	2	2964.66	1.141	1.074	0.19	0.1	108.6	95.1	86.1	80.2	7.72	6.28	3.63	3.55		High	High	High	High	High	High	High	High	High	High	High	High	High	0.0001315	4.968e-11	5.29
High	[C].TSVTDLPNAFDGPITITIVNR.[D]	1xTMT6plex [N-Term]	2.61862e-07	0.000296045	1	2	P16070	P16070 [130-150]		CD44 antigen OS=Homo sapiens OX=9606 GN=CD44 PE=1 SV=3	0	2473.35	0.982	0.805	-0.03	-0.31	101.5	103.3	83.6	103.9	10.99	0.51	7.6	7.61		High	Not Found	High	High	Not Found	High	High	Not Found	High	High	Not Found	High	High	0.0001315	3.051e-09	4.77
High	[L].TSWDEDAWASKDTEAMKR.[A]	2xTMT6plex [K11; K17]; 1xTMT6plex [N-Term]	0.000100048	0.000296045	1	3	P18206	P18206 [251-268]		Vinculin OS=Homo sapiens OX=9606 GN=VCL PE=1 SV=4	2	2814.43	0.231	0.84	-2.11	-0.25	39.6	171.4	187.2	222.8	41.39	14.73	14.84	17.03		High	High	High	High	High	High	High	High	High	High	High	High	High	0.0001315	6.185e-06	3.72
High	[L].TTFNIQDGPDFQDR.[V]	1xTMT6plex [N-Term]	1.40916e-05	0.000296045	1	6	Q99757	Q99757 [60-73]		Thioredoxin, mitochondrial OS=Homo sapiens OX=9606 GN=TXN2 PE=1 SV=2	0	1882.91	1.024	0.895	0.03	-0.16	97.1	94.8	86.3	96.4	7.06	9.49	11.44	13.29		High	High	High	High	High	High	High	High	High	High	High	High	High	0.0001315	5.031e-07	3.85
High	[L].TTGGETQQQIQAAMGFKIDDKGMAPALR.[H]	2xTMT6plex [K17; K21]; 1xTMT6plex [N-Term]	5.40212e-07	0.000296045	1	1	P05121	P05121 [72-99]		Plasminogen activator inhibitor 1 OS=Homo sapiens OX=9606 GN=SERPINE1 PE=1 SV=1	2	3650.96	0.499	1.264	-1	0.34	68.8	137.9	159.5	126.2						Not Found	High	Not Found	Not Found	High	Not Found	Not Found	High	Not Found	Not Found	High	Not Found	High	0.0001315	7.704e-09	4.21
High	[R].TTGIVMDSGDGVTHTVPIYEGYALPH.[A]	1xTMT6plex [N-Term]	0.000859255	0.000296045	2	1	P60709; P63261	P60709 [148-173]; P63261 [148-173]		Actin, cytoplasmic 1 OS=Homo sapiens OX=9606 GN=ACTB PE=1 SV=1 Actin, cytoplasmic 2 OS=Homo sapiens OX=9606 GN=ACTG1 PE=1 SV=1	0	2959.47	1.024	1.067	0.03	0.09	100	97.6	88.6	83					Shared	Not Found	High	Not Found	Not Found	High	Not Found	Not Found	High	Not Found	Not Found	High	Not Found	High	0.0001315	9.746e-05	3.07
High	[Q].TTKLVEEHLDSEIQKLDQMDEDELER.[L]	2xTMT6plex [K3; K15]; 1xTMT6plex [N-Term]	5.81786e-11	0.000296045	1	2	O14530	O14530 [21-46]		Thioredoxin domain-containing protein 9 OS=Homo sapiens OX=9606 GN=TXNDC9 PE=1 SV=2	2	3830.99	1.154	1.022	0.21	0.03	109.7	95.1	87.4	85.6						Not Found	Not Found	High	Not Found	Not Found	High	Not Found	Not Found	High	Not Found	Not Found	High	High	0.0001315	6.4e-14	6.12
High	[C].TSAGPHFNPLSR.[K]	1xTMT6plex [N-Term]	0.00085459	0.000296045	1	3	P00441	P00441 [59-70]		Superoxide dismutase [Cu-Zn] OS=Homo sapiens OX=9606 GN=SOD1 PE=1 SV=2	0	1512.81	1.032	0.884	0.04	-0.18	103.9	100.7	88.6	100.3	6.79	4.04	12.66	7.41		High	High	High	High	High	High	High	High	High	High	High	High	High	0.0001315	9.693e-05	2.78
High	[G].TTIAGLVFQDGVILGADTR.[A]	1xTMT6plex [N-Term]	2.43841e-08	0.000296045	1	4	P40306	P40306 [40-58]		Proteasome subunit beta type-10 OS=Homo sapiens OX=9606 GN=PSMB10 PE=1 SV=1	0	2176.22	1.25	1.123	0.32	0.17	113.7	90.9	86.3	76.9	6.05	9.78	4.63	4.72		Not Found	High	High	Not Found	High	High	Not Found	High	High	Not Found	High	High	High	0.0001315	1.465e-10	4.76
High	[G].TTIMAVQFDGGVVLGADSR.[T]	1xTMT6plex [N-Term]	4.2513e-07	0.000296045	1	9	P28072	P28072 [35-53]		Proteasome subunit beta type-6 OS=Homo sapiens OX=9606 GN=PSMB6 PE=1 SV=4	0	2166.14													No Quan Values	Not Found	High	High	Not Found	High	High	Not Found	High	High	Not Found	High	High	High	0.0001315	5.693e-09	4.56
High	[G].TTIMAVQFDGGVVLGADSR.[T]	1xOxidation [M4]; 1xTMT6plex [N-Term]	2.4277e-06	0.000296045	1	2	P28072	P28072 [35-53]		Proteasome subunit beta type-6 OS=Homo sapiens OX=9606 GN=PSMB6 PE=1 SV=4	0	2182.14	1.003	1.001	0	0	107.3	106.9	94.6	94.6	16.91	2.4	2.59	1.6		High	High	Not Found	High	High	Not Found	High	High	Not Found	High	High	Not Found	High	0.0001315	5.277e-08	4.94
High	[A].TTPEPCELDDEDFR.[C]	1xCarbamidomethyl [C6]; 1xTMT6plex [N-Term]	0.000139458	0.000296045	1	5	P08571	P08571 [20-33]		Monocyte differentiation antigen CD14 OS=Homo sapiens OX=9606 GN=CD14 PE=1 SV=2	0	1952.87	1.116	1.148	0.16	0.2	105.2	94.3	97.4	84.9	6.44	4.11	7.35	16.19		High	High	High	High	High	High	High	High	High	High	High	High	High	0.0001315	9.478e-06	3.62
High	[R].TTPSYVAFTDTER.[L]	1xTMT6plex [N-Term]	0.00140999	0.000296045	6	3	P54652; P11142; P0DMV9	P54652 [38-50]; P11142 [37-49]; P0DMV9 [37-49]		Heat shock-related 70 kDa protein 2 OS=Homo sapiens OX=9606 GN=HSPA2 PE=1 SV=1 Heat shock cognate 71 kDa protein OS=Homo sapiens OX=9606 GN=HSPA8 PE=1 SV=1 Heat shock 70 kDa protein 1B OS=Homo sapiens OX=9606 GN=HSPA1B PE=1 SV=1	0	1716.86	1.273	1.157	0.35	0.21	121.7	95.6	82	70.9	5.24	8.22	0.54	6.37	Shared	High	High	High	High	High	High	High	High	High	High	High	High	High	0.0001315	0.000183	3.02
High	[A].TTTTTSSGGHPLEFLR.[N]	1xTMT6plex [N-Term]	8.30986e-06	0.000296045	1	3	P54727	P54727 [265-280]		UV excision repair protein RAD23 homolog B OS=Homo sapiens OX=9606 GN=RAD23B PE=1 SV=1	0	1934.02	0.942	1.076	-0.09	0.11	94.3	100.1	96.3	89.5	4.99	3.46	7.63	9.23		High	High	High	High	High	High	High	High	High	High	High	High	High	0.0001315	2.56e-07	3.96
High	[Y].TVFAPTNEAFR.[A]	1xTMT6plex [N-Term]	0.000322529	0.000296045	1	3	Q15582	Q15582 [538-548]		Transforming growth factor-beta-induced protein ig-h3 OS=Homo sapiens OX=9606 GN=TGFBI PE=1 SV=1	0	1481.79	0.144	1.787	-2.79	0.84	33.1	229.7	265.3	148.4	19.58	9.4	5.87	4.01		High	High	High	High	High	High	High	High	High	High	High	High	High	0.0001315	2.77e-05	3.58
High	[A].TVGSICDLNLKIPEINSSDMSAHVTSPSGR.[V]	1xCarbamidomethyl [C6]; 1xTMT6plex [K11]; 1xTMT6plex [N-Term]	2.72177e-06	0.000296045	1	1	O75369	O75369 [2110-2139]		Filamin-B OS=Homo sapiens OX=9606 GN=FLNB PE=1 SV=2	1	3643.88	1.005	0.793	0.01	-0.33	97.3	96.8	85.5	107.8						Not Found	Not Found	High	Not Found	Not Found	High	Not Found	Not Found	High	Not Found	Not Found	High	High	0.0001315	6.144e-08	6.96
High	[E].TVLDDLDPENALLPAGFR.[Q]	1xTMT6plex [N-Term]	3.96285e-06	0.000296045	1	3	Q9NYL9	Q9NYL9 [34-51]		Tropomodulin-3 OS=Homo sapiens OX=9606 GN=TMOD3 PE=1 SV=1	0	2185.17	0.956	0.973	-0.07	-0.04	98.9	103.5	84.8	87.1	3.23	2.73	6.96	6.52		High	High	High	High	High	High	High	High	High	High	High	High	High	0.0001315	9.897e-08	3.91
High	[D].TVLGKSEEWADNHLPLTDAELAR.[I]	1xTMT6plex [K5]; 1xTMT6plex [N-Term]	1.36245e-07	0.000296045	1	5	O60664	O60664 [191-213]		Perilipin-3 OS=Homo sapiens OX=9606 GN=PLIN3 PE=1 SV=3	1	3023.62	1.309	1.112	0.39	0.15	114.2	87.2	83.8	75.4	3.31	6.36	5	3.45		High	High	High	High	High	High	High	High	High	High	High	High	High	0.0001315	1.321e-09	5.05
High	[K].TVPVEAVTSKTSNIR.[A]	1xTMT6plex [K10]; 1xTMT6plex [N-Term]	6.79012e-07	0.000296045	1	1	Q14247	Q14247 [337-351]		Src substrate cortactin OS=Homo sapiens OX=9606 GN=CTTN PE=1 SV=2	1	2060.21	1.16	0.913	0.21	-0.13	108.7	93.7	85.7	93.9						High	Not Found	Not Found	High	Not Found	Not Found	High	Not Found	Not Found	High	Not Found	Not Found	High	0.0001315	1.032e-08	4.82
High	[G].TTIAGVVYKDGIVLGADTR.[A]	1xTMT6plex [K9]; 1xTMT6plex [N-Term]	2.98261e-08	0.000296045	1	8	Q99436	Q99436 [44-62]		Proteasome subunit beta type-7 OS=Homo sapiens OX=9606 GN=PSMB7 PE=1 SV=1	1	2407.4	1.207	1.075	0.27	0.1	120.3	99.7	84.6	78.7	6.48	2.19	1.99	4.59		High	High	High	High	High	High	High	High	High	High	High	High	High	0.0001315	1.89e-10	4.26
High	[N].TQVEGDDEAAFLER.[L]	1xTMT6plex [N-Term]	0.000878168	0.000296045	1	3	Q05682	Q05682 [86-99]		Caldesmon OS=Homo sapiens OX=9606 GN=CALD1 PE=1 SV=3	0	1808.89	1.182	1.03	0.24	0.04	110.3	93.3	96.1	93.3	4.92	15.84	2.23	11.44		High	High	Not Found	High	High	Not Found	High	High	Not Found	High	High	Not Found	High	0.0001315	0.0001	2.65
High	[T].TQSAEVGAAETTLTELR.[R]	1xTMT6plex [N-Term]	0.00409466	0.000296045	1	1	P05783	P05783 [284-300]		Keratin, type I cytoskeletal 18 OS=Homo sapiens OX=9606 GN=KRT18 PE=1 SV=2	0	2006.06	0.92	0.64	-0.12	-0.64	89	96.7	85.8	134.1						Not Found	High	Not Found	Not Found	High	Not Found	Not Found	High	Not Found	Not Found	High	Not Found	High	0.0001315	0.000721	2.33
High	[C].TQKFSHEEIAMATVTALR.[R]	1xTMT6plex [K3]; 1xTMT6plex [N-Term]	7.05391e-07	0.000296045	1	1	P04075	P04075 [241-258]		Fructose-bisphosphate aldolase A OS=Homo sapiens OX=9606 GN=ALDOA PE=1 SV=2	1	2491.37	0.661	0.842	-0.6	-0.25	84.5	127.8	74.4	88.4						Not Found	High	Not Found	Not Found	High	Not Found	Not Found	High	Not Found	Not Found	High	Not Found	High	0.0001315	1.09e-08	5.3
High	[A].TGIAGGLAGMGGIQNEKETMQSLNDR.[L]	1xTMT6plex [K17]; 1xTMT6plex [N-Term]	0.0109945	0.000296045	1	1	P05783	P05783 [65-90]		Keratin, type I cytoskeletal 18 OS=Homo sapiens OX=9606 GN=KRT18 PE=1 SV=2	1	3106.6	0.96	1.179	-0.06	0.24	111.1	115.7	85.6	72.6						Not Found	High	Not Found	Not Found	High	Not Found	Not Found	High	Not Found	Not Found	High	Not Found	High	0.0001315	0.002565	1.65
High	[R].TGLYNYYDDEKEKLQIVEMPLAH.[K]	2xTMT6plex [K11; K13]; 1xTMT6plex [N-Term]	9.98416e-09	0.000296045	1	1	P50454	P50454 [240-262]		Serpin H1 OS=Homo sapiens OX=9606 GN=SERPINH1 PE=1 SV=2	2	3456.83	1.324	1.152	0.4	0.2	137.2	103.7	69.5	60.3						Not Found	High	Not Found	Not Found	High	Not Found	Not Found	High	Not Found	Not Found	High	Not Found	High	0.0001315	4.66e-11	5.45
High	[A].THEAEQNDSVSPR.[K]	1xTMT6plex [N-Term]	1.28458e-05	0.000296045	1	3	P52823	P52823 [18-30]		Stanniocalcin-1 OS=Homo sapiens OX=9606 GN=STC1 PE=1 SV=1	0	1698.82	0.784	0.689	-0.35	-0.54	93.5	119.3	71.7	104						High	High	High	High	High	High	High	High	High	High	High	High	High	0.0001315	4.478e-07	4.83
High	[R].THEDLYIIPIPNCDR.[N]	1xCarbamidomethyl [C13]; 1xTMT6plex [N-Term]	1.27761e-05	0.000296045	1	2	P22692	P22692 [192-206]		Insulin-like growth factor-binding protein 4 OS=Homo sapiens OX=9606 GN=IGFBP4 PE=1 SV=2	0	2085.06	1.321	1.048	0.4	0.07	127	96.1	75.3	71.8	7.38	4.9	9.64	26.89		Not Found	High	High	Not Found	High	High	Not Found	High	High	Not Found	High	High	High	0.0001315	4.438e-07	4.17
High	[M].THPEFAIEEELPR.[T]	1xTMT6plex [N-Term]	0.00191229	0.000296045	1	1	P23634	P23634 [1168-1180]		Plasma membrane calcium-transporting ATPase 4 OS=Homo sapiens OX=9606 GN=ATP2B4 PE=1 SV=2	0	1796.94	1.117	1.021	0.16	0.03	99	88.7	97.1	95.1						Not Found	Not Found	High	Not Found	Not Found	High	Not Found	Not Found	High	Not Found	Not Found	High	High	0.0001315	0.0002718	2.98
High	[K].TKDLQAICGISCDELSSMVLELR.[G]	2xCarbamidomethyl [C8; C12]; 1xTMT6plex [K2]; 1xTMT6plex [N-Term]	1.82814e-07	0.000296045	1	2	P07996	P07996 [263-285]		Thrombospondin-1 OS=Homo sapiens OX=9606 GN=THBS1 PE=1 SV=2	1	3096.61	1.097	1.034	0.13	0.05	103.8	94.6	84.5	81.7						Not Found	High	High	Not Found	High	High	Not Found	High	High	Not Found	High	High	High	0.0001315	1.935e-09	3.89
High	[N].TKPEKTEEDSEEVR.[E]	2xTMT6plex [K2; K5]; 1xTMT6plex [N-Term]	0.000125753	0.000296045	1	4	Q16543	Q16543 [131-144]		Hsp90 co-chaperone Cdc37 OS=Homo sapiens OX=9606 GN=CDC37 PE=1 SV=1	1	2364.29	1.256	1.139	0.33	0.19	113.2	90.1	88.4	77.6	4.32	7.93	4.16	2.19		High	High	High	High	High	High	High	High	High	High	High	High	High	0.0001315	8.309e-06	3.29
High	[F].TKVFLIDNLDTSAANR.[E]	1xTMT6plex [K2]; 1xTMT6plex [N-Term]	0.000479914	0.000296045	1	1	O75063	O75063 [20-35]		Glycosaminoglycan xylosylkinase OS=Homo sapiens OX=9606 GN=FAM20B PE=1 SV=1	1	2236.27													No Quan Values	Not Found	High	Not Found	Not Found	High	Not Found	Not Found	High	Not Found	Not Found	High	Not Found	High	0.0001315	4.622e-05	3.39
High	[L].TLAAGADGPPR.[Q]	1xTMT6plex [N-Term]	0.000217937	0.000296045	1	3	Q86VR8	Q86VR8 [85-95]		Four-jointed box protein 1 OS=Homo sapiens OX=9606 GN=FJX1 PE=2 SV=1	0	1254.7	1.226	1.145	0.29	0.2	117.9	96.2	90.5	79.1	11.45	6.88	8.42	8.95		High	High	High	High	High	High	High	High	High	High	High	High	High	0.0001315	1.677e-05	3.04
High	[R].TIAQDYGVLKADEGISFR.[G]	1xTMT6plex [K10]	0.000800554	0.000296045	1	2	Q06830	Q06830 [111-128]		Peroxiredoxin-1 OS=Homo sapiens OX=9606 GN=PRDX1 PE=1 SV=1	1	2212.18	0.959	0.817	-0.06	-0.29	89.9	93.8	90.2	110.3						High	High	Not Found	High	High	Not Found	High	High	Not Found	High	High	Not Found	High	0.0001315	8.885e-05	3.18
High	[R].TIAQDYGVLKADEGISFR.[G]	1xTMT6plex [K10]; 1xTMT6plex [N-Term]	2.32542e-05	0.000296045	1	2	Q06830	Q06830 [111-128]		Peroxiredoxin-1 OS=Homo sapiens OX=9606 GN=PRDX1 PE=1 SV=1	1	2441.34	1.226	0.936	0.29	-0.1	120.4	98.2	74.7	79.8	5.39	4.32	7.29	5.89		High	Not Found	High	High	Not Found	High	High	Not Found	High	High	Not Found	High	High	0.0001315	9.585e-07	3.76
High	[T].TLEHSDCAFMVDNEAIYDICR.[R]	2xCarbamidomethyl [C7; C20]; 1xTMT6plex [N-Term]	8.90079e-10	0.000296045	7	2	P68363	P68363 [194-214]		Tubulin alpha-1B chain OS=Homo sapiens OX=9606 GN=TUBA1B PE=1 SV=1	0	2788.26	1.105	1.193	0.14	0.25	100.5	91	97.4	81.6	1.97	13.15	6.18	14.26		Not Found	High	High	Not Found	High	High	Not Found	High	High	Not Found	High	High	High	0.0001315	2.111e-12	5.84
High	[K].TIGGGDDSFNTFFSETGAGKHVPR.[A]	1xTMT6plex [K20]; 1xTMT6plex [N-Term]	4.86867e-08	0.000296045	5	2	P68363	P68363 [41-64]		Tubulin alpha-1B chain OS=Homo sapiens OX=9606 GN=TUBA1B PE=1 SV=1	1	2955.5	1.047	0.925	0.07	-0.11	92.9	88.7	103	111.4	3.75	5.1	6.81	8.04		High	High	Not Found	High	High	Not Found	High	High	Not Found	High	High	Not Found	High	0.0001315	3.54e-10	5.46
High	[R].TLGLYGKDQQEAALVDMVNDGVEDLR.[C]	1xTMT6plex [K7]; 1xTMT6plex [N-Term]	1.33968e-08	0.000296045	1	2	P09211	P09211 [76-101]		Glutathione S-transferase P OS=Homo sapiens OX=9606 GN=GSTP1 PE=1 SV=2	1	3307.72	1.135	1.043	0.18	0.06	106.7	94	77.5	74.2	7.85	11.4	2.27	2.88		High	Not Found	High	High	Not Found	High	High	Not Found	High	High	Not Found	High	High	0.0001315	6.802e-11	4.98
High	[R].TLLIKTVETR.[D]	1xTMT6plex [K5]; 1xTMT6plex [N-Term]	0.000878168	0.000296045	1	4	P08670	P08670 [441-450]		Vimentin OS=Homo sapiens OX=9606 GN=VIM PE=1 SV=4	1	1632.05	1.071	0.997	0.1	0	108.9	101.7	78.1	78.4	1.19	0.65	4.21	2.23		Not Found	High	High	Not Found	High	High	Not Found	High	High	Not Found	High	High	High	0.0001315	0.0001001	3.3
High	[R].TLSDYNIQKESTLHLVLR.[L]	1xTMT6plex [K9]	0.000558935	0.000296045	4	4	P62987	P62987 [55-72]		Ubiquitin-60S ribosomal protein L40 OS=Homo sapiens OX=9606 GN=UBA52 PE=1 SV=2	1	2359.32	1.118	0.901	0.16	-0.15	106.2	95	95.7	106.3	2.32	3.96	1.87	4.99		High	High	High	High	High	High	High	High	High	High	High	High	High	0.0001315	5.593e-05	3.79
High	[H].TISPLDLAKLNQVAR.[Q]	1xTMT6plex [K9]; 1xTMT6plex [N-Term]	1.03211e-07	0.000296045	1	2	Q15365	Q15365 [229-243]		Poly(rC)-binding protein 1 OS=Homo sapiens OX=9606 GN=PCBP1 PE=1 SV=2	1	2097.28	1.091	0.971	0.13	-0.04	108.7	99.6	86.3	88.9	3.66	1.16	5.26	3.67		Not Found	High	High	Not Found	High	High	Not Found	High	High	Not Found	High	High	High	0.0001315	9.289e-10	4.31
High	[A].TLTFDHSLEAQWTKWKAMHNR.[L]	2xTMT6plex [K14; K16]; 1xTMT6plex [N-Term]	5.51819e-08	0.000296045	1	4	P07711	P07711 [18-38]		Cathepsin L1 OS=Homo sapiens OX=9606 GN=CTSL PE=1 SV=2	2	3287.77	1.131	1.163	0.18	0.22	101.2	89.5	94	80.9	2.98	2.29	9.17	29.55		High	High	High	High	High	High	High	High	High	High	High	High	High	0.0001315	4.173e-10	3.99
High	[R].TIVTTLQDSIR.[K]	1xTMT6plex [N-Term]	0.000131351	0.000296045	1	2	P07996	P07996 [289-299]		Thrombospondin-1 OS=Homo sapiens OX=9606 GN=THBS1 PE=1 SV=2	0	1475.86	1.088	1.048	0.12	0.07	103.7	95.3	93.3	88.9	4.38	0.8	0.82	3.31		High	Not Found	High	High	Not Found	High	High	Not Found	High	High	Not Found	High	High	0.0001315	8.799e-06	3.75
High	[C].TMDAIKVYCDFSTGETCIR.[A]	2xCarbamidomethyl [C9; C17]; 1xTMT6plex [K6]; 1xTMT6plex [N-Term]	1.55345e-06	0.000296045	1	1	P08123	P08123 [1187-1205]		Collagen alpha-2(I) chain OS=Homo sapiens OX=9606 GN=COL1A2 PE=1 SV=7	1	2725.34	0.883	1.029	-0.18	0.04	88.2	99.8	88.9	86.4						High	Not Found	Not Found	High	Not Found	Not Found	High	Not Found	Not Found	High	Not Found	Not Found	High	0.0001315	2.985e-08	4.67
High	[R].TNEKVELQELNDR.[F]	1xTMT6plex [K4]	0.0038361	0.000296045	2	2	P08670	P08670 [101-113]		Vimentin OS=Homo sapiens OX=9606 GN=VIM PE=1 SV=4	1	1816.96	1.281	1.104	0.36	0.14	106.4	83.1	98.6	89.3	3.33	22.01	2.16	0.27		High	High	Not Found	High	High	Not Found	High	High	Not Found	High	High	Not Found	High	0.0001315	0.0006601	3.21
High	[R].TNEKVELQELNDR.[F]	1xTMT6plex [K4]; 1xTMT6plex [N-Term]	3.63224e-06	0.000296045	2	3	P08670	P08670 [101-113]		Vimentin OS=Homo sapiens OX=9606 GN=VIM PE=1 SV=4	1	2046.12	1.1	0.92	0.14	-0.12	106.9	97.3	79.2	86.1	1.43	4.54	2.03	3.92		High	High	High	High	High	High	High	High	High	High	High	High	High	0.0001315	8.878e-08	4.39
High	[N].TNPNEVLEKR.[N]	1xTMT6plex [K9]; 1xTMT6plex [N-Term]	0.00351652	0.000296045	1	1	Q9UEY8	Q9UEY8 [496-505]		Gamma-adducin OS=Homo sapiens OX=9606 GN=ADD3 PE=1 SV=1	1	1657.96	1.136	0.834	0.18	-0.26	104.2	91.7	76.6	91.9						High	Not Found	Not Found	High	Not Found	Not Found	High	Not Found	Not Found	High	Not Found	Not Found	High	0.0001315	0.0005944	2.3
High	[A].TFPEEAIADLSVNMYNR.[L]	1xTMT6plex [N-Term]	2.41576e-05	0.000296045	1	1	Q99574	Q99574 [20-36]		Neuroserpin OS=Homo sapiens OX=9606 GN=SERPINI1 PE=1 SV=1	0	2199.1	1.127	1.162	0.17	0.22	107.6	95.5	89.3	76.8						Not Found	High	Not Found	Not Found	High	Not Found	Not Found	High	Not Found	Not Found	High	Not Found	High	0.0001315	1.007e-06	3.94
High	[S].TVQGSNIFER.[T]	1xTMT6plex [N-Term]	0.0073614	0.000296045	1	1	P31431	P31431 [134-143]		Syndecan-4 OS=Homo sapiens OX=9606 GN=SDC4 PE=1 SV=2	0	1379.75	1.061	0.951	0.08	-0.07	111.4	105.1	82.4	86.7						High	Not Found	Not Found	High	Not Found	Not Found	High	Not Found	Not Found	High	Not Found	Not Found	High	0.0001315	0.001533	2.74
High	[L].SVDFNNWKDWEDDSDEDMSNFDR.[F]	1xTMT6plex [K8]; 1xTMT6plex [N-Term]	8.91007e-08	0.000296045	1	1	Q15185	Q15185 [100-122]		Prostaglandin E synthase 3 OS=Homo sapiens OX=9606 GN=PTGES3 PE=1 SV=1	1	3324.44	0.589	0.416	-0.76	-1.26	51	86.6	115.6	277.8						Not Found	High	Not Found	Not Found	High	Not Found	Not Found	High	Not Found	Not Found	High	Not Found	High	0.0001315	7.671e-10	4.01
High	[N].SVAYMDQQTGNLKKALLLQGSNEIEIR.[A]	2xTMT6plex [K13; K14]; 1xTMT6plex [N-Term]	1.38272e-10	0.000296045	1	1	P02452	P02452 [1373-1399]		Collagen alpha-1(I) chain OS=Homo sapiens OX=9606 GN=COL1A1 PE=1 SV=5	2	3707.08	1.202	1.084	0.27	0.12	119.1	99.1	78.9	72.8						High	Not Found	Not Found	High	Not Found	Not Found	High	Not Found	Not Found	High	Not Found	Not Found	High	0.0001315	1.936e-13	6.18
High	[L].SNTTAIAEAWAR.[L]	1xTMT6plex [N-Term]	0.0153743	0.000296045	6	2	P68363	P68363 [379-390]		Tubulin alpha-1B chain OS=Homo sapiens OX=9606 GN=TUBA1B PE=1 SV=1	0	1519.81	1.258	0.996	0.33	-0.01	114.4	90.9	91	91.4	4.69	1.88	10.41	5.33		Not Found	High	High	Not Found	High	High	Not Found	High	High	Not Found	High	High	High	0.0001315	0.003938	2.59
High	[V].SPAAGSSPGKPPR.[L]	1xTMT6plex [K10]; 1xTMT6plex [N-Term]	0.00986568	0.000296045	1	3	P01034	P01034 [22-34]		Cystatin-C OS=Homo sapiens OX=9606 GN=CST3 PE=1 SV=1	0	1666.96	1.034	1.03	0.05	0.04	101.9	98.6	87.3	84.7	2.77	5.01	3.14	10.44		High	High	High	High	High	High	High	High	High	High	High	High	High	0.0001315	0.002224	2.81
High	[R].SPAEPEGGPASEGAAR.[P]	1xTMT6plex [N-Term]	3.46032e-05	0.000296045	1	4	P09603	P09603 [451-466]		Macrophage colony-stimulating factor 1 OS=Homo sapiens OX=9606 GN=CSF1 PE=1 SV=2	0	1711.84	1.31	1.017	0.39	0.02	121.3	92.6	91	89.4	6	17.67	3.28	14.78		High	High	High	High	High	High	High	High	High	High	High	High	High	0.0001315	1.586e-06	3.36
High	[R].SPAEPEGGPASEGAARPLPR.[F]	1xTMT6plex [N-Term]	0.00748221	0.000296045	1	2	P09603	P09603 [451-470]		Macrophage colony-stimulating factor 1 OS=Homo sapiens OX=9606 GN=CSF1 PE=1 SV=2	0	2175.14	1.196	0.909	0.26	-0.14	110.3	92.2	67.5	74.2	15.6	8.54	9.99	1.69		High	High	Not Found	High	High	Not Found	High	High	Not Found	High	High	Not Found	High	0.0001315	0.001559	2.29
High	[A].SPAGGPLEDVVIER.[Y]	1xTMT6plex [N-Term]	0.00777182	0.000296045	1	2	Q96AY3	Q96AY3 [35-48]		Peptidyl-prolyl cis-trans isomerase FKBP10 OS=Homo sapiens OX=9606 GN=FKBP10 PE=1 SV=1	0	1667.92	0.992	0.966	-0.01	-0.05	95.5	96.3	93.7	97.1	13.81	13.37	1.04	4.72		High	High	Not Found	High	High	Not Found	High	High	Not Found	High	High	Not Found	High	0.0001315	0.001634	2.49
High	[W].SPALTIENEHIR.[A]	1xTMT6plex [N-Term]	0.00292295	0.000296045	1	4	O00754	O00754 [602-613]		Lysosomal alpha-mannosidase OS=Homo sapiens OX=9606 GN=MAN2B1 PE=1 SV=3	0	1608.89	0.947	1.054	-0.08	0.08	97.5	102.9	95.4	90.5	10.38	3.96	17.39	4.66		High	High	High	High	High	High	High	High	High	High	High	High	High	0.0001315	0.0004662	3.4
High	[G].SPLPSWPLPNIGGTEEQQAESEKAPR.[E]	1xTMT6plex [K23]; 1xTMT6plex [N-Term]	1.16345e-07	0.000296045	1	3	Q13444	Q13444 [16-41]		Disintegrin and metalloproteinase domain-containing protein 15 OS=Homo sapiens OX=9606 GN=ADAM15 PE=1 SV=4	1	3276.73	1.158	0.972	0.21	-0.04	105.5	91.1	83.8	86.2	1.94	2.76	5.02	7.88		High	High	High	High	High	High	High	High	High	High	High	High	High	0.0001315	1.081e-09	4.91
High	[A].SPLQALDFFGNGPPVNYKTGNLYLR.[G]	1xTMT6plex [K18]; 1xTMT6plex [N-Term]	6.07687e-11	0.000296045	1	5	P13284	P13284 [27-51]		Gamma-interferon-inducible lysosomal thiol reductase OS=Homo sapiens OX=9606 GN=IFI30 PE=1 SV=3	1	3239.76	1.255	1.115	0.33	0.16	112.8	89.9	92.6	83.1	4.89	1.78	4.18	1.14		High	High	High	High	High	High	High	High	High	High	High	High	High	0.0001315	6.775e-14	6.12
High	[L].SPLVLEVDPNIQAVR.[T]	1xTMT6plex [N-Term]	0.000130638	0.000296045	1	1	P05787	P05787 [74-88]		Keratin, type II cytoskeletal 8 OS=Homo sapiens OX=9606 GN=KRT8 PE=1 SV=7	0	1879.09	0.898	0.88	-0.16	-0.19	100.8	112.2	81.9	93.1						Not Found	High	Not Found	Not Found	High	Not Found	Not Found	High	Not Found	Not Found	High	Not Found	High	0.0001315	8.732e-06	2.88
High	[T].SPPEVSGYSYEKTER.[S]	1xTMT6plex [K12]; 1xTMT6plex [N-Term]	2.66036e-08	0.000296045	1	3	P46821	P46821 [1965-1979]		Microtubule-associated protein 1B OS=Homo sapiens OX=9606 GN=MAP1B PE=1 SV=2	1	2187.13	0.992	0.929	-0.01	-0.11	102.1	102.9	89.4	96.2	4.03	6.05	2.23	8.13		High	High	High	High	High	High	High	High	High	High	High	High	High	0.0001315	1.637e-10	5.76
High	[R].SNGLGPVMSGNTAYPVISCPPLTPDWGVQDVWSSLR.[L]	1xCarbamidomethyl [C19]	0.00166003	0.000296045	1	3	P22234	P22234 [332-367]		Multifunctional protein ADE2 OS=Homo sapiens OX=9606 GN=PAICS PE=1 SV=3	0	3857.86													No Quan Labels	High	High	High	High	High	High	High	High	High	High	High	Not Found	High	0.0001315	0.0002271	2.54
High	[R].SPPLIGSESAYESFLSADDKASGR.[G]	1xTMT6plex [K20]; 1xTMT6plex [N-Term]	2.77301e-12	0.000296045	1	6	P46821	P46821 [1400-1423]		Microtubule-associated protein 1B OS=Homo sapiens OX=9606 GN=MAP1B PE=1 SV=2	1	2942.51	1.162	0.868	0.22	-0.2	107	92.1	86.2	99.3	1.9	2.45	3.94	5.36		High	High	High	High	High	High	High	High	High	High	High	High	High	0.0001315	1.301e-15	6.44
High	[C].SPVHPQQAFCNADVVIR.[A]	1xCarbamidomethyl [C10]; 1xTMT6plex [N-Term]	8.40507e-05	0.000296045	1	1	P16035	P16035 [30-46]		Metalloproteinase inhibitor 2 OS=Homo sapiens OX=9606 GN=TIMP2 PE=1 SV=2	0	2167.13	0.987	0.943	-0.02	-0.09	110.5	111.9	85.6	90.8						Not Found	Not Found	High	Not Found	Not Found	High	Not Found	Not Found	High	Not Found	Not Found	High	High	0.0001315	4.946e-06	3.9
High	[G].SPVPFGPEGR.[L]	1xTMT6plex [N-Term]	0.0109945	0.000296045	1	2	Q9Y5X9	Q9Y5X9 [21-30]		Endothelial lipase OS=Homo sapiens OX=9606 GN=LIPG PE=1 SV=1	0	1271.69	1.184	1.061	0.24	0.09	105.2	88.9	103.1	97.2	0.06	0.35	7.4	4.62		Not Found	High	High	Not Found	High	High	Not Found	High	High	Not Found	High	High	High	0.0001315	0.00256	2.45
High	[G].SPVPSSPFQVPVTEGCDPSR.[V]	1xCarbamidomethyl [C16]; 1xTMT6plex [N-Term]	0.00456481	0.000296045	1	1	P21333	P21333 [1338-1357]		Filamin-A OS=Homo sapiens OX=9606 GN=FLNA PE=1 SV=4	0	2372.18	1.116	0.856	0.16	-0.22	98.2	88	104.6	122.2						Not Found	High	Not Found	Not Found	High	Not Found	Not Found	High	Not Found	Not Found	High	Not Found	High	0.0001315	0.0008288	3.14
High	[C].SQDASDGLQR.[L]	1xTMT6plex [N-Term]	0.00228835	0.000296045	1	7	Q9UNN8	Q9UNN8 [18-27]		Endothelial protein C receptor OS=Homo sapiens OX=9606 GN=PROCR PE=1 SV=1	0	1305.66	1.162	1.024	0.22	0.03	107.9	92.9	91.3	89.2	2.54	5.78	3.07	5.01		High	High	High	High	High	High	High	High	High	High	High	High	High	0.0001315	0.0003414	2.78
High	[A].SQDLQVIDLLTVGESR.[Q]	1xTMT6plex [N-Term]	3.59103e-07	0.000296045	1	2	P49746	P49746 [22-37]		Thrombospondin-3 OS=Homo sapiens OX=9606 GN=THBS3 PE=1 SV=1	0	2002.1	1.291	0.989	0.37	-0.02	113.4	87.8	81.9	82.8						High	Not Found	Not Found	High	Not Found	Not Found	High	Not Found	Not Found	High	Not Found	Not Found	High	0.0001315	4.589e-09	3.81
High	[Y].SQESKTTYLEDLPPPPEYELAPSKLEEEVDDVFLIR.[A]	2xTMT6plex [K5; K24]; 1xTMT6plex [N-Term]	6.59744e-10	0.000296045	1	3	Q12849	Q12849 [118-153]		G-rich sequence factor 1 OS=Homo sapiens OX=9606 GN=GRSF1 PE=1 SV=3	2	4864.56	1.179	1.055	0.24	0.08	102.2	86.7	87.8	83.2	7.13	6.15	13.29	4.86		Not Found	High	High	Not Found	High	High	Not Found	High	High	Not Found	High	High	High	0.0001315	1.431e-12	6.25
High	[K].SQIHDIVLVGGSTR.[I]	1xTMT6plex [N-Term]	2.3896e-05	0.000296045	1	3	P11142	P11142 [329-342]		Heat shock cognate 71 kDa protein OS=Homo sapiens OX=9606 GN=HSPA8 PE=1 SV=1	0	1710.97	1.254	0.856	0.33	-0.22	107.2	85.5	85.4	99.8	7.75	12.82	4.18	10.06		High	High	High	High	High	High	High	High	High	High	High	High	High	0.0001315	9.93e-07	3.84
High	[R].SQNKEDYAGLKEEFR.[K]	2xTMT6plex [K4; K11]; 1xTMT6plex [N-Term]	0.00032606	0.000296045	1	1	P78417	P78417 [133-147]		Glutathione S-transferase omega-1 OS=Homo sapiens OX=9606 GN=GSTO1 PE=1 SV=2	2	2501.36	1.326	1.09	0.41	0.12	130.9	98.7	65	59.6						Not Found	Not Found	High	Not Found	Not Found	High	Not Found	Not Found	High	Not Found	Not Found	High	High	0.0001315	2.814e-05	2.89
High	[D].SQQTNDYMQPEEDWDR.[D]	1xTMT6plex [N-Term]	4.09232e-07	0.000296045	1	6	P12814	P12814 [6-21]		Alpha-actinin-1 OS=Homo sapiens OX=9606 GN=ACTN1 PE=1 SV=2	0	2270.98	1.19	1.249	0.25	0.32	100.2	84.2	97.3	77.9	1.55	2.11	2.13	5.33		High	High	High	High	High	High	High	High	High	High	High	High	High	0.0001315	5.427e-09	4.92
High	[D].SQQTNDYMQPEEDWDR.[D]	1xOxidation [M8]; 1xTMT6plex [N-Term]	4.30229e-05	0.000296045	1	9	P12814	P12814 [6-21]		Alpha-actinin-1 OS=Homo sapiens OX=9606 GN=ACTN1 PE=1 SV=2	0	2286.98	1.066	1.013	0.09	0.02	103.6	97.2	97	95.8	4.97	2.14	4.89	3.62		High	High	High	High	High	High	High	High	High	High	High	High	High	0.0001315	2.097e-06	4.81
High	[R].SPVFLYEDHTGKPGPEDYPLFR.[G]	1xTMT6plex [K12]; 1xTMT6plex [N-Term]	1.39932e-08	0.000296045	1	3	P20908	P20908 [135-156]		Collagen alpha-1(V) chain OS=Homo sapiens OX=9606 GN=COL5A1 PE=1 SV=3	0	3022.57	1.186	0.89	0.25	-0.17	114.2	96.3	71.2	80.1	6.69	7.49	6.86	13.36		High	High	High	High	High	High	High	High	High	High	High	High	High	0.0001315	7.183e-11	5.53
High	[H].SMDEFSHYDLLDANTQR.[R]	1xTMT6plex [N-Term]	0.000107972	0.000296045	1	2	P28300	P28300 [297-313]		Protein-lysine 6-oxidase OS=Homo sapiens OX=9606 GN=LOX PE=1 SV=2	0	2271.05	1.218	0.933	0.28	-0.1	108.7	89.3	87.4	93.6	8.24	15.69	0.61	5.98		High	Not Found	High	High	Not Found	High	High	Not Found	High	High	Not Found	High	High	0.0001315	6.811e-06	3.55
High	[G].SIYNPEVLDITEETLHSR.[F]	1xTMT6plex [N-Term]	1.63231e-05	0.000296045	1	1	P05388	P05388 [197-214]		60S acidic ribosomal protein P0 OS=Homo sapiens OX=9606 GN=RPLP0 PE=1 SV=1	0	2345.22	1.174	1.166	0.23	0.22	111.6	95.1	105.3	90.3						Not Found	High	Not Found	Not Found	High	Not Found	Not Found	High	Not Found	Not Found	High	Not Found	High	0.0001315	6.087e-07	3.95
High	[R].SLVPAAELLESR.[V]	1xTMT6plex [N-Term]	0.000818176	0.000296045	1	2	Q15149	Q15149 [3116-3127]		Plectin OS=Homo sapiens OX=9606 GN=PLEC PE=1 SV=3	0	1513.88	0.99	1.001	-0.01	0	96.3	97.3	93.2	93.1	7.06	8.32	17.75	0.54		High	Not Found	High	High	Not Found	High	High	Not Found	High	High	Not Found	High	High	0.0001315	9.139e-05	3.71
High	[R].SLGTADVHFER.[K]	1xTMT6plex [N-Term]	0.0012441	0.000296045	1	2	Q86V81	Q86V81 [145-155]		THO complex subunit 4 OS=Homo sapiens OX=9606 GN=ALYREF PE=1 SV=3	0	1460.77	0.978	1.085	-0.03	0.12	99.6	101.8	99.9	92.1	1.05	13.91	29.03	5.47		Not Found	High	High	Not Found	High	High	Not Found	High	High	Not Found	High	High	High	0.0001315	0.0001569	3.28
High	[R].SIHDALCVIR.[C]	1xCarbamidomethyl [C7]; 1xTMT6plex [N-Term]	0.00300352	0.000296045	1	2	P50991	P50991 [404-413]		T-complex protein 1 subunit delta OS=Homo sapiens OX=9606 GN=CCT4 PE=1 SV=4	0	1412.79	1.55	1.345	0.63	0.43	128.5	82.9	99.7	74.1	8.33	3.05	21.55	20.59		Not Found	High	High	Not Found	High	High	Not Found	High	High	Not Found	High	High	High	0.0001315	0.0004833	2.71
High	[D].SLKEALTYDGALLGDR.[S]	1xTMT6plex [K3]; 1xTMT6plex [N-Term]	1.00935e-08	0.000296045	1	2	Q15056	Q15056 [94-109]		Eukaryotic translation initiation factor 4H OS=Homo sapiens OX=9606 GN=EIF4H PE=1 SV=5	1	2180.23	1.176	0.965	0.23	-0.05	112.8	95.9	88.5	91.7	1.28	2.23	2.28	5.48		High	High	Not Found	High	High	Not Found	High	High	Not Found	High	High	Not Found	High	0.0001315	4.721e-11	6.17
High	[R].SLKKADVEEEFLAFR.[K]	2xTMT6plex [K3; K4]; 1xTMT6plex [N-Term]	2.87407e-06	0.000296045	1	3	P46013	P46013 [1880-1894]		Proliferation marker protein Ki-67 OS=Homo sapiens OX=9606 GN=MKI67 PE=1 SV=2	2	2469.43	1.197	0.954	0.26	-0.07	108.5	90.7	81.1	85.1	1.81	3.93	2.92	5.28		High	High	High	High	High	High	High	High	High	High	High	High	High	0.0001315	6.583e-08	5
High	[R].SLKPGALSNSESIPTIDGLR.[H]	1xTMT6plex [K3]; 1xTMT6plex [N-Term]	4.66116e-08	0.000296045	1	3	O95630	O95630 [236-255]		STAM-binding protein OS=Homo sapiens OX=9606 GN=STAMBP PE=1 SV=1	0	2513.43	1.198	1.223	0.26	0.29	108.8	90.8	96.3	78.8	4.45	5.08	2.32	15.2		High	High	High	High	High	High	High	High	High	High	High	High	High	0.0001315	3.356e-10	5.02
High	[N].SLLALEPGILDTANVEALR.[L]	1xTMT6plex [N-Term]	1.30438e-07	0.000296045	1	2	Q6EMK4	Q6EMK4 [180-198]		Vasorin OS=Homo sapiens OX=9606 GN=VASN PE=1 SV=1	0	2224.28	1.157	1.008	0.21	0.01	116.9	101.1	88.1	87.3	4.29	0.48	2.36	2.02		High	Not Found	High	High	Not Found	High	High	Not Found	High	High	Not Found	High	High	0.0001315	1.248e-09	4.94
High	[L].SIIATDHTYR.[R]	1xTMT6plex [N-Term]	0.000278439	0.000296045	1	5	P12109	P12109 [201-210]		Collagen alpha-1(VI) chain OS=Homo sapiens OX=9606 GN=COL6A1 PE=1 SV=3	0	1405.76	0.272	2.767	-1.88	1.47	49.5	181.8	276	99.8	29.2	7.5	16.86	7.85		High	High	High	High	High	High	High	High	High	High	High	High	High	0.0001315	2.3e-05	2.89
High	[Q].SILATMNVPAGPAGGQQVDLASVLTPEIMAPILANADVQER.[L]	1xTMT6plex [N-Term]	0.00235145	0.000296045	1	1	Q16186	Q16186 [269-309]		Proteasomal ubiquitin receptor ADRM1 OS=Homo sapiens OX=9606 GN=ADRM1 PE=1 SV=2	0	4387.32													No Quan Values	Not Found	Not Found	High	Not Found	Not Found	High	Not Found	Not Found	High	Not Found	Not Found	High	High	0.0001315	0.0003534	3.13
High	[N].SIMKCDVDIR.[K]	1xCarbamidomethyl [C5]; 1xTMT6plex [K4]; 1xTMT6plex [N-Term]	0.0123849	0.000296045	3	3	P60709; P63261	P60709 [281-290]; P63261 [281-290]		Actin, cytoplasmic 1 OS=Homo sapiens OX=9606 GN=ACTB PE=1 SV=1 Actin, cytoplasmic 2 OS=Homo sapiens OX=9606 GN=ACTG1 PE=1 SV=1	1	1694.93	1.333	1.002	0.41	0	126.7	95.1	82.9	82.7	4.37	5.39	3.56	4.66	Shared	High	High	High	High	High	High	High	High	High	High	High	High	High	0.0001315	0.00298	2.22
High	[K].SINDNIAIFTEVQKR.[S]	1xTMT6plex [K14]; 1xTMT6plex [N-Term]	1.01644e-05	0.000296045	1	1	Q07065	Q07065 [247-261]		Cytoskeleton-associated protein 4 OS=Homo sapiens OX=9606 GN=CKAP4 PE=1 SV=2	1	2206.26													No Quan Values	High	Not Found	Not Found	High	Not Found	Not Found	High	Not Found	Not Found	High	Not Found	Not Found	High	0.0001315	3.304e-07	3.15
High	[K].SLNNQIETLLTPEGSR.[K]	1xTMT6plex [N-Term]	1.84003e-05	0.000296045	1	1	P08123	P08123 [1141-1156]		Collagen alpha-2(I) chain OS=Homo sapiens OX=9606 GN=COL1A2 PE=1 SV=7	0	2001.08	1.07	0.964	0.1	-0.05	100.1	93.5	86	89.2						Not Found	High	Not Found	Not Found	High	Not Found	Not Found	High	Not Found	Not Found	High	Not Found	High	0.0001315	7.092e-07	3.84
High	[R].SLPGEQEQEVAGSKVFLEIDNR.[Q]	1xTMT6plex [K14]; 1xTMT6plex [N-Term]	7.69597e-07	0.000296045	1	4	Q04721	Q04721 [1609-1630]		Neurogenic locus notch homolog protein 2 OS=Homo sapiens OX=9606 GN=NOTCH2 PE=1 SV=3	1	2903.55	1.196	0.953	0.26	-0.07	112.4	94	89	93.4	5.93	6.07	2.21	4.58		High	High	High	High	High	High	High	High	High	High	High	High	High	0.0001315	1.22e-08	5.13
High	[S].SIPKFSSDASKVVTR.[G]	2xTMT6plex [K4; K11]; 1xTMT6plex [N-Term]	1.65019e-05	0.000296045	1	3	Q14315	Q14315 [2627-2641]		Filamin-C OS=Homo sapiens OX=9606 GN=FLNC PE=1 SV=3	2	2309.38	1.154	1.079	0.21	0.11	106.6	92.4	91	84.3	3.25	1.52	0.99	6.5		High	High	High	High	High	High	High	High	High	High	High	High	High	0.0001315	6.146e-07	3.93
High	[G].SIPIPQKLFGEVTSPLFPKPYPNNFETTTVITVPTGYR.[V]	2xTMT6plex [K7; K19]; 1xTMT6plex [N-Term]	1.3484e-06	0.000296045	1	1	P00736	P00736 [18-55]		Complement C1r subcomponent OS=Homo sapiens OX=9606 GN=C1R PE=1 SV=2	1	4936.75	1.419	0.809	0.51	-0.31	111.2	78.4	77.8	96.2						Not Found	Not Found	High	Not Found	Not Found	High	Not Found	Not Found	High	Not Found	Not Found	High	High	0.0001315	2.491e-08	4.66
High	[D].SLPLVDTHSKR.[T]	1xTMT6plex [K10]; 1xTMT6plex [N-Term]	3.6739e-05	0.000296045	1	8	P08670	P08670 [430-440]		Vimentin OS=Homo sapiens OX=9606 GN=VIM PE=1 SV=4	1	1711.03	1.116	0.907	0.16	-0.14	104.5	93.7	89.2	98.4	3.85	2.52	4.68	3.62		High	High	High	High	High	High	High	High	High	High	High	High	High	0.0001315	1.715e-06	3.61
High	[E].SLQDEGAEPTGYSAELSSEGIR.[D]	1xTMT6plex [N-Term]	9.15597e-08	0.000296045	1	1	P15311	P15311 [488-509]		Ezrin OS=Homo sapiens OX=9606 GN=EZR PE=1 SV=4	0	2525.22													No Quan Values	Not Found	High	Not Found	Not Found	High	Not Found	Not Found	High	Not Found	Not Found	High	Not Found	High	0.0001315	7.956e-10	5.52
High	[R].SIQEELQQLR.[Q]	1xTMT6plex [N-Term]	0.00173388	0.000296045	1	1	Q15149	Q15149 [1554-1563]		Plectin OS=Homo sapiens OX=9606 GN=PLEC PE=1 SV=3	0	1472.83	0.974	0.949	-0.04	-0.08	83.8	86	73.8	77.8						Not Found	Not Found	High	Not Found	Not Found	High	Not Found	Not Found	High	Not Found	Not Found	High	High	0.0001315	0.0002387	2.92
High	[K].SIQEIQELDKDDESLR.[K]	1xTMT6plex [K10]; 1xTMT6plex [N-Term]	0.000193336	0.000296045	1	2	P52565	P52565 [34-49]		Rho GDP-dissociation inhibitor 1 OS=Homo sapiens OX=9606 GN=ARHGDIA PE=1 SV=3	1	2376.27	1.109	1.016	0.15	0.02	104.2	93.9	89.2	87.8	6.31	4.73	2.85	10.15		High	Not Found	High	High	Not Found	High	High	Not Found	High	High	Not Found	High	High	0.0001315	1.437e-05	3.37
High	[R].SIQFVDWCPTGF.[K]	1xCarbamidomethyl [C8]; 1xTMT6plex [N-Term]	0.00489891	0.000296045	2	3	P68363	P68363 [340-351]		Tubulin alpha-1B chain OS=Homo sapiens OX=9606 GN=TUBA1B PE=1 SV=1	0	1685.82	1.144	1.066	0.19	0.09	100.3	87.7	93.7	87.9	3.09	2.01	3.67	4.57		High	High	High	High	High	High	High	High	High	High	High	High	High	0.0001315	0.000907	3.07
High	[K].SLSQQIENIR.[S]	1xTMT6plex [N-Term]	0.000405388	0.000296045	1	2	P02452	P02452 [1237-1246]		Collagen alpha-1(I) chain OS=Homo sapiens OX=9606 GN=COL1A1 PE=1 SV=5	0	1416.8	1.011	1.008	0.02	0.01	100.1	99	92.1	91.4	21.6	21.93	3.8	5.89		High	High	Not Found	High	High	Not Found	High	High	Not Found	High	High	Not Found	High	0.0001315	3.711e-05	3.13
High	[L].SISSIGVVGTAEDNR.[S]	1xTMT6plex [N-Term]	2.78313e-05	0.000296045	2	1	P30046	P30046 [61-75]		D-dopachrome decarboxylase OS=Homo sapiens OX=9606 GN=DDT PE=1 SV=3	0	1733.92	0.88	1.077	-0.18	0.11	85.6	97.3	113	104.9						Not Found	Not Found	High	Not Found	Not Found	High	Not Found	Not Found	High	Not Found	Not Found	High	High	0.0001315	1.205e-06	3.14
High	[Q].SLTCEVDALKGTNESLER.[Q]	1xCarbamidomethyl [C4]; 1xTMT6plex [K10]; 1xTMT6plex [N-Term]	5.31183e-08	0.000296045	1	2	P08670	P08670 [325-342]		Vimentin OS=Homo sapiens OX=9606 GN=VIM PE=1 SV=4	1	2480.31	1.143	1.067	0.19	0.09	103.2	90.3	93.4	87.5	1.92	1.93	3.06	2.26		High	High	Not Found	High	High	Not Found	High	High	Not Found	High	High	Not Found	High	0.0001315	3.961e-10	5.73
High	[N].SLTEVDIKSR.[G]	1xTMT6plex [K8]; 1xTMT6plex [N-Term]	0.00682283	0.000296045	1	1	Q86V40	Q86V40 [174-183]		Metalloprotease TIKI1 OS=Homo sapiens OX=9606 GN=TRABD2A PE=2 SV=3	1	1605.96	1.12	1.242	0.16	0.31	106.3	94.9	91	73.3						Not Found	Not Found	High	Not Found	Not Found	High	Not Found	Not Found	High	Not Found	Not Found	High	High	0.0001315	0.001391	2.77
High	[R].SQSDCGELGDFR.[A]	1xCarbamidomethyl [C5]; 1xTMT6plex [N-Term]	0.0020413	0.000296045	1	3	Q6JBY9	Q6JBY9 [177-188]		CapZ-interacting protein OS=Homo sapiens OX=9606 GN=RCSD1 PE=1 SV=1	0	1599.73	1.1	0.882	0.14	-0.18	104	94.6	89.6	101.5	11.38	10.86	3.3	2.42		High	High	High	High	High	High	High	High	High	High	High	High	High	0.0001315	0.000294	2.89
High	[L].SVDEAALHAAVIAINEAIDR.[R]	1xTMT6plex [N-Term]	6.08638e-08	0.000296045	1	2	P46940	P46940 [211-230]		Ras GTPase-activating-like protein IQGAP1 OS=Homo sapiens OX=9606 GN=IQGAP1 PE=1 SV=1	0	2307.25	0.691	1.156	-0.53	0.21	76.2	110.3	128.2	110.9	1.46	10.18	19.96	15.85		Not Found	High	High	Not Found	High	High	Not Found	High	High	Not Found	High	High	High	0.0001315	4.715e-10	5.59
High	[L].SQTTISWAPFQDTSEYIISCHPVGTDEEPLQFR.[V]	1xCarbamidomethyl [C20]; 1xTMT6plex [N-Term]	7.82678e-06	0.000296045	1	1	P02751	P02751 [2208-2240]		Fibronectin OS=Homo sapiens OX=9606 GN=FN1 PE=1 SV=5	0	4068.95	0.959	1.022	-0.06	0.03	102.1	106.4	86.3	84.4						High	Not Found	Not Found	High	Not Found	Not Found	High	Not Found	Not Found	High	Not Found	Not Found	High	0.0001315	2.379e-07	4.87
High	[A].SSAGLGPVVR.[C]	1xTMT6plex [N-Term]	0.00167819	0.000296045	1	2	P17936	P17936 [30-39]		Insulin-like growth factor-binding protein 3 OS=Homo sapiens OX=9606 GN=IGFBP3 PE=1 SV=2	0	1171.7	1.146	1.01	0.2	0.01	115.4	100.7	90.4	89.6	5	3.49	0.84	10.37		High	Not Found	High	High	Not Found	High	High	Not Found	High	High	Not Found	High	High	0.0001315	0.0002302	3.28
High	[A].SSWWTHVEMGPPDPILGVTEAFKR.[D]	1xTMT6plex [K23]; 1xTMT6plex [N-Term]	2.04851e-08	0.000296045	1	1	P00505	P00505 [30-53]		Aspartate aminotransferase, mitochondrial OS=Homo sapiens OX=9606 GN=GOT2 PE=1 SV=3	1	3198.68	1.252	1.157	0.32	0.21	109.1	87.2	87.6	75.7						Not Found	High	Not Found	Not Found	High	Not Found	Not Found	High	Not Found	Not Found	High	Not Found	High	0.0001315	1.167e-10	6.9
High	[A].SSWWTHVEMGPPDPILGVTEAFKR.[D]	1xOxidation [M9]; 1xTMT6plex [K23]; 1xTMT6plex [N-Term]	5.42313e-10	0.000296045	1	3	P00505	P00505 [30-53]		Aspartate aminotransferase, mitochondrial OS=Homo sapiens OX=9606 GN=GOT2 PE=1 SV=3	1	3214.68	1.066	0.964	0.09	-0.05	101.7	95.4	88.9	92.3	2.25	4.41	3.52	5.95		High	High	High	High	High	High	High	High	High	High	High	High	High	0.0001315	1.114e-12	5.86
High	[S].SSYPISPAVSR.[T]	1xTMT6plex [N-Term]	0.00249644	0.000296045	1	3	Q15149	Q15149 [4391-4401]		Plectin OS=Homo sapiens OX=9606 GN=PLEC PE=1 SV=3	0	1392.77	1.099	1.16	0.14	0.21	110.9	100.9	94.3	81.2	5.87	7.77	11.18	8.35		High	High	High	High	High	High	High	High	High	High	High	High	High	0.0001315	0.000382	3.12
High	[D].STAAQQELR.[S]	1xTMT6plex [N-Term]	0.00398488	0.000296045	1	3	P35579	P35579 [1154-1162]		Myosin-9 OS=Homo sapiens OX=9606 GN=MYH9 PE=1 SV=4	0	1232.68	1.18	1.191	0.24	0.25	113.3	96	95	79.8	6.53	3.61	8.17	5.02		High	High	High	High	High	High	High	High	High	High	High	High	High	0.0001315	0.0006969	2.96
High	[N].STAASRPPVTLR.[L]	1xTMT6plex [N-Term]	0.0166711	0.000296045	2	2	Q15366; Q15365	Q15366 [90-101]; Q15365 [90-101]		Poly(rC)-binding protein 2 OS=Homo sapiens OX=9606 GN=PCBP2 PE=1 SV=1 Poly(rC)-binding protein 1 OS=Homo sapiens OX=9606 GN=PCBP1 PE=1 SV=2	0	1484.87	1.229	1.033	0.3	0.05	105.9	86.2	92	89.1	6.74	3.65	6.4	16.19	Shared	High	Not Found	High	High	Not Found	High	High	Not Found	High	High	Not Found	High	High	0.0001315	0.00436	2
High	[P].STATSVNIPDLLPGR.[K]	1xTMT6plex [N-Term]	0.00047214	0.000296045	1	3	P02751	P02751 [770-784]		Fibronectin OS=Homo sapiens OX=9606 GN=FN1 PE=1 SV=5	0	1770	1.103	0.901	0.14	-0.15	101.3	91.8	85.6	95	13	3.45	5.24	0.79		High	Not Found	High	High	Not Found	High	High	Not Found	High	High	Not Found	High	High	0.0001315	4.537e-05	3.03
High	[R].STHTLDLSR.[E]	1xTMT6plex [N-Term]	0.00439443	0.000296045	1	2	Q08380	Q08380 [129-137]		Galectin-3-binding protein OS=Homo sapiens OX=9606 GN=LGALS3BP PE=1 SV=1	0	1258.7	1.214	1.147	0.28	0.2	129.4	106.6	75.1	65.5	4.01	12.25	2.94	13.68		High	High	Not Found	High	High	Not Found	High	High	Not Found	High	High	Not Found	High	0.0001315	0.0007907	2.45
High	[K].STKADIGPNLDQLKDDEILR.[H]	2xTMT6plex [K3; K14]; 1xTMT6plex [N-Term]	0.00273828	0.000296045	1	1	Q2NKX8	Q2NKX8 [872-891]		DNA excision repair protein ERCC-6-like OS=Homo sapiens OX=9606 GN=ERCC6L PE=1 SV=1	2	2928.66	1.093	0.881	0.13	-0.18	101.6	92.9	90.9	103.2						High	Not Found	Not Found	High	Not Found	Not Found	High	Not Found	Not Found	High	Not Found	Not Found	High	0.0001315	0.0004302	2.45
High	[R].STKKEVFNILQAAYVSKPGAQLAR.[Q]	3xTMT6plex [K3; K4; K17]; 1xTMT6plex [N-Term]	1.31935e-06	0.000296045	1	3	P08581	P08581 [308-331]		Hepatocyte growth factor receptor OS=Homo sapiens OX=9606 GN=MET PE=1 SV=4	2	3536.11	1.13	0.94	0.18	-0.09	110.8	98	79.8	84.8	4.84	3.63	10.52	12.32		High	High	High	High	High	High	High	High	High	High	High	High	High	0.0001315	2.424e-08	3.66
High	[C].STLDMDQFMR.[K]	1xTMT6plex [N-Term]	0.000120393	0.000296045	1	3	P61812	P61812 [25-34]		Transforming growth factor beta-2 proprotein OS=Homo sapiens OX=9606 GN=TGFB2 PE=1 SV=1	0	1472.71	0.984	0.935	-0.02	-0.1	96.3	97.8	94.1	100.7	15.74	4.36	15.99	17.26		High	High	High	High	High	High	High	High	High	High	High	High	High	0.0001315	7.844e-06	3.54
High	[M].SSTVQGSNIFER.[T]	1xTMT6plex [N-Term]	5.34913e-05	0.000296045	1	6	P31431	P31431 [132-143]		Syndecan-4 OS=Homo sapiens OX=9606 GN=SDC4 PE=1 SV=2	0	1553.81	1.086	0.924	0.12	-0.11	106.6	98.1	91.4	98.9	4.62	2.24	3.86	12.55		High	High	High	High	High	High	High	High	High	High	High	High	High	0.0001315	2.785e-06	3.26
High	[M].STPHVAEPAENEQDEQDENGAEASADLR.[A]	1xTMT6plex [N-Term]	0.0013426	0.000296045	1	1	P26038	P26038 [468-495]		Moesin OS=Homo sapiens OX=9606 GN=MSN PE=1 SV=3	0	3238.46													No Quan Values	Not Found	Not Found	High	Not Found	Not Found	Not Found	Not Found	Not Found	High	Not Found	Not Found	Not Found	High	0.0001315	0.000173	2.01
High	[R].STQAATQVVLNVPETR.[V]	1xTMT6plex [N-Term]	1.07276e-06	0.000296045	1	3	O75439	O75439 [44-59]		Mitochondrial-processing peptidase subunit beta OS=Homo sapiens OX=9606 GN=PMPCB PE=1 SV=2	0	1943.08	0.976	0.723	-0.03	-0.47	96	98.4	80.9	111.9	5.85	6.3	20.73	1.65		High	High	High	High	High	High	High	High	High	High	High	High	High	0.0001315	1.861e-08	4.11
High	[E].STQVGGDPFPAVFGDFLGR.[E]	1xTMT6plex [N-Term]	1.28391e-06	0.000296045	1	3	Q14315	Q14315 [2210-2228]		Filamin-C OS=Homo sapiens OX=9606 GN=FLNC PE=1 SV=3	0	2196.13	1.006	0.98	0.01	-0.03	97.5	97	83.7	85.4	6.51	10.54	4.19	11.18		High	High	High	High	High	High	High	High	High	High	High	High	High	0.0001315	2.346e-08	4.38
High	[Y].STSVTSDNLSR.[H]	1xTMT6plex [N-Term]	2.72317e-05	0.000296045	1	2	Q15691	Q15691 [7-17]		Microtubule-associated protein RP/EB family member 1 OS=Homo sapiens OX=9606 GN=MAPRE1 PE=1 SV=3	0	1395.73	0.446	1.371	-1.17	0.46	65.4	146.7	184	134.2	21.04	6.36	0.02	0.87		High	Not Found	High	High	Not Found	High	High	Not Found	High	High	Not Found	High	High	0.0001315	1.174e-06	3
High	[R].STTKVGNIEIKDLMVGDEASELR.[S]	2xTMT6plex [K4; K11]; 1xTMT6plex [N-Term]	2.36127e-07	0.000296045	1	2	P61160	P61160 [43-65]		Actin-related protein 2 OS=Homo sapiens OX=9606 GN=ACTR2 PE=1 SV=1	2	3192.78	1.364	1.041	0.45	0.06	125.4	92	74.9	71.9	3.55	0.82	7.62	4.17		Not Found	High	High	Not Found	High	High	Not Found	High	High	Not Found	High	High	High	0.0001315	2.686e-09	4.03
High	[R].STVKQVDFSEVER.[A]	1xTMT6plex [K4]; 1xTMT6plex [N-Term]	0.000577493	0.000296045	1	3	P05121	P05121 [142-154]		Plasminogen activator inhibitor 1 OS=Homo sapiens OX=9606 GN=SERPINE1 PE=1 SV=1	1	1982.1	1.325	1.173	0.41	0.23	127.2	96.1	77.5	66	2.94	6.04	1.03	6.38		High	High	High	High	High	High	High	High	High	High	High	High	High	0.0001315	5.864e-05	3.27
High	[A].STVIHYEIPEER.[E]	1xTMT6plex [N-Term]	0.000191242	0.000296045	1	3	Q9UN70	Q9UN70 [30-41]		Protocadherin gamma-C3 OS=Homo sapiens OX=9606 GN=PCDHGC3 PE=1 SV=1	0	1701.9	1.106	0.873	0.15	-0.2	100.4	90.7	90.9	104.1	5.19	5.86	11.54	13.72		High	High	High	High	High	High	High	High	High	High	High	High	High	0.0001315	1.42e-05	3.16
High	[S].STYWEGKADMETLQR.[I]	1xTMT6plex [K7]; 1xTMT6plex [N-Term]	0.00479359	0.000296045	1	1	P26639	P26639 [282-296]		Threonine--tRNA ligase 1, cytoplasmic OS=Homo sapiens OX=9606 GN=TARS1 PE=1 SV=3	1	2273.16	0.959	1.538	-0.06	0.62	76.1	79.4	130.8	85.1						High	Not Found	Not Found	High	Not Found	Not Found	High	Not Found	Not Found	High	Not Found	Not Found	High	0.0001315	0.0008824	2.28
High	[D].SVAGEHSVSGR.[S]	1xTMT6plex [N-Term]	0.00838496	0.000296045	1	2	Q5T4S7	Q5T4S7 [2904-2914]		E3 ubiquitin-protein ligase UBR4 OS=Homo sapiens OX=9606 GN=UBR4 PE=1 SV=1	0	1314.7	1.368	1.407	0.45	0.49	123	89.9	108	76.8	15.39	27.35	12.63	4.64		Not Found	High	High	Not Found	High	High	Not Found	High	High	Not Found	High	High	High	0.0001315	0.001805	1.96
High	[C].SVAGITSDANVLTNELR.[L]	1xTMT6plex [N-Term]	0.00385701	0.000296045	1	1	P25789	P25789 [75-91]		Proteasome subunit alpha type-4 OS=Homo sapiens OX=9606 GN=PSMA4 PE=1 SV=1	0	1989.08													No Quan Values	High	Not Found	Not Found	High	Not Found	Not Found	High	Not Found	Not Found	High	Not Found	Not Found	High	0.0001315	0.0006651	2.31
High	[F].SVAITPDHLEPR.[L]	1xTMT6plex [N-Term]	0.000714079	0.000296045	1	1	P12109	P12109 [188-199]		Collagen alpha-1(VI) chain OS=Homo sapiens OX=9606 GN=COL6A1 PE=1 SV=3	0	1563.87	0.784	1.047	-0.35	0.07	87.4	111.5	108.9	103.9						High	Not Found	Not Found	High	Not Found	Not Found	High	Not Found	Not Found	High	Not Found	Not Found	High	0.0001315	7.698e-05	3.29
High	[H].STPPSAYGSVKAYTNFDAER.[D]	1xTMT6plex [K11]; 1xTMT6plex [N-Term]	7.10888e-13	0.000296045	2	4	P07355	P07355 [18-37]		Annexin A2 OS=Homo sapiens OX=9606 GN=ANXA2 PE=1 SV=2	1	2619.35	1.078	1.093	0.11	0.13	100.4	93.1	88.3	80.8	4.74	2.54	5.79	11.42		High	High	High	High	High	High	High	High	High	High	High	High	High	0.0001315	2.272e-16	7.74
High	[E].SSTSGFTPGGGGSSVSMIASR.[K]	1xTMT6plex [N-Term]	1.76938e-07	0.000296045	1	2	P49321	P49321 [677-697]		Nuclear autoantigenic sperm protein OS=Homo sapiens OX=9606 GN=NASP PE=1 SV=2	0	2159.06	1.086	0.985	0.12	-0.02	101.4	93.5	105.4	107	4.65	17.17	5.36	15.03		Not Found	High	High	Not Found	High	High	Not Found	High	High	Not Found	High	High	High	0.0001315	1.844e-09	4.35
High	[A].SSSSLEKSYELPDGQVITIGNER.[F]	1xTMT6plex [K7]; 1xTMT6plex [N-Term]	8.91935e-06	0.000296045	8	2	A5A3E0; P60709; P68133; P63261	A5A3E0 [932-954]; P60709 [232-254]; P68133 [234-256]; P63261 [232-254]		POTE ankyrin domain family member F OS=Homo sapiens OX=9606 GN=POTEF PE=1 SV=2 Actin, cytoplasmic 1 OS=Homo sapiens OX=9606 GN=ACTB PE=1 SV=1 Actin, alpha skeletal muscle OS=Homo sapiens OX=9606 GN=ACTA1 PE=1 SV=1 Actin, cytoplasmic 2 OS=Homo sapiens OX=9606 GN=ACTG1 PE=1 SV=1	1	2967.57	1.046	0.986	0.06	-0.02	106.9	102.2	86.9	88.1	1.79	12.15	6.45	7.95	Shared	High	Not Found	High	High	Not Found	High	High	Not Found	High	High	Not Found	High	High	0.0001315	2.809e-07	4.47
High	[R].SSSEDKITVH.[F]	1xTMT6plex [K6]; 1xTMT6plex [N-Term]	0.00639257	0.000296045	1	3	P10109	P10109 [61-70]		Adrenodoxin, mitochondrial OS=Homo sapiens OX=9606 GN=FDX1 PE=1 SV=1	1	1560.86	1.05	0.925	0.07	-0.11	101.7	96.8	86.6	93.7	8.72	4.36	7.21	3.12		High	High	High	High	High	High	High	High	High	High	High	High	High	0.0001315	0.001279	2.67
High	[C].SSDELPVLGLTKSGGSDR.[T]	1xTMT6plex [K12]; 1xTMT6plex [N-Term]	4.89015e-10	0.000296045	1	2	Q08380	Q08380 [497-514]		Galectin-3-binding protein OS=Homo sapiens OX=9606 GN=LGALS3BP PE=1 SV=1	1	2276.25	0.744	0.641	-0.43	-0.64	87.2	117.2	69.6	108.5	1.29	1.43	4.99	0.84		High	High	Not Found	High	High	Not Found	High	High	Not Found	High	High	Not Found	High	0.0001315	9.796e-13	4.89
High	[R].SSDFAKIINNTENLVR.[E]	1xTMT6plex [K6]; 1xTMT6plex [N-Term]	9.98416e-09	0.000296045	1	3	Q9Y617	Q9Y617 [46-61]		Phosphoserine aminotransferase OS=Homo sapiens OX=9606 GN=PSAT1 PE=1 SV=2	1	2279.28	1.258	1.034	0.33	0.05	128.3	101.9	70.2	67.9	2.97	1.3	0.74	3.38		High	High	High	High	High	High	High	High	High	High	High	High	High	0.0001315	4.671e-11	5.16
High	[Y].SSDYFQAPSDYR.[Y]	1xTMT6plex [N-Term]	2.65004e-05	0.000296045	1	5	Q08380	Q08380 [443-454]		Galectin-3-binding protein OS=Homo sapiens OX=9606 GN=LGALS3BP PE=1 SV=1	0	1664.78	1.197	1.071	0.26	0.1	125.8	105.1	76.5	71.4	10.03	7.41	22.47	28.26		High	High	High	High	High	High	High	High	High	High	High	High	High	0.0001315	1.134e-06	3.75
High	[R].SSEPVQHEESIR.[K]	1xTMT6plex [N-Term]	0.000927291	0.000296045	1	3	Q9UDY2	Q9UDY2 [952-963]		Tight junction protein ZO-2 OS=Homo sapiens OX=9606 GN=TJP2 PE=1 SV=2	0	1626.83	1.115	1.112	0.16	0.15	111.9	100.4	97.8	87.9	16.31	5.84	8.75	24.13		High	High	High	High	High	High	High	High	High	High	High	High	High	0.0001315	0.0001075	2.37
High	[D].SSEPVVEDER.[L]	1xTMT6plex [N-Term]	0.00165102	0.000296045	1	3	Q12797	Q12797 [238-247]		Aspartyl/asparaginyl beta-hydroxylase OS=Homo sapiens OX=9606 GN=ASPH PE=1 SV=3	0	1375.69	1.241	0.678	0.31	-0.56	98.8	79.6	91.1	134.3	7.15	3.79	3.67	16.64		High	High	High	High	High	High	High	High	High	High	High	High	High	0.0001315	0.0002241	2.06
High	[S].SSFDLDYDFQR.[D]	1xTMT6plex [N-Term]	8.54349e-05	0.000296045	1	2	P07910	P07910 [120-130]		Heterogeneous nuclear ribonucleoproteins C1/C2 OS=Homo sapiens OX=9606 GN=HNRNPC PE=1 SV=4	0	1621.77	1.166	0.963	0.22	-0.05	109.2	93.6	86.6	89.9	5.83	0.88	2.64	1.47		High	High	Not Found	High	High	Not Found	High	High	Not Found	High	High	Not Found	High	0.0001315	5.073e-06	3.14
High	[G].SSFGSGAGSSSFSR.[T]	1xTMT6plex [N-Term]	1.14579e-05	0.000296045	1	3	P05787	P05787 [441-454]		Keratin, type II cytoskeletal 8 OS=Homo sapiens OX=9606 GN=KRT8 PE=1 SV=7	0	1549.74	1.097	0.947	0.13	-0.08	107.7	98.1	99	104.6	9.32	0.8	10.55	30.3		High	Not Found	High	High	Not Found	High	High	Not Found	High	High	Not Found	High	High	0.0001315	3.871e-07	3.5
High	[L].SSFSWDNCDEGKDPAVIR.[S]	1xCarbamidomethyl [C8]; 1xTMT6plex [K12]; 1xTMT6plex [N-Term]	0.00423039	0.000296045	1	2	P17900	P17900 [32-49]		Ganglioside GM2 activator OS=Homo sapiens OX=9606 GN=GM2A PE=1 SV=4	1	2541.24	1.25	1.042	0.32	0.06	112.8	90.3	81.3	78	4.34	0.01	13.74	7.47		Not Found	High	High	Not Found	High	High	Not Found	High	High	Not Found	High	High	High	0.0001315	0.0007501	2.34
High	[R].SSFYVNGLTLGGQKCSVIR.[D]	1xCarbamidomethyl [C15]; 1xTMT6plex [K14]	0.00582892	0.000296045	1	1	P07737	P07737 [57-75]		Profilin-1 OS=Homo sapiens OX=9606 GN=PFN1 PE=1 SV=2	1	2315.24	1.146	1.045	0.2	0.06	99.1	86.5	100.6	96.2						High	Not Found	Not Found	High	Not Found	Not Found	High	Not Found	Not Found	High	Not Found	Not Found	High	0.0001315	0.00113	3.39
High	[S].SSGDPAEYNLR.[S]	1xTMT6plex [N-Term]	0.00716436	0.000296045	1	3	P02545	P02545 [572-582]		Prelamin-A/C OS=Homo sapiens OX=9606 GN=LMNA PE=1 SV=1	0	1437.72	1.198	1.152	0.26	0.2	112.1	93.5	93.7	81.3	4.24	3.72	8	13.62		High	High	High	High	High	High	High	High	High	High	High	High	High	0.0001315	0.001475	2.18
High	[G].SSGPGASSGTSGDHGELVVR.[I]	1xTMT6plex [N-Term]	2.4014e-06	0.000296045	1	2	P29692	P29692 [64-83]		Elongation factor 1-delta OS=Homo sapiens OX=9606 GN=EEF1D PE=1 SV=5	0	2086.04	0.999	1.079	0	0.11	99.7	99.8	114.5	106.1						High	High	Not Found	High	High	Not Found	High	High	Not Found	High	High	Not Found	High	0.0001315	5.207e-08	4.11
High	[G].SSHETLNIVEEKKR.[A]	2xTMT6plex [K12; K13]; 1xTMT6plex [N-Term]	0.000158062	0.000296045	1	3	O43491	O43491 [682-695]		Band 4.1-like protein 2 OS=Homo sapiens OX=9606 GN=EPB41L2 PE=1 SV=1	2	2357.38	1.152	0.852	0.2	-0.23	104.4	90.6	85.2	100						High	High	Not Found	High	High	Not Found	High	High	Not Found	High	High	Not Found	High	0.0001315	1.115e-05	4.18
High	[R].SSHYDELLAAEAR.[A]	1xTMT6plex [N-Term]	7.41578e-05	0.000296045	1	1	Q7KZF4	Q7KZF4 [473-485]		Staphylococcal nuclease domain-containing protein 1 OS=Homo sapiens OX=9606 GN=SND1 PE=1 SV=1	0	1690.86	0.955	0.89	-0.07	-0.17	111.6	116.8	83.9	94.3						Not Found	High	Not Found	Not Found	High	Not Found	Not Found	High	Not Found	Not Found	High	Not Found	High	0.0001315	4.211e-06	3.46
High	[S].SSLEKSYELPDGQVITIGNER.[F]	1xTMT6plex [K5]; 1xTMT6plex [N-Term]	7.73396e-08	0.000296045	8	2	A5A3E0; P60709; P68133; P63261	A5A3E0 [934-954]; P60709 [234-254]; P68133 [236-256]; P63261 [234-254]		POTE ankyrin domain family member F OS=Homo sapiens OX=9606 GN=POTEF PE=1 SV=2 Actin, cytoplasmic 1 OS=Homo sapiens OX=9606 GN=ACTB PE=1 SV=1 Actin, alpha skeletal muscle OS=Homo sapiens OX=9606 GN=ACTA1 PE=1 SV=1 Actin, cytoplasmic 2 OS=Homo sapiens OX=9606 GN=ACTG1 PE=1 SV=1	1	2793.5	0.883	0.888	-0.18	-0.17	94	106.4	85.9	96.8	5.62	5.31	0.47	2.47	Shared	High	High	Not Found	High	High	Not Found	High	High	Not Found	High	High	Not Found	High	0.0001315	6.41e-10	5.38
High	[K].SSILLDVKPWDDETDMAKLEECVR.[S]	1xCarbamidomethyl [C22]; 2xTMT6plex [K8; K18]; 1xTMT6plex [N-Term]	3.48913e-10	0.000296045	1	2	P24534	P24534 [140-163]		Elongation factor 1-beta OS=Homo sapiens OX=9606 GN=EEF1B2 PE=1 SV=3	1	3536.86	1.18	1.099	0.24	0.14	108.3	91.8	86.1	78.4	2.05	3.48	1.99	2.35		High	High	Not Found	High	High	Not Found	High	High	Not Found	High	High	Not Found	High	0.0001315	6.337e-13	7.03
High	[S].SSLPDICYR.[C]	1xCarbamidomethyl [C7]; 1xTMT6plex [N-Term]	0.0017817	0.000296045	1	2	P62633	P62633 [48-56]		Cellular nucleic acid-binding protein OS=Homo sapiens OX=9606 GN=CNBP PE=1 SV=1	0	1339.69	1.112	0.98	0.15	-0.03	106.7	95.9	95.6	97.5	2.87	8.57	4.93	2.19		High	High	Not Found	High	High	Not Found	High	High	Not Found	High	High	Not Found	High	0.0001315	0.0002472	3.1
High	[Y].SSIPKFSSDASKVVTR.[G]	2xTMT6plex [K5; K12]; 1xTMT6plex [N-Term]	2.11875e-06	0.000296045	1	5	Q14315	Q14315 [2626-2641]		Filamin-C OS=Homo sapiens OX=9606 GN=FLNC PE=1 SV=3	2	2396.41	1.171	1.147	0.23	0.2	109.5	93.5	92.2	80.4	1.65	1.76	4.62	2.17		High	High	High	High	High	High	High	High	High	High	High	High	High	0.0001315	4.447e-08	3.71
High	[G].SSNVGDTLPTGQLSNIPWR.[R]	1xTMT6plex [N-Term]	5.8969e-06	0.000296045	1	2	Q9Y2T2	Q9Y2T2 [150-168]		AP-3 complex subunit mu-1 OS=Homo sapiens OX=9606 GN=AP3M1 PE=1 SV=1	0	2271.19	1.069	1.022	0.1	0.03	100.7	94.2	88.1	86.3	1.15	10.93	1.53	5.55		Not Found	High	High	Not Found	High	High	Not Found	High	High	Not Found	High	High	High	0.0001315	1.646e-07	4.8
[truncated: 3,077 more rows]

## Sheet: peptides with ratio >=2
Cellular compartment	Master Protein Descriptions	t = 0 min	t = 60 min	ratios (-pepstatin/+pepstatin) after normalization with ratios at t=0 min
Secreted	[L].YYTEFTPTEKDEYACR.[V] Beta-2-microglobulin	1	40.0909
[truncated: 199 more rows]

## Sheet: peptides ratio =< 0.5
Cellular compartment	Master Protein Descriptions	t = 0 min	t = 60 min	ratios (-pepstatin/+pepstatin) after normalization with ratios at t=0 min
[truncated: 5 more rows]

[truncated: 1 more sheets: SPARC peptides (all)]
